# Supplementary material for: Genomic epidemiology reveals statewide dispersal of clinical Shiga toxin-producing Escherichia coli and their antimicrobial resistome
Source: Microbiol Spectr. 2025 Nov 14;14(1):e00956-25. doi: 10.1128/spectrum.00956-25 (PMC12772303; doi:10.1128/spectrum.00956-25)
Supplement: Supplemental tables — Tables S1 to S7. [file spectrum.00956-25-s0002.xlsx]

## Sheet: TableS1 metadata
Supplementary Table S1. Accession numbers, associated metadata, and genome characteristics of the 1,655 clinical STEC genomes in New York State. Novel STs/alleles were highlighted in bold.
Isolate name	NCBI accession	SRR	County	Source	Isolation Date	Serotype	Phylogroup	ANI (%) with reference genome	Completenes (%)	Contamination (%)	GC%	No. of contigs	N50	Genome Size (bp)	No. of genes	Clonal Complex	ST	adk	fumC	gyrB	icd	mdh	purA	recA
PNUSAE030304	SAMN12610340	SRR10005572	Franklin	Stool	2019-07-29	O111:H8	B1	98.2333	99.6411	0.255208	0.503746	160	129432	5411777	5391	29	16	adk(6)	fumC(4)	gyrB(12)	icd(16)	mdh(9)	purA(7)	recA(12)
PNUSAE030305	SAMN12610356	SRR10005573	Warren	Stool	2019-07-27	O111:H8	B1	98.1543	99.6411	0.28776	0.504469	150	104857	5194237	5121	29	16	adk(6)	fumC(4)	gyrB(12)	icd(16)	mdh(9)	purA(7)	recA(12)
PNUSAE030300	SAMN12610333	SRR10005574	Orange	Stool	2019-07-24	O103:H2	B1	98.2658	99.6411	0.810307	0.504791	146	104749	5569903	5533	20	17	adk(6)	fumC(4)	gyrB(3)	icd(17)	mdh(7)	purA(7)	recA(6)
PNUSAE030302	SAMN12610342	SRR10005575	Cortland	Stool	2019-07-29	O26:H11	B1	98.2917	99.6411	0.333333	0.50364	219	113047	5523363	5526	29	21	adk(16)	fumC(4)	gyrB(12)	icd(16)	mdh(9)	purA(7)	recA(7)
PNUSAE030301	SAMN12610331	SRR10005576	Monroe	Stool	2019-07-27	O80:H42	E	97.8568	99.6411	0.177083	0.504903	72	276182	5108768	4789		5740	adk(87)	fumC(93)	gyrB(336)	icd(84)	mdh(1)	purA(2)	recA(17)
PNUSAE030303	SAMN12610341	SRR10005579	Saratoga	Stool	2019-07-29	O103:H2	B1	98.2818	99.6411	0.177083	0.505769	108	180101	5301862	5197	20	17	adk(6)	fumC(4)	gyrB(3)	icd(17)	mdh(7)	purA(7)	recA(6)
PNUSAE030308	SAMN12610353	SRR10005616	Jefferson	Stool	2019-08-02	O45:H2	B1	98.2555	99.6411	0.517992	0.505172	158	126828	5403652	5317	20	17	adk(6)	fumC(4)	gyrB(3)	icd(17)	mdh(7)	purA(7)	recA(6)
PNUSAE030310	SAMN12610351	SRR10005618	Suffolk	Stool	2019-07-30	O157:H7	E	97.7085	99.6411	0.177083	0.502862	137	201734	5358967	5234	11	11	adk(12)	fumC(12)	gyrB(8)	icd(12)	mdh(15)	purA(2)	recA(2)
PNUSAE030307	SAMN12610354	SRR10005619	Broome	Stool	2019-08-01	O126:H27	cladeI	95.9812	99.6411	0.398438	0.503418	40	560636	5241649	4865		3057	adk(290)	fumC(54)	gyrB(55)	icd(324)	mdh(35)	purA(40)	recA(223)
PNUSAE030306	SAMN12610355	SRR10005640	Orange	Stool	2019-07-28	O103:H2	B1	98.2531	99.6411	0.810307	0.504845	143	112402	5573254	5530	20	17	adk(6)	fumC(4)	gyrB(3)	icd(17)	mdh(7)	purA(7)	recA(6)
PNUSAE030309	SAMN12610352	SRR10005641	St. Lawrence	Stool	2019-07-17	O157:H7	E	97.7796	99.537	0.177083	0.502743	153	151136	5444766	5309	11	11	adk(12)	fumC(12)	gyrB(8)	icd(12)	mdh(15)	purA(2)	recA(2)
PNUSAE030562	SAMN12620834	SRR10013016	Kings	Stool	2019-07-25	O187:H52	B1	98.2556	99.6411	0.177083	0.507055	79	184808	4941935	4731	278	642	adk(9)	fumC(23)	gyrB(33)	icd(18)	mdh(11)	purA(8)	recA(6)
PNUSAE031109	SAMN12643373	SRR10026251	Orange	Stool	2019-08-09	O103:H2	B1	98.2782	99.6411	0.90625	0.505689	194	92137	5569927	5568	20	17	adk(6)	fumC(4)	gyrB(3)	icd(17)	mdh(7)	purA(7)	recA(6)
PNUSAE031103	SAMN12643388	SRR10026253	Westchester	Stool	2019-08-02	-:H42	E	97.9083	99.6411	0.333333	0.507121	251	51526	5138156	4893		5740	adk(87)	fumC(93)	gyrB(336)	icd(84)	mdh(1)	purA(2)	recA(17)
PNUSAE031108	SAMN12643397	SRR10026295	New York	Stool	2019-08-08	O5:H19	B1	98.329	99.6411	1.50521	0.507001	130	128413	5261996	5059		17902	adk(6)	fumC(4)	gyrB(5)	icd(16)	mdh(9)	purA(8)	recA(489)
PNUSAE031978	SAMN12690796	SRR10066103	Onondaga	Stool	2019-08-11	-:H14	B1	98.3548	99.6411	0.333333	0.508345	150	101051	5343909	5181		33	adk(6)	fumC(4)	gyrB(4)	icd(1)	mdh(22)	purA(8)	recA(7)
PNUSAE031979	SAMN12690755	SRR10066105	Orange	Stool	2019-08-06	O26:H11	B1	98.2025	99.6411	0.333333	0.504805	186	103983	5392881	5354	29	21	adk(16)	fumC(4)	gyrB(12)	icd(16)	mdh(9)	purA(7)	recA(7)
PNUSAE031981	SAMN12690782	SRR10066220	Nassau	Stool	2019-08-07	O103:H2	B1	98.3137	99.6411	0.177083	0.506365	150	120426	5350681	5262	20	17	adk(6)	fumC(4)	gyrB(3)	icd(17)	mdh(7)	purA(7)	recA(6)
PNUSAE031985	SAMN12690790	SRR10066233	Steuben	Stool	2019-08-12	O103:H2	B1	98.3174	99.6411	0.190104	0.504907	205	86096	5359683	5311	20	1967	adk(6)	fumC(4)	gyrB(3)	icd(17)	mdh(7)	purA(204)	recA(6)
PNUSAE031980	SAMN12690804	SRR10066234	Richmond	Stool	2019-08-10	O55:H12	B1	98.3383	99.537	0.177083	0.507301	61	210627	4815640	4548	101	101	adk(43)	fumC(41)	gyrB(15)	icd(18)	mdh(11)	purA(7)	recA(6)
PNUSAE031987	SAMN12690778	SRR10066242	Suffolk	Stool	2019-08-12	O121:H19	B1	98.3016	99.3286	0.385417	0.505125	189	115577	5181378	5071		655	adk(100)	fumC(23)	gyrB(68)	icd(45)	mdh(1)	purA(35)	recA(7)
PNUSAE031988	SAMN12690779	SRR10066243	New York	Stool	2019-08-15	O26:H11	B1	98.2958	99.6411	0.333333	0.503988	243	83458	5477864	5499	29	29	adk(6)	fumC(4)	gyrB(12)	icd(16)	mdh(9)	purA(7)	recA(7)
PNUSAE031984	SAMN12690786	SRR10066244	Monroe	Stool	2019-08-11	O157:H7	E	97.7956	99.6411	0.177083	0.503818	173	120158	5425946	5276	11	11	adk(12)	fumC(12)	gyrB(8)	icd(12)	mdh(15)	purA(2)	recA(2)
PNUSAE031986	SAMN12690789	SRR10066270	Queens	Stool	2019-08-15	O96:H19	B1	98.3312	99.5786	0.867188	0.506306	111	109366	5046734	4787		17917	adk(6)	fumC(4)	gyrB(1748)	icd(18)	mdh(9)	purA(26)	recA(7)
PNUSAE033165	SAMN12723867	SRR10095881	Delaware	Stool	2019-08-20	O111:H8	B1	98.1916	99.6411	0.255208	0.503242	157	129432	5265097	5210	29	16	adk(6)	fumC(4)	gyrB(12)	icd(16)	mdh(9)	purA(7)	recA(12)
PNUSAE033166	SAMN12723866	SRR10095884	Otsego	Stool	2019-08-23	O121:H19	B1	98.3218	99.3286	0.385417	0.50455	158	135895	5194271	5071		655	adk(100)	fumC(23)	gyrB(68)	icd(45)	mdh(1)	purA(35)	recA(7)
PNUSAE033762	SAMN12768446	SRR10126392	New York	Stool	2019-08-13	O76:H19	B1	98.3076	99.6411	1.03646	0.505491	87	234224	5298383	5021		675	adk(6)	fumC(23)	gyrB(32)	icd(16)	mdh(9)	purA(8)	recA(7)
PNUSAE033765	SAMN12768456	SRR10126395	Nassau	Stool	2019-08-20	O26:H11	B1	98.2602	99.6411	0.645833	0.504673	180	126315	5550919	5534	29	21	adk(16)	fumC(4)	gyrB(12)	icd(16)	mdh(9)	purA(7)	recA(7)
PNUSAE033763	SAMN12768455	SRR10126399	New York	Stool	2019-08-17	O26:H11	B1	98.2678	99.6411	0.333333	0.504562	171	98441	5357728	5268	29	21	adk(16)	fumC(4)	gyrB(12)	icd(16)	mdh(9)	purA(7)	recA(7)
PNUSAE033764	SAMN12771467	SRR10129166	Westchester	Stool	2019-08-20	O76:H19	B1	98.2748	99.6411	1.19271	0.505753	115	190192	5484631	5286		675	adk(6)	fumC(23)	gyrB(32)	icd(16)	mdh(9)	purA(8)	recA(7)
PNUSAE033887	SAMN12772037	SRR10130019	Nassau	Stool	2019-08-19	O103:H2	B1	98.2314	99.6411	0.177083	0.505327	158	179880	5560042	5526	20	17	adk(6)	fumC(4)	gyrB(3)	icd(17)	mdh(7)	purA(7)	recA(6)
PNUSAE033895	SAMN12772036	SRR10130020	Suffolk	Stool	2019-08-25	O157:H7	E	97.7511	99.4588	0.177083	0.502893	147	163746	5381557	5218	11	11	adk(12)	fumC(12)	gyrB(8)	icd(12)	mdh(15)	purA(2)	recA(2)
PNUSAE033890	SAMN12772779	SRR10130027	Onondaga	Stool	2019-08-28	O103:H2	B1	98.2744	99.6411	0.671875	0.504827	107	180101	5460591	5358	20	17	adk(6)	fumC(4)	gyrB(3)	icd(17)	mdh(7)	purA(7)	recA(6)
PNUSAE033896	SAMN12772777	SRR10130028	Nassau	Stool	2019-08-30	O157:H7	E	97.6582	99.6411	0.177083	0.502803	126	188306	5320712	5163	11	11	adk(12)	fumC(12)	gyrB(8)	icd(12)	mdh(15)	purA(2)	recA(2)
PNUSAE033889	SAMN12772776	SRR10130029	Saratoga	Stool	2019-08-25	O157:H7	E	97.7259	99.6411	0.177083	0.50312	119	211436	5376095	5204	11	11	adk(12)	fumC(12)	gyrB(8)	icd(12)	mdh(15)	purA(2)	recA(2)
PNUSAE033893	SAMN12772774	SRR10130030	Monroe	Stool	2019-08-15	O103:H2	B1	98.2505	99.6411	0.645833	0.504966	159	132044	5423842	5360	20	17	adk(6)	fumC(4)	gyrB(3)	icd(17)	mdh(7)	purA(7)	recA(6)
PNUSAE033892	SAMN12772775	SRR10130031	Monroe	Stool	2019-08-15	O103:H2	B1	98.2675	99.6411	0.177083	0.504324	141	139067	5478202	5393	20	17	adk(6)	fumC(4)	gyrB(3)	icd(17)	mdh(7)	purA(7)	recA(6)
PNUSAE033894	SAMN12772771	SRR10130032	Rockland	Stool	2019-08-22	O103:H2	B1	98.2821	99.6411	0.177083	0.50603	155	133571	5415067	5366	20	17	adk(6)	fumC(4)	gyrB(3)	icd(17)	mdh(7)	purA(7)	recA(6)
PNUSAE033891	SAMN12772778	SRR10130033	Suffolk	Stool	2019-08-23	O157:H7	E	97.684	99.6411	0.177083	0.502736	133	183892	5392602	5271	11	11	adk(12)	fumC(12)	gyrB(8)	icd(12)	mdh(15)	purA(2)	recA(2)
PNUSAE033897	SAMN12772773	SRR10130062	Queens	Stool	2019-08-28	O157:H7	E	97.6805	99.537	0.216146	0.502931	128	183957	5358932	5196	11	11	adk(12)	fumC(12)	gyrB(8)	icd(12)	mdh(15)	purA(2)	recA(2)
PNUSAE033888	SAMN12772772	SRR10130063	Schoharie	Stool	2019-08-26	O156:H25	B1	98.3091	99.6411	0.333333	0.503817	133	114083	5192429	5085		4942	adk(407)	fumC(7)	gyrB(72)	icd(18)	mdh(53)	purA(56)	recA(7)
PNUSAE034871	SAMN12842646	SRR10179704	Nassau	Stool	2019-07-26	O26:H11	B1	98.3027	99.6411	0.333333	0.503893	192	107406	5428793	5407	29	21	adk(16)	fumC(4)	gyrB(12)	icd(16)	mdh(9)	purA(7)	recA(7)
PNUSAE034872	SAMN12842647	SRR10179708	Monroe	Stool	2019-08-11	O157:H7	E	97.6814	99.6411	0.177083	0.501738	145	157003	5386715	5271	11	11	adk(12)	fumC(12)	gyrB(8)	icd(12)	mdh(15)	purA(2)	recA(2)
PNUSAE034878	SAMN12842654	SRR10179915	Oneida	Stool	2019-08-30	O157:H7	E	97.7647	99.6411	0.177083	0.501761	137	139717	5283061	5105	11	11	adk(12)	fumC(12)	gyrB(8)	icd(12)	mdh(15)	purA(2)	recA(2)
PNUSAE034875	SAMN12842656	SRR10179916	Erie	Stool	2019-08-20	O103:H2	B1	98.2558	99.6411	0.802083	0.504543	157	125154	5488136	5447	20	17	adk(6)	fumC(4)	gyrB(3)	icd(17)	mdh(7)	purA(7)	recA(6)
PNUSAE034873	SAMN12842652	SRR10179917	Otsego	Stool	2019-08-21	O111:H8	B1	98.198	99.6411	0.255208	0.504062	152	106471	5148990	5070	29	16	adk(6)	fumC(4)	gyrB(12)	icd(16)	mdh(9)	purA(7)	recA(12)
PNUSAE034874	SAMN12842659	SRR10179918	Otsego	Stool	2019-08-27	O103:H2	B1	98.2409	99.6411	0.190104	0.505364	139	178418	5518124	5450	20	17	adk(6)	fumC(4)	gyrB(3)	icd(17)	mdh(7)	purA(7)	recA(6)
PNUSAE034877	SAMN12842660	SRR10179919	Queens	Stool	2019-09-03	O128/OX38:H2	B1	98.2742	99.537	1.79837	0.506102	134	160851	5532559	5406		25	adk(6)	fumC(6)	gyrB(14)	icd(21)	mdh(9)	purA(7)	recA(7)
PNUSAE034876	SAMN12842658	SRR10179920	Clinton	Stool	2019-09-02	O26:H11	B1	98.26	99.6411	0.346354	0.503926	225	102465	5560041	5556	29	21	adk(16)	fumC(4)	gyrB(12)	icd(16)	mdh(9)	purA(7)	recA(7)
PNUSAE034881	SAMN12842657	SRR10179921	Schuyler	Stool	2019-09-07	O45:H2	B1	98.2568	99.6411	0.177083	0.505251	140	125438	5251353	5138	20	17	adk(6)	fumC(4)	gyrB(3)	icd(17)	mdh(7)	purA(7)	recA(6)
PNUSAE034870	SAMN12842655	SRR10179922	Cortland	Stool	2019-07-31	-:H2	B1	98.2837	99.6411	0.645833	0.50883	261	60519	5342287	5332	20	17	adk(6)	fumC(4)	gyrB(3)	icd(17)	mdh(7)	purA(7)	recA(6)
PNUSAE034879	SAMN12842653	SRR10179923	Orange	Stool	2019-08-30	O103:H2	B1	98.2782	99.6411	0.802083	0.504585	145	135456	5509615	5458	20	17	adk(6)	fumC(4)	gyrB(3)	icd(17)	mdh(7)	purA(7)	recA(6)
PNUSAE034880	SAMN12842662	SRR10179941	Jefferson	Stool	2019-09-09	O157:H7	E	97.7632	99.6411	0.177083	0.502988	121	163247	5304431	5100	11	11	adk(12)	fumC(12)	gyrB(8)	icd(12)	mdh(15)	purA(2)	recA(2)
PNUSAE035447	SAMN12879904	SRR10210286	Rockland	Stool	2019-09-14	O103:H2	B1	98.3088	99.6411	0.177083	0.505186	184	149744	5329841	5263	20	1967	adk(6)	fumC(4)	gyrB(3)	icd(17)	mdh(7)	purA(204)	recA(6)
PNUSAE035444	SAMN12879900	SRR10210287	Chenango	Stool	2019-09-11	O103:H25	B1	98.2515	99.6411	0.333333	0.503725	172	122646	5296447	5251		343	adk(77)	fumC(7)	gyrB(7)	icd(18)	mdh(65)	purA(56)	recA(7)
PNUSAE035441	SAMN12879926	SRR10210288	Suffolk	Stool	2019-09-11	O157:H7	E	97.7066	99.537	0.177083	0.502674	135	157445	5445823	5289	11	11	adk(12)	fumC(12)	gyrB(8)	icd(12)	mdh(15)	purA(2)	recA(2)
PNUSAE035442	SAMN12879898	SRR10210289	New York	Stool	2019-09-10	O84:H2	B1	98.2956	99.6411	0.333333	0.50415	183	117873	5355625	5342		306	adk(77)	fumC(7)	gyrB(7)	icd(18)	mdh(54)	purA(18)	recA(7)
PNUSAE035445	SAMN12879902	SRR10210292	Suffolk	Stool	2019-09-13	O123/O186:H2	B1	98.2991	99.6411	0.177083	0.505223	167	150820	5406989	5331	20	17	adk(6)	fumC(4)	gyrB(3)	icd(17)	mdh(7)	purA(7)	recA(6)
PNUSAE035439	SAMN12879925	SRR10210295	Nassau	Stool	2019-09-07	O103:H25	B1	98.352	99.6411	0.333333	0.503665	177	107611	5271011	5234		343	adk(77)	fumC(7)	gyrB(7)	icd(18)	mdh(65)	purA(56)	recA(7)
PNUSAE035446	SAMN12879896	SRR10210298	Queens	Stool	2019-09-11	O157:H7	E	97.7059	99.6411	0.177083	0.502536	165	178764	5365224	5261	11	11	adk(12)	fumC(12)	gyrB(8)	icd(12)	mdh(15)	purA(2)	recA(2)
PNUSAE035440	SAMN12879924	SRR10210299	Herkimer	Stool	2019-09-05	O111:H8	B1	98.2805	99.6411	0.723958	0.502577	185	123805	5382866	5374	29	16	adk(6)	fumC(4)	gyrB(12)	icd(16)	mdh(9)	purA(7)	recA(12)
PNUSAE035443	SAMN12879923	SRR10210301	Oneida	Stool	2019-09-11	O103:H2	B1	98.2974	99.6411	0.177083	0.505102	184	144324	5251533	5168	20	1967	adk(6)	fumC(4)	gyrB(3)	icd(17)	mdh(7)	purA(204)	recA(6)
PNUSAE036461	SAMN12995206	SRR10247441	St. Lawrence	Stool	2019-09-12	O111:H8	B1	98.1966	99.6411	0.268229	0.504619	136	109376	5113828	5021	29	16	adk(6)	fumC(4)	gyrB(12)	icd(16)	mdh(9)	purA(7)	recA(12)
PNUSAE036467	SAMN12995208	SRR10247442	Monroe	Stool	2019-09-21	O156:H25	B1	98.3304	99.6411	0.333333	0.504471	127	110312	5140881	5034		4942	adk(407)	fumC(7)	gyrB(72)	icd(18)	mdh(53)	purA(56)	recA(7)
PNUSAE036460	SAMN12995200	SRR10247443	Oneida	Stool	2019-09-17	O111:H8	B1	98.2972	99.6411	0.825521	0.503597	186	104857	5402325	5430	29	16	adk(6)	fumC(4)	gyrB(12)	icd(16)	mdh(9)	purA(7)	recA(12)
PNUSAE036458	SAMN12995202	SRR10247444	Monroe	Stool	2019-09-10	O103:H2	B1	98.2661	99.6411	0.645833	0.505574	136	138504	5380357	5283	20	17	adk(6)	fumC(4)	gyrB(3)	icd(17)	mdh(7)	purA(7)	recA(6)
PNUSAE036462	SAMN12995201	SRR10247445	Ulster	Stool	2019-09-17	O109:H5	B2	96.6851	99.6411	0.372396	0.505092	47	243918	5322197	5205	95	647	adk(37)	fumC(38)	gyrB(19)	icd(37)	mdh(17)	purA(100)	recA(26)
PNUSAE036465	SAMN12995203	SRR10247446	Broome	Stool	2019-09-20	O111:H8	B1	98.2316	99.6411	0.825521	0.503406	165	124824	5382539	5360	29	16	adk(6)	fumC(4)	gyrB(12)	icd(16)	mdh(9)	purA(7)	recA(12)
PNUSAE036466	SAMN12995205	SRR10247447	Madison	Stool	2019-09-18	O157:H7	E	97.6767	99.6411	0.216146	0.502705	156	146614	5485083	5371	11	11	adk(12)	fumC(12)	gyrB(8)	icd(12)	mdh(15)	purA(2)	recA(2)
PNUSAE036463	SAMN12995199	SRR10247448	Broome	Stool	2019-09-12	O111:H8	B1	98.2928	99.6411	0.825521	0.503186	167	104858	5332550	5313	29	16	adk(6)	fumC(4)	gyrB(12)	icd(16)	mdh(9)	purA(7)	recA(12)
PNUSAE036464	SAMN12995207	SRR10247449	Seneca	Stool	2019-09-18	O166:H15	D	97.2636	99.6411	0.572917	0.506076	65	266976	5321064	5062	349	349	adk(34)	fumC(36)	gyrB(39)	icd(87)	mdh(67)	purA(16)	recA(4)
PNUSAE036457	SAMN12995204	SRR10247450	Jefferson	Stool	2019-09-08	O26:H11	B1	98.2745	99.6411	0.333333	0.503673	202	117797	5673945	5727	29	21	adk(16)	fumC(4)	gyrB(12)	icd(16)	mdh(9)	purA(7)	recA(7)
PNUSAE036459	SAMN12995210	SRR10247451	Albany	Stool	2019-09-16	O145:H28	E	97.7992	99.6411	0.359375	0.504394	185	167073	5464444	5350	32	32	adk(19)	fumC(23)	gyrB(18)	icd(24)	mdh(21)	purA(2)	recA(16)
PNUSAE037314	SAMN13047823	SRR10298294	Monroe	Stool	2019-09-18	O26:H11	B1	98.2806	99.6411	0.333333	0.503844	190	113902	5428337	5413	29	21	adk(16)	fumC(4)	gyrB(12)	icd(16)	mdh(9)	purA(7)	recA(7)
PNUSAE037313	SAMN13047796	SRR10298295	Orange	Stool	2019-09-18	O103:H2	B1	98.2838	99.6411	0.190104	0.505469	117	136857	5405716	5310	20	17	adk(6)	fumC(4)	gyrB(3)	icd(17)	mdh(7)	purA(7)	recA(6)
PNUSAE037315	SAMN13047822	SRR10298296	Suffolk	Stool	2019-09-24	O157:H7	E	97.7171	99.6411	0.177083	0.502483	136	183735	5297650	5122	11	11	adk(12)	fumC(12)	gyrB(8)	icd(12)	mdh(15)	purA(2)	recA(2)
PNUSAE037312	SAMN13047834	SRR10298297	New York	Stool	2019-09-17	O157:H7	E	97.7135	99.6411	0.177083	0.502652	171	193468	5358297	5227	11	11	adk(12)	fumC(12)	gyrB(8)	icd(12)	mdh(15)	purA(2)	recA(2)
PNUSAE037311	SAMN13047835	SRR10298299	St. Lawrence	Stool	2019-09-24	O45:H2	B1	98.2361	99.6411	0.177083	0.505601	145	135436	5295728	5212	20	17	adk(6)	fumC(4)	gyrB(3)	icd(17)	mdh(7)	purA(7)	recA(6)
PNUSAE037607	SAMN13086540	SRR10322606	New York	Stool	2019-09-24	O128/OX38:H2	B1	98.2444	99.6411	1.79837	0.506263	112	160860	5581116	5413		25	adk(6)	fumC(6)	gyrB(14)	icd(21)	mdh(9)	purA(7)	recA(7)
PNUSAE037735	SAMN13087561	SRR10326083	Suffolk	Stool	2019-09-26	O157:H7	E	97.739	99.6411	0.177083	0.503169	146	174284	5316059	5135	11	11	adk(12)	fumC(12)	gyrB(8)	icd(12)	mdh(15)	purA(2)	recA(2)
PNUSAE037740	SAMN13087565	SRR10326090	Nassau	Stool	2019-09-24	O121:H19	B1	98.3661	99.3286	0.385417	0.504552	160	135895	5191615	5059		655	adk(100)	fumC(23)	gyrB(68)	icd(45)	mdh(1)	purA(35)	recA(7)
PNUSAE037736	SAMN13087566	SRR10326091	St. Lawrence	Stool	2019-09-30	O103:H2	B1	98.2706	99.6411	0.177083	0.507084	114	180100	5270857	5136	20	17	adk(6)	fumC(4)	gyrB(3)	icd(17)	mdh(7)	purA(7)	recA(6)
PNUSAE037737	SAMN13087573	SRR10326092	Kings	Stool	2019-09-26	O91:H14	B1	98.2899	99.2245	0.880208	0.506214	160	107657	5443617	5361		33	adk(6)	fumC(4)	gyrB(4)	icd(1)	mdh(22)	purA(8)	recA(7)
PNUSAE037733	SAMN13087574	SRR10326093	Onondaga	Stool	2019-09-30	O103:H2	B1	98.2828	99.6411	0.828125	0.504825	149	115370	5537588	5499	20	17	adk(6)	fumC(4)	gyrB(3)	icd(17)	mdh(7)	purA(7)	recA(6)
PNUSAE037734	SAMN13087575	SRR10326094	New York	Stool	2019-09-23	O176:H4	E	97.8621	99.3807	1.66146	0.506759	188	68686	5353989	5093	350	57	adk(6)	fumC(31)	gyrB(5)	icd(28)	mdh(1)	purA(1)	recA(2)
PNUSAE037738	SAMN13087572	SRR10326096	Jefferson	Stool	2019-09-23	O103:H2	B1	98.278	99.6411	0.190104	0.505801	130	135456	5372486	5289	20	17	adk(6)	fumC(4)	gyrB(3)	icd(17)	mdh(7)	purA(7)	recA(6)
PNUSAE037739	SAMN13087571	SRR10326098	Ulster	Stool	2019-09-25	O103:H2	B1	98.2921	99.6411	0.177083	0.505061	168	149744	5293499	5204	20	1967	adk(6)	fumC(4)	gyrB(3)	icd(17)	mdh(7)	purA(204)	recA(6)
PNUSAE038340	SAMN13152167	SRR10358528	Erie	Stool	2019-09-30	O111:H8	B1	98.2168	99.6411	0.268229	0.504624	145	105136	5228793	5163	29	16	adk(6)	fumC(4)	gyrB(12)	icd(16)	mdh(9)	purA(7)	recA(12)
PNUSAE038338	SAMN13152161	SRR10358529	Unknown	Stool	2019-09-27	O111:H8	B1	98.2271	99.6411	0.28776	0.504479	174	99418	5175199	5123	29	16	adk(6)	fumC(4)	gyrB(12)	icd(16)	mdh(9)	purA(7)	recA(12)
PNUSAE038339	SAMN13152166	SRR10358530	Franklin	Stool	2019-10-05	O103:H2	B1	98.2214	99.6411	0.645833	0.505435	163	97184	5510109	5457	20	17	adk(6)	fumC(4)	gyrB(3)	icd(17)	mdh(7)	purA(7)	recA(6)
PNUSAE038337	SAMN13152163	SRR10358531	Nassau	Stool	2019-09-25	O157:H7	E	97.7337	99.6411	0.177083	0.503071	131	160449	5390767	5228	11	11	adk(12)	fumC(12)	gyrB(8)	icd(12)	mdh(15)	purA(2)	recA(2)
PNUSAE038342	SAMN13152164	SRR10358532	Westchester	Stool	2019-10-09	O103:H2	B1	98.2526	99.6411	0.190104	0.505776	120	136856	5463190	5383	20	17	adk(6)	fumC(4)	gyrB(3)	icd(17)	mdh(7)	purA(7)	recA(6)
PNUSAE038343	SAMN13152162	SRR10358533	Richmond	Stool	2019-10-09	O181:H16	B1	98.3751	99.6411	1.03646	0.50687	128	111073	5456363	5309		6274	adk(6)	fumC(6)	gyrB(5)	icd(18)	mdh(9)	purA(465)	recA(6)
PNUSAE038341	SAMN13152165	SRR10358534	Orange	Stool	2019-10-04	O103:H2	B1	98.2736	99.6411	0.190104	0.505796	125	135446	5516698	5434	20	17	adk(6)	fumC(4)	gyrB(3)	icd(17)	mdh(7)	purA(7)	recA(6)
PNUSAE038425	SAMN13152207	SRR10358573	Kings	Stool	2019-10-09	O66:H25	B1	98.3228	99.6411	1.24479	0.50699	77	239985	5261650	5001		971	adk(6)	fumC(4)	gyrB(4)	icd(16)	mdh(24)	purA(8)	recA(121)
PNUSAE039247	SAMN13242785	SRR10418288	Kings	Stool	2019-10-15	O27:H30	E	97.804	99.6411	1.42708	0.505195	141	209129	5472858	5210		753	adk(12)	fumC(93)	gyrB(136)	icd(30)	mdh(112)	purA(1)	recA(2)
PNUSAE039245	SAMN13242784	SRR10418290	Delaware	Stool	2019-10-03	O111:H8	B1	98.2381	99.6411	0.255208	0.503339	157	129432	5256729	5202	29	16	adk(6)	fumC(4)	gyrB(12)	icd(16)	mdh(9)	purA(7)	recA(12)
PNUSAE039246	SAMN13242787	SRR10418291	Monroe	Stool	2019-10-10	O117:H7	B1	96.6565	99.3286	0.824405	0.506601	193	59660	5040628	4988		504	adk(76)	fumC(43)	gyrB(9)	icd(36)	mdh(17)	purA(14)	recA(10)
PNUSAE039249	SAMN13242786	SRR10418292	Monroe	Stool	2019-10-18	O103:H2	B1	98.2766	99.6411	0.177083	0.506074	99	148656	5320680	5198	20	17	adk(6)	fumC(4)	gyrB(3)	icd(17)	mdh(7)	purA(7)	recA(6)
PNUSAE039850	SAMN13268604	SRR10435944	New York	Stool	2019-10-15	O117:H7	B1	96.6885	99.3286	0.730655	0.506006	233	54460	5256510	5304		6880	adk(76)	fumC(43)	gyrB(9)	icd(737)	mdh(17)	purA(14)	recA(10)
PNUSAE039853	SAMN13268605	SRR10435946	New York	Stool	2019-10-25	O78:H4	C	98.4723	99.6411	1.34896	0.505446	76	263390	5373696	5109	23	3101	adk(6)	fumC(279)	gyrB(12)	icd(1)	mdh(273)	purA(12)	recA(7)
PNUSAE039852	SAMN13268606	SRR10435949	New York	Stool	2019-10-22	O111:H8	B1	98.2433	99.6411	0.255208	0.504291	149	122103	5112247	5001		1792	adk(6)	fumC(4)	gyrB(12)	icd(16)	mdh(9)	purA(192)	recA(12)
PNUSAE039851	SAMN13268603	SRR10435950	Monroe	Stool	2019-10-18	O117:H7	B1	96.6506	99.3286	0.980655	0.505453	183	60113	5059069	5002		504	adk(76)	fumC(43)	gyrB(9)	icd(36)	mdh(17)	purA(14)	recA(10)
PNUSAE040889	SAMN13389807	SRR10532685	Niagara	Stool	2019-10-26	O103:H2	B1	98.286	99.6411	0.177083	0.505389	177	154261	5521547	5526	20	17	adk(6)	fumC(4)	gyrB(3)	icd(17)	mdh(7)	purA(7)	recA(6)
PNUSAE040890	SAMN13389804	SRR10532689	Genesee	Stool	2019-10-25	O157:H7	E	97.7855	99.6411	0.28125	0.502995	144	150947	5320021	5135	11	11	adk(12)	fumC(12)	gyrB(8)	icd(12)	mdh(15)	purA(2)	recA(2)
PNUSAE041600	SAMN13390542	SRR10533101	Suffolk	Stool	2019-10-23	O118/O151:H16	B1	98.2695	99.6411	0.411458	0.504024	235	92550	5546551	5516	29	21	adk(16)	fumC(4)	gyrB(12)	icd(16)	mdh(9)	purA(7)	recA(7)
PNUSAE041603	SAMN13390540	SRR10533102	Kings	Stool	2019-11-05	O103:H2	B1	98.2664	99.4849	0.815104	0.505228	198	129582	5437354	5402	20	17	adk(6)	fumC(4)	gyrB(3)	icd(17)	mdh(7)	purA(7)	recA(6)
PNUSAE041601	SAMN13390541	SRR10533103	Nassau	Stool	2019-11-04	O128/OX38:H2	B1	98.2807	99.6411	1.03646	0.50553	149	126706	5340842	5164		25	adk(6)	fumC(6)	gyrB(14)	icd(21)	mdh(9)	purA(7)	recA(7)
PNUSAE041599	SAMN13390543	SRR10533104	Chenango	Stool	2019-10-30	O88:H25	B1	98.4026	99.6411	1.00298	0.507021	79	206787	4866363	4642		154	adk(6)	fumC(6)	gyrB(5)	icd(10)	mdh(9)	purA(8)	recA(6)
PNUSAE041598	SAMN13390544	SRR10533105	Chenango	Stool	2019-10-30	O88:H25	B1	98.4123	99.6411	1.00298	0.506961	87	167304	4869427	4659		154	adk(6)	fumC(6)	gyrB(5)	icd(10)	mdh(9)	purA(8)	recA(6)
PNUSAE041604	SAMN13390780	SRR10533113	Nassau	Stool	2019-11-06	O157:H7	E	97.6811	99.6411	0.177083	0.502461	173	147326	5464952	5360	11	11	adk(12)	fumC(12)	gyrB(8)	icd(12)	mdh(15)	purA(2)	recA(2)
PNUSAE041720	SAMN13405539	SRR10541011	Queens	Stool	2019-11-08	O132:H27	B2	96.7014	99.6411	0.489583	0.505515	73	150629	4777992	4495		1441	adk(13)	fumC(43)	gyrB(19)	icd(36)	mdh(17)	purA(37)	recA(28)
PNUSAE041721	SAMN13412042	SRR10541016	Jefferson	Stool	2018-08-14	O45:H2	B1	98.2266	99.6411	0.177083	0.505492	167	117876	5241917	5137	20	17	adk(6)	fumC(4)	gyrB(3)	icd(17)	mdh(7)	purA(7)	recA(6)
PNUSAE042190	SAMN13470452	SRR10577666	Onondaga	Stool	2019-11-06	O145:H28	E	97.8915	99.6411	0.359375	0.504422	168	155801	5363952	5195	32	32	adk(19)	fumC(23)	gyrB(18)	icd(24)	mdh(21)	purA(2)	recA(16)
PNUSAE042189	SAMN13470519	SRR10577675	Queens	Stool	2019-11-05	O91:H14	B1	98.2441	99.3286	0.880208	0.506779	171	115999	5485404	5440		33	adk(6)	fumC(4)	gyrB(4)	icd(1)	mdh(22)	purA(8)	recA(7)
PNUSAE042191	SAMN13470523	SRR10577678	Nassau	Stool	2019-11-11	O26:H11	B1	98.2829	99.6411	0.333333	0.504183	180	107306	5400060	5375	29	21	adk(16)	fumC(4)	gyrB(12)	icd(16)	mdh(9)	purA(7)	recA(7)
PNUSAE043537	SAMN13577855	SRR10698036	New York	Stool	2019-11-21	-:H21	B1	98.357	99.6411	0.177083	0.506727	86	259811	4975788	4725		17914	adk(6)	fumC(1061)	gyrB(14)	icd(16)	mdh(1684)	purA(8)	recA(14)
PNUSAE043535	SAMN13577851	SRR10698037	Onondaga	Stool	2019-11-22	O76:H19	B1	98.3821	99.6411	1.04948	0.503509	138	135530	5476955	5293		675	adk(6)	fumC(23)	gyrB(32)	icd(16)	mdh(9)	purA(8)	recA(7)
PNUSAE043532	SAMN13577854	SRR10698038	Tompkins	Stool	2019-11-04	O118/O151:H16	B1	98.2654	99.6411	0.411458	0.50398	205	103994	5394859	5338	29	21	adk(16)	fumC(4)	gyrB(12)	icd(16)	mdh(9)	purA(7)	recA(7)
PNUSAE043534	SAMN13577852	SRR10698039	Westchester	Stool	2019-11-12	O26:H11	B1	98.2705	99.6411	0.333333	0.503793	225	102060	5402030	5391	29	21	adk(16)	fumC(4)	gyrB(12)	icd(16)	mdh(9)	purA(7)	recA(7)
PNUSAE043533	SAMN13577853	SRR10698040	Ulster	Stool	2019-11-14	O157:H7	E	97.6947	99.6411	0.333333	0.501769	136	183793	5499757	5362	11	11	adk(12)	fumC(12)	gyrB(8)	icd(12)	mdh(15)	purA(2)	recA(2)
PNUSAE043536	SAMN13577856	SRR10698041	Lewis	Stool	2019-11-22	B17:H19	B1	98.3688	99.6411	0.368056	0.506564	58	362208	4942603	4647	469	162	adk(9)	fumC(65)	gyrB(5)	icd(1)	mdh(9)	purA(13)	recA(6)
PNUSAE043538	SAMN13577874	SRR10698058	Monroe	Stool	2019-11-20	O76:H19	B1	98.3455	99.6411	1.21875	0.505244	130	149415	5328645	5103		675	adk(6)	fumC(23)	gyrB(32)	icd(16)	mdh(9)	purA(8)	recA(7)
PNUSAE044051	SAMN13656933	SRR10748591	Monroe	Stool	2019-11-24	O111:H8	B1	98.2648	99.6411	0.28776	0.504931	194	99555	5224172	5200	29	16	adk(6)	fumC(4)	gyrB(12)	icd(16)	mdh(9)	purA(7)	recA(12)
PNUSAE044050	SAMN13656910	SRR10748605	Schenectady	Stool	2019-11-22	-:H7	B1	98.3734	99.6411	0.372396	0.507581	80	197029	4907669	4634		2165	adk(6)	fumC(23)	gyrB(3)	icd(16)	mdh(9)	purA(7)	recA(7)
PNUSAE044052	SAMN13656932	SRR10748716	Oneida	Stool	2019-11-22	O13/O135:H15	D	97.2516	99.6411	0.208333	0.504817	65	225679	5094356	4822		108	adk(46)	fumC(36)	gyrB(37)	icd(25)	mdh(5)	purA(16)	recA(33)
PNUSAE044492	SAMN13684935	SRR10771155	New York	Stool	2019-12-06	O76:H19	B1	98.2817	99.6411	1.19271	0.505945	123	156898	5383601	5162		675	adk(6)	fumC(23)	gyrB(32)	icd(16)	mdh(9)	purA(8)	recA(7)
PNUSAE044493	SAMN13684933	SRR10771156	Chautauqua	Stool	2019-12-06	O71:H11	B1	98.2231	99.6411	0.333333	0.503058	220	100853	5339812	5336	29	21	adk(16)	fumC(4)	gyrB(12)	icd(16)	mdh(9)	purA(7)	recA(7)
PNUSAE044489	SAMN13684942	SRR10771165	Monroe	Stool	2019-11-30	O121:H19	B1	98.3148	99.3286	0.385417	0.504561	172	160543	5186991	5070		655	adk(100)	fumC(23)	gyrB(68)	icd(45)	mdh(1)	purA(35)	recA(7)
PNUSAE044491	SAMN13684937	SRR10771166	Nassau	Stool	2019-11-22	O121:H19	B1	98.3331	99.3286	0.385417	0.504354	170	135895	5174028	5044		655	adk(100)	fumC(23)	gyrB(68)	icd(45)	mdh(1)	purA(35)	recA(7)
PNUSAE044490	SAMN13684940	SRR10771175	St. Lawrence	Stool	2019-12-05	O187:H52	B1	98.3422	99.6411	0.177083	0.507204	95	154323	4894619	4679	278	642	adk(9)	fumC(23)	gyrB(33)	icd(18)	mdh(11)	purA(8)	recA(6)
PNUSAE044632	SAMN13703042	SRR10808302	Queens	Stool	2019-12-09	O66:H45	B1	98.3625	99.6411	1.03646	0.507135	77	177256	5139824	4864		971	adk(6)	fumC(4)	gyrB(4)	icd(16)	mdh(24)	purA(8)	recA(121)
PNUSAE044633	SAMN13703047	SRR10808303	Suffolk	Stool	2019-12-10	O103:H2	B1	98.2909	99.6411	0.177083	0.504806	163	135456	5428074	5354	20	17	adk(6)	fumC(4)	gyrB(3)	icd(17)	mdh(7)	purA(7)	recA(6)
PNUSAE044627	SAMN13703043	SRR10808305	Oneida	Stool	2019-12-04	O26:H11	B1	98.2889	99.6411	0.333333	0.50369	192	112911	5550160	5536	29	21	adk(16)	fumC(4)	gyrB(12)	icd(16)	mdh(9)	purA(7)	recA(7)
PNUSAE044628	SAMN13703041	SRR10808306	Westchester	Stool	2019-12-10	-:H45	E	97.8775	99.6411	0.489583	0.50419	48	344614	4985483	4615		5352	adk(83)	fumC(550)	gyrB(280)	icd(12)	mdh(112)	purA(2)	recA(138)
PNUSAE044631	SAMN13703044	SRR10808307	New York	Stool	2019-12-11	O76:H19	B1	98.336	99.6411	1.21875	0.504998	119	191723	5440630	5242		17904	adk(6)	fumC(23)	gyrB(1745)	icd(16)	mdh(9)	purA(8)	recA(7)
PNUSAE044629	SAMN13703040	SRR10808308	New York	Stool	2019-12-11	O26:H11	B1	98.2876	99.6411	0.489583	0.503885	175	100895	5456115	5403	29	21	adk(16)	fumC(4)	gyrB(12)	icd(16)	mdh(9)	purA(7)	recA(7)
PNUSAE044630	SAMN13703046	SRR10808309	Monroe	Stool	2019-12-09	O103:H2	B1	98.2646	99.6411	0.333333	0.50554	112	155925	5385979	5276	20	17	adk(6)	fumC(4)	gyrB(3)	icd(17)	mdh(7)	purA(7)	recA(6)
PNUSAE044758	SAMN13703514	SRR10810418	Rensselaer	Stool	2019-12-16	O157:H7	E	97.6911	99.6411	0.177083	0.502685	168	166835	5358496	5220	11	11	adk(12)	fumC(12)	gyrB(8)	icd(12)	mdh(15)	purA(2)	recA(2)
PNUSAE044759	SAMN13703515	SRR10810419	Albany	Stool	2019-12-15	O157:H7	E	97.7391	99.6411	0.177083	0.503075	125	201762	5318362	5130	11	11	adk(12)	fumC(12)	gyrB(8)	icd(12)	mdh(15)	purA(2)	recA(2)
PNUSAE045545	SAMN13832110	SRR10875752	Westchester	Stool	2019-12-16	O9:H30	A	98.942	99.3286	0.196615	0.507789	52	209406	4794880	4517		361	adk(10)	fumC(99)	gyrB(5)	icd(91)	mdh(8)	purA(7)	recA(2)
PNUSAE045548	SAMN13832120	SRR10875753	Wayne	Stool	2019-12-17	O26:H11	B1	98.2928	99.6411	0.333333	0.503819	195	117809	5431062	5402	29	21	adk(16)	fumC(4)	gyrB(12)	icd(16)	mdh(9)	purA(7)	recA(7)
PNUSAE045547	SAMN13832121	SRR10875754	Queens	Stool	2019-12-13	O21:H25	B1	98.3581	99.6411	1.50521	0.506885	95	192679	5242789	5040		971	adk(6)	fumC(4)	gyrB(4)	icd(16)	mdh(24)	purA(8)	recA(121)
PNUSAE045546	SAMN13832109	SRR10875755	Albany	Stool	2019-12-11	O128/OX38:H16	B1	98.3104	99.6411	0.489583	0.508907	60	171095	5087739	4863		2217	adk(6)	fumC(11)	gyrB(32)	icd(10)	mdh(24)	purA(8)	recA(7)
PNUSAE045549	SAMN13832111	SRR10875756	Monroe	Stool	2019-12-12	O103:H2	B1	98.2701	99.6411	0.333333	0.50546	108	162576	5339565	5211	20	17	adk(6)	fumC(4)	gyrB(3)	icd(17)	mdh(7)	purA(7)	recA(6)
PNUSAE045544	SAMN13832119	SRR10875757	Suffolk	Stool	2019-12-10	O26:H11	B1	98.2279	99.6411	0.333333	0.504127	191	117905	5439333	5421	29	21	adk(16)	fumC(4)	gyrB(12)	icd(16)	mdh(9)	purA(7)	recA(7)
PNUSAE045541	SAMN13832118	SRR10875758	Herkimer	Stool	2019-12-04	O157:H7	E	97.7479	99.6411	0.28125	0.502824	148	146392	5293483	5104	11	11	adk(12)	fumC(12)	gyrB(8)	icd(12)	mdh(15)	purA(2)	recA(2)
PNUSAE045543	SAMN13832123	SRR10875759	Onondaga	Stool	2019-12-17	O123/O186:H11	B1	98.2551	99.3286	0.333333	0.502999	193	97857	5573826	5602	29	21	adk(16)	fumC(4)	gyrB(12)	icd(16)	mdh(9)	purA(7)	recA(7)
PNUSAE045542	SAMN13832124	SRR10875761	Richmond	Stool	2019-12-10	O26:H11	B1	98.2622	99.6411	0.333333	0.503654	204	104198	5635169	5652	29	21	adk(16)	fumC(4)	gyrB(12)	icd(16)	mdh(9)	purA(7)	recA(7)
PNUSAE046171	SAMN13878946	SRR10910942	Lewis	Stool	2019-12-20	O103:H2	B1	98.2612	99.6411	0.190104	0.505759	172	132046	5357294	5301	20	17	adk(6)	fumC(4)	gyrB(3)	icd(17)	mdh(7)	purA(7)	recA(6)
PNUSAE046172	SAMN13878945	SRR10910950	Lewis	Stool	2019-12-26	O113:H21	B1	98.3589	99.6411	1.07552	0.504535	123	202076	5127618	4895	155	223	adk(6)	fumC(4)	gyrB(4)	icd(18)	mdh(24)	purA(8)	recA(14)
PNUSAE046173	SAMN13878944	SRR10910951	Nassau	Stool	2019-12-26	O110:H28	B1	98.3737	99.6411	0.177083	0.505799	72	178290	4966696	4706		17903	adk(6)	fumC(95)	gyrB(3)	icd(18)	mdh(9)	purA(8)	recA(7)
PNUSAE046864	SAMN13929345	SRR10971010	Oswego	Stool	2019-12-31	O26:H11	B1	98.2843	99.6411	0.333333	0.503872	225	102859	5458147	5468	29	21	adk(16)	fumC(4)	gyrB(12)	icd(16)	mdh(9)	purA(7)	recA(7)
PNUSAE046866	SAMN13929343	SRR10971011	Dutchess	Stool	2019-12-30	O26:H11	B1	98.2556	99.6411	0.333333	0.50391	226	103968	5523305	5538	29	21	adk(16)	fumC(4)	gyrB(12)	icd(16)	mdh(9)	purA(7)	recA(7)
PNUSAE046865	SAMN13929344	SRR10971016	Otsego	Stool	2019-12-26	O111:H8	B1	98.2107	99.6411	0.255208	0.504883	170	97095	5133991	5059	29	16	adk(6)	fumC(4)	gyrB(12)	icd(16)	mdh(9)	purA(7)	recA(12)
PNUSAE046867	SAMN13929342	SRR10971018	Monroe	Stool	2019-11-23	O111:H8	B1	98.243	99.6411	0.28776	0.504952	191	97095	5219813	5190	29	16	adk(6)	fumC(4)	gyrB(12)	icd(16)	mdh(9)	purA(7)	recA(12)
PNUSAE047217	SAMN13947618	SRR10992224	Queens	Stool	2019-12-31	O118/O151:H16	B1	98.2606	99.6411	0.411458	0.504609	226	92550	5490387	5472	29	21	adk(16)	fumC(4)	gyrB(12)	icd(16)	mdh(9)	purA(7)	recA(7)
PNUSAE047216	SAMN13947619	SRR10992277	Erie	Stool	2019-12-31	O103:H2	B1	98.2544	99.6411	0.177083	0.505943	133	166549	5239727	5143	20	17	adk(6)	fumC(4)	gyrB(3)	icd(17)	mdh(7)	purA(7)	recA(6)
PNUSAE047215	SAMN13947620	SRR10992299	Wayne	Stool	2019-12-20	O145:H25	A	98.307	99.1947	0.359375	0.504022	160	130507	5086591	4998		5309	adk(437)	fumC(46)	gyrB(69)	icd(1)	mdh(20)	purA(34)	recA(50)
PNUSAE047222	SAMN13955616	SRR10993958	Cortland	Stool	2020-01-03	O23:H15	D	97.2134	99.6411	0.208333	0.505266	51	242638	5103325	4844		70	adk(34)	fumC(36)	gyrB(28)	icd(25)	mdh(28)	purA(16)	recA(4)
PNUSAE047828	SAMN14055958	SRR11037250	Suffolk	Stool	2020-01-09	O181:H49	B1	98.3489	99.6127	0.890625	0.506282	97	190797	5151746	4954		173	adk(6)	fumC(6)	gyrB(15)	icd(16)	mdh(42)	purA(46)	recA(7)
PNUSAE047833	SAMN1405596	SRR11037251	Richmond	Stool	2020-01-17	O103:H2	B1	98.2779	99.6411	0.177083	0.506253	127	180100	5288345	5166	20	17	adk(6)	fumC(4)	gyrB(3)	icd(17)	mdh(7)	purA(7)	recA(6)
PNUSAE047831	SAMN14055955	SRR11037252	Queens	Stool	2020-01-13	O111:H8	B1	98.2766	99.6411	0.888021	0.503069	210	97662	5517329	5541	29	16	adk(6)	fumC(4)	gyrB(12)	icd(16)	mdh(9)	purA(7)	recA(12)
PNUSAE047832	SAMN14055954	SRR11037253	Niagara	Stool	2020-01-13	O187:H52	B1	98.3035	99.6411	0.177083	0.507517	79	193164	4884021	4635	278	642	adk(9)	fumC(23)	gyrB(33)	icd(18)	mdh(11)	purA(8)	recA(6)
PNUSAE047829	SAMN14055957	SRR11037254	St. Lawrence	Stool	2020-01-13	O45:H2	B1	98.3164	99.6411	0.177083	0.505437	184	104334	5445520	5399	20	17	adk(6)	fumC(4)	gyrB(3)	icd(17)	mdh(7)	purA(7)	recA(6)
PNUSAE047834	SAMN14055959	SRR11037255	Westchester	Stool	2020-01-21	O55:H12	B1	98.2822	99.537	0.177083	0.506254	83	196025	5004694	4754	101	101	adk(43)	fumC(41)	gyrB(15)	icd(18)	mdh(11)	purA(7)	recA(6)
PNUSAE047830	SAMN14055956	SRR11037257	Monroe	Stool	2020-01-11	O111:H8	B1	98.1697	99.3286	0.8125	0.503254	192	151553	5476742	5456	29	16	adk(6)	fumC(4)	gyrB(12)	icd(16)	mdh(9)	purA(7)	recA(12)
PNUSAE048288	SAMN14111989	SRR11087853	Suffolk	Stool	2020-01-22	O111:H8	B1	98.2939	99.6411	0.713305	0.504345	184	98124	5323203	5318	29	16	adk(6)	fumC(4)	gyrB(12)	icd(16)	mdh(9)	purA(7)	recA(12)
PNUSAE048285	SAMN14111992	SRR11087856	Onondaga	Stool	2020-01-23	O9:H7	B1	98.4577	99.6411	0.177083	0.507963	48	279421	4781302	4491		4684	adk(6)	fumC(604)	gyrB(3)	icd(16)	mdh(11)	purA(8)	recA(6)
PNUSAE048286	SAMN14111991	SRR11087858	Livingston	Stool	2020-01-14	O111:H8	B1	98.2584	99.6411	0.268229	0.503908	178	100678	5200313	5151	29	16	adk(6)	fumC(4)	gyrB(12)	icd(16)	mdh(9)	purA(7)	recA(12)
PNUSAE048283	SAMN14111980	SRR11087859	New York	Stool	2020-01-16	O157:H7	E	97.6814	99.6411	0.346354	0.501824	167	146511	5502733	5406	11	11	adk(12)	fumC(12)	gyrB(8)	icd(12)	mdh(15)	purA(2)	recA(2)
PNUSAE048287	SAMN14111990	SRR11087860	Kings	Stool	2020-01-20	O118/O151:H16	B1	98.2468	99.6411	0.411458	0.50393	235	97405	5548525	5543	29	21	adk(16)	fumC(4)	gyrB(12)	icd(16)	mdh(9)	purA(7)	recA(7)
PNUSAE048284	SAMN14111979	SRR11087861	Orange	Stool	2020-01-10	O121:H19	B1	98.3125	99.3286	0.385417	0.503792	197	135895	5217472	5126		655	adk(100)	fumC(23)	gyrB(68)	icd(45)	mdh(1)	purA(35)	recA(7)
PNUSAE048282	SAMN14111981	SRR11087862	Madison	Stool	2020-01-16	O121:H7	B1	98.345	99.6411	0.385417	0.505263	81	217529	5252490	5123		17911	adk(6)	fumC(4)	gyrB(3)	icd(979)	mdh(11)	purA(8)	recA(2)
PNUSAE048781	SAMN14161288	SRR11142324	Delaware	Stool	2020-01-29	O28:H25	B1	98.3623	99.6411	0.177083	0.507863	98	157303	4931038	4676	155	58	adk(6)	fumC(4)	gyrB(4)	icd(16)	mdh(24)	purA(8)	recA(14)
PNUSAE048779	SAMN14161300	SRR11142326	Jefferson	Stool	2020-01-27	O121:H19	B1	98.3429	99.3286	0.385417	0.5045	166	161132	5187563	5064		655	adk(100)	fumC(23)	gyrB(68)	icd(45)	mdh(1)	purA(35)	recA(7)
PNUSAE048782	SAMN14161283	SRR11142330	Wayne	Stool	2020-02-03	O103:H2	B1	98.2607	99.6411	0.190104	0.505129	162	130557	5332672	5250	20	17	adk(6)	fumC(4)	gyrB(3)	icd(17)	mdh(7)	purA(7)	recA(6)
PNUSAE048778	SAMN14161303	SRR11142333	Suffolk	Stool	2020-01-26	O22:H8	B1	98.3516	99.6411	0.333333	0.506081	85	148654	5161744	4886	446	446	adk(6)	fumC(19)	gyrB(3)	icd(26)	mdh(11)	purA(8)	recA(6)
PNUSAE048780	SAMN14161293	SRR11142339	New York	Stool	2020-01-26	O111:H8	B1	98.2324	99.6411	0.268229	0.504381	179	99418	5106118	5055	29	16	adk(6)	fumC(4)	gyrB(12)	icd(16)	mdh(9)	purA(7)	recA(12)
PNUSAE049098	SAMN14175727	SRR11174212	Delaware	Stool	2020-01-28	-:H29	B1	98.0766	99.0161	0.619792	0.505501	64	218133	4877461	4597		10924	adk(1121)	fumC(11)	gyrB(1)	icd(109)	mdh(7)	purA(8)	recA(2)
PNUSAE049099	SAMN14175726	SRR11174213	Queens	Stool	2020-01-31	O55:H12	B1	98.2891	99.537	0.489583	0.505648	71	217576	5188184	4987	101	101	adk(43)	fumC(41)	gyrB(15)	icd(18)	mdh(11)	purA(7)	recA(6)
PNUSAE049100	SAMN14175738	SRR11174214	Monroe	Stool	2020-01-30	O103:H2	B1	98.2391	99.6411	0.177083	0.504879	154	136869	5452170	5381	20	17	adk(6)	fumC(4)	gyrB(3)	icd(17)	mdh(7)	purA(7)	recA(6)
PNUSAE049101	SAMN14175737	SRR11174216	Kings	Stool	2020-02-03	O25:H4	B2	96.8124	99.6411	0.75	0.507253	70	215309	5263276	5018	131	131	adk(53)	fumC(40)	gyrB(47)	icd(13)	mdh(36)	purA(28)	recA(29)
PNUSAE049102	SAMN14175736	SRR11174218	Westchester	Stool	2020-01-28	O76:H19	B1	98.3377	99.6411	1.03646	0.505228	79	233215	5309647	5046		675	adk(6)	fumC(23)	gyrB(32)	icd(16)	mdh(9)	purA(8)	recA(7)
PNUSAE049770	SAMN14313879	SRR11250080	Queens	Stool	2020-02-04	O182:H25	B1	98.2924	99.6411	0.735119	0.503849	154	105882	5339491	5298		17909	adk(77)	fumC(7)	gyrB(72)	icd(18)	mdh(53)	purA(1585)	recA(7)
PNUSAE049769	SAMN14313880	SRR11250081	Nassau	Stool	2020-02-03	O117:H7	B1	96.6377	99.3286	1.11458	0.506656	212	63708	5023277	4979		5292	adk(76)	fumC(43)	gyrB(9)	icd(36)	mdh(404)	purA(14)	recA(10)
PNUSAE050186	SAMN14373448	SRR11302264	Kings	Stool	2020-02-21	O103:H2	B1	98.3008	99.6411	0.177083	0.505115	192	136132	5288329	5212	20	17	adk(6)	fumC(4)	gyrB(3)	icd(17)	mdh(7)	purA(7)	recA(6)
PNUSAE050183	SAMN14373464	SRR11302265	Suffolk	Stool	2020-02-15	O123/O186:H2	B1	98.2645	99.6411	0.190104	0.50404	212	127534	5604245	5607	20	17	adk(6)	fumC(4)	gyrB(3)	icd(17)	mdh(7)	purA(7)	recA(6)
PNUSAE050185	SAMN14373454	SRR11302267	New York	Stool	2020-02-24	OX18:H21	B1	98.3041	99.6411	0.359375	0.505412	143	106297	5026141	4861	40	40	adk(6)	fumC(4)	gyrB(5)	icd(26)	mdh(20)	purA(8)	recA(14)
PNUSAE050184	SAMN14373459	SRR11302269	Broome	Stool	2020-02-20	O111:H8	B1	98.2645	99.6411	0.268229	0.503883	181	97105	5196589	5160	29	16	adk(6)	fumC(4)	gyrB(12)	icd(16)	mdh(9)	purA(7)	recA(12)
PNUSAE050486	SAMN14404975	SRR11351522	Nassau	Stool	2020-02-20	uncertain:H5	B2	96.7548	99.6411	0.177083	0.505385	57	211072	4920858	4626		2552	adk(13)	fumC(195)	gyrB(93)	icd(13)	mdh(233)	purA(25)	recA(202)
PNUSAE050487	SAMN14404974	SRR11351559	Jefferson	Stool	2020-02-20	O103:H2	B1	98.265	99.5965	0.333333	0.505271	148	103949	5354476	5264	20	17	adk(6)	fumC(4)	gyrB(3)	icd(17)	mdh(7)	purA(7)	recA(6)
PNUSAE051393	SAMN14544599	SRR11487100	Oneida	Stool	2020-03-05	-:H2	B1	98.3784	99.4849	0.802083	0.508012	207	53219	5077817	4881		332	adk(6)	fumC(23)	gyrB(4)	icd(85)	mdh(7)	purA(61)	recA(6)
PNUSAE051397	SAMN14544595	SRR11487117	Dutchess	Stool	2020-03-07	-:H5	B2	96.6666	99.6411	0.216146	0.506979	163	65188	5182826	5059	95	647	adk(37)	fumC(38)	gyrB(19)	icd(37)	mdh(17)	purA(100)	recA(26)
PNUSAE051395	SAMN14544597	SRR11487805	Wyoming	Stool	2020-03-05	O157:H7	E	97.8017	99.6411	0.177083	0.504665	212	82451	5418013	5307	11	11	adk(12)	fumC(12)	gyrB(8)	icd(12)	mdh(15)	purA(2)	recA(2)
PNUSAE051392	SAMN14544600	SRR11487807	Putnam	Stool	2020-03-04	-:H7	E	97.7897	99.6411	0.177083	0.505185	283	59240	5268880	5176	11	11	adk(12)	fumC(12)	gyrB(8)	icd(12)	mdh(15)	purA(2)	recA(2)
PNUSAE051391	SAMN14544601	SRR11487838	Erie	Stool	2020-02-28	-:H7	B1	98.3087	99.6411	1.19271	0.507212	194	79047	5228758	5073	278	278	adk(9)	fumC(23)	gyrB(64)	icd(18)	mdh(11)	purA(8)	recA(6)
PNUSAE051578	SAMN14595158	SRR11537729	Westchester	Stool	2020-03-10	O157:H7	E	97.6816	99.6411	0.177083	0.502764	167	160336	5444376	5347	11	11	adk(12)	fumC(12)	gyrB(8)	icd(12)	mdh(15)	purA(2)	recA(2)
PNUSAE051579	SAMN14595154	SRR11537730	Monroe	Stool	2020-03-11	O103:H2	B1	98.2417	99.6411	0.461538	0.506055	174	137631	5340453	5273	20	17	adk(6)	fumC(4)	gyrB(3)	icd(17)	mdh(7)	purA(7)	recA(6)
PNUSAE051787	SAMN14646539	SRR11575656	New York	Stool	2020-03-31	-:H21	B1	98.2826	99.6411	1.19271	0.506543	157	93085	5393634	5179		442	adk(6)	fumC(95)	gyrB(33)	icd(18)	mdh(9)	purA(8)	recA(14)
PNUSAE051788	SAMN14646538	SRR11575657	Onondaga	Stool	2020-04-06	-:H11	B1	98.266	99.6411	0.333333	0.505554	290	55573	5504657	5542	29	21	adk(16)	fumC(4)	gyrB(12)	icd(16)	mdh(9)	purA(7)	recA(7)
PNUSAE052141	SAMN14829039	SRR11675984	Clinton	Stool	2020-04-09	O111:H8	B1	98.2637	99.6411	0.255208	0.503384	145	129434	5237572	5153	29	16	adk(6)	fumC(4)	gyrB(12)	icd(16)	mdh(9)	purA(7)	recA(12)
PNUSAE052139	SAMN14829042	SRR11675985	Monroe	Stool	2020-04-01	O117:H7	B1	96.6025	99.3286	0.824405	0.506668	208	56485	5132113	5120		504	adk(76)	fumC(43)	gyrB(9)	icd(36)	mdh(17)	purA(14)	recA(10)
PNUSAE052143	SAMN14829133	SRR11676108	Franklin	Stool	2020-04-14	O69:H11	B1	98.1934	99.6411	0.333333	0.503427	217	100853	5631163	5642	29	21	adk(16)	fumC(4)	gyrB(12)	icd(16)	mdh(9)	purA(7)	recA(7)
PNUSAE052144	SAMN14829132	SRR11676109	Monroe	Stool	2020-04-09	O103:H2	B1	98.2952	99.6411	0.190104	0.506031	117	184227	5392140	5281	20	17	adk(6)	fumC(4)	gyrB(3)	icd(17)	mdh(7)	purA(7)	recA(6)
PNUSAE052142	SAMN14829134	SRR11676110	Tompkins	Stool	2020-04-13	O26:H11	B1	98.2875	99.6411	0.346354	0.503504	195	113902	5542718	5544	29	21	adk(16)	fumC(4)	gyrB(12)	icd(16)	mdh(9)	purA(7)	recA(7)
PNUSAE052444	SAMN14891232	SRR11772276	Monroe	Stool	2020-04-06	O8:H9	C	98.4794	99.6411	0.398438	0.505373	65	137368	4840476	4611	23	23	adk(6)	fumC(4)	gyrB(12)	icd(1)	mdh(20)	purA(13)	recA(7)
PNUSAE052796	SAMN14971418	SRR11811483	Otsego	Stool	2020-04-06	-:H20	D	97.1756	99.6411	0.177083	0.507239	37	224593	4997950	4655		691	adk(35)	fumC(3)	gyrB(52)	icd(23)	mdh(97)	purA(5)	recA(19)
PNUSAE053130	SAMN15077096	SRR11903077	Suffolk	Stool	2020-05-08	-:H2	B1	98.2869	99.6411	0.645833	0.50642	166	130760	5351206	5267	20	17	adk(6)	fumC(4)	gyrB(3)	icd(17)	mdh(7)	purA(7)	recA(6)
PNUSAE053129	SAMN15077097	SRR11903081	Queens	Stool	2020-05-06	O113:H4	A	99.4384	99.6411	1.50521	0.505126	139	113990	5155345	4985	10	10	adk(10)	fumC(11)	gyrB(4)	icd(8)	mdh(8)	purA(8)	recA(2)
PNUSAE054034	SAMN15325566	SRR12053741	Rockland	Stool	2020-05-20	O28/O42:H25	B1	98.2762	99.6411	0.333333	0.508393	84	189290	5043205	4805		5487	adk(6)	fumC(4)	gyrB(421)	icd(16)	mdh(24)	purA(8)	recA(14)
PNUSAE054395	SAMN15366538	SRR12088452	Orange	Stool	2020-05-19	O121:H19	B1	98.3173	99.3286	0.385417	0.504424	172	147444	5182696	5074		655	adk(100)	fumC(23)	gyrB(68)	icd(45)	mdh(1)	purA(35)	recA(7)
PNUSAE054396	SAMN15366536	SRR12088453	Jefferson	Stool	2020-05-25	O111:H8	B1	98.1774	99.6411	0.469122	0.502161	171	104856	5321298	5267	29	16	adk(6)	fumC(4)	gyrB(12)	icd(16)	mdh(9)	purA(7)	recA(12)
PNUSAE054397	SAMN15366533	SRR12088454	New York	Stool	2020-05-28	O165:H25	A	98.2245	99.2601	0.541667	0.505926	160	95884	5027528	5073		119	adk(48)	fumC(46)	gyrB(43)	icd(45)	mdh(11)	purA(34)	recA(35)
PNUSAE054650	SAMN15406418	SRR12119106	Chenango	Stool	2020-06-11	-:H1	B2	96.69	99.6411	0.203125	0.506598	28	517577	4894672	4577		9505	adk(13)	fumC(13)	gyrB(9)	icd(685)	mdh(17)	purA(493)	recA(136)
PNUSAE054648	SAMN15406420	SRR12119107	Putnam	Stool	2020-06-08	-:H45	E	97.8715	99.6411	0.645833	0.503659	66	185433	5094775	4744		5352	adk(83)	fumC(550)	gyrB(280)	icd(12)	mdh(112)	purA(2)	recA(138)
PNUSAE054649	SAMN15406419	SRR12119108	Herkimer	Stool	2020-06-09	B17:H19	B1	98.3377	99.6411	0.75124	0.505564	57	229182	5067575	4818	469	162	adk(9)	fumC(65)	gyrB(5)	icd(1)	mdh(9)	purA(13)	recA(6)
PNUSAE054827	SAMN15438815	SRR12143864	Nassau	Stool	2020-06-09	O123/O186:H2	B1	98.2679	99.6411	0.190104	0.504676	180	152250	5543705	5492	20	17	adk(6)	fumC(4)	gyrB(3)	icd(17)	mdh(7)	purA(7)	recA(6)
PNUSAE054828	SAMN15438811	SRR12143865	New York	Stool	2020-06-11	O117:H7	B1	96.6652	99.3286	0.864583	0.506962	242	56484	5097514	5081		5292	adk(76)	fumC(43)	gyrB(9)	icd(36)	mdh(404)	purA(14)	recA(10)
PNUSAE054826	SAMN15438817	SRR12143882	Westchester	Stool	2020-06-08	O45:H2	B1	98.2837	99.6411	0.177083	0.505675	150	137611	5244918	5129	20	17	adk(6)	fumC(4)	gyrB(3)	icd(17)	mdh(7)	purA(7)	recA(6)
PNUSAE054830	SAMN15438809	SRR12143883	Westchester	Stool	2020-06-17	O157:H7	E	97.6859	99.6411	0.177083	0.502419	151	181316	5468050	5415	11	7784	adk(12)	fumC(12)	gyrB(8)	icd(12)	mdh(667)	purA(8)	recA(2)
PNUSAE054829	SAMN15438814	SRR12143884	Nassau	Stool	2020-06-16	O157:H7	E	97.7126	99.537	0.177083	0.502412	121	183735	5370100	5194	11	11	adk(12)	fumC(12)	gyrB(8)	icd(12)	mdh(15)	purA(2)	recA(2)
PNUSAE055518	SAMN15523966	SRR12214434	Delaware	Stool	2020-06-18	O80:H42	E	97.8925	99.6411	0.177083	0.505158	78	186144	5021150	4681		6879	adk(630)	fumC(93)	gyrB(336)	icd(84)	mdh(1)	purA(2)	recA(17)
PNUSAE055517	SAMN15523969	SRR12214435	Jefferson	Stool	2020-06-19	O103:H2	B1	98.257	99.6411	0.645833	0.505365	170	137631	5354756	5280	20	17	adk(6)	fumC(4)	gyrB(3)	icd(17)	mdh(7)	purA(7)	recA(6)
PNUSAE055515	SAMN15523971	SRR12214436	Rockland	Stool	2020-06-04	O103:H2	B1	98.2556	99.6411	0.177083	0.505802	141	157403	5265620	5154	20	17	adk(6)	fumC(4)	gyrB(3)	icd(17)	mdh(7)	purA(7)	recA(6)
PNUSAE055519	SAMN15524057	SRR12214473	Broome	Stool	2020-06-23	O103:H2	B1	98.2354	99.6411	0.802083	0.504809	195	137632	5483576	5478	20	17	adk(6)	fumC(4)	gyrB(3)	icd(17)	mdh(7)	purA(7)	recA(6)
PNUSAE055520	SAMN15524102	SRR12214474	Bronx	Stool	2020-06-24	O157:H7	E	97.6814	99.6411	0.177083	0.501981	195	145598	5388551	5296	11	11	adk(12)	fumC(12)	gyrB(8)	icd(12)	mdh(15)	purA(2)	recA(2)
PNUSAE055516	SAMN15524105	SRR12214475	Nassau	Stool	2020-06-16	O26:H11	B1	98.2438	99.6411	0.333333	0.503981	221	112756	5519752	5524	29	21	adk(16)	fumC(4)	gyrB(12)	icd(16)	mdh(9)	purA(7)	recA(7)
PNUSAE055521	SAMN15524157	SRR12214476	Fulton	Stool	2020-06-26	O157:H7	E	97.7231	99.6411	0.177083	0.502653	163	147890	5326147	5192	11	11	adk(12)	fumC(12)	gyrB(8)	icd(12)	mdh(15)	purA(2)	recA(2)
PNUSAE055999	SAMN15594746	SRR12282815	Onondaga	Stool	2020-06-24	O103:H2	B1	98.2487	99.6411	0.190104	0.505375	112	186388	5311270	5189	20	17	adk(6)	fumC(4)	gyrB(3)	icd(17)	mdh(7)	purA(7)	recA(6)
PNUSAE056000	SAMN15594745	SRR12282817	Suffolk	Stool	2020-06-26	O157:H7	E	97.6985	99.6411	0.177083	0.503821	161	181316	5440985	5390	11	7784	adk(12)	fumC(12)	gyrB(8)	icd(12)	mdh(667)	purA(8)	recA(2)
PNUSAE056001	SAMN15594744	SRR12282818	Rensselaer	Stool	2020-07-01	O111:H8	B1	98.2241	99.6411	0.255208	0.503326	160	115470	5257606	5210	29	16	adk(6)	fumC(4)	gyrB(12)	icd(16)	mdh(9)	purA(7)	recA(12)
PNUSAE056002	SAMN15594809	SRR12282826	Monroe	Stool	2020-06-24	O26:H11	B1	98.3007	99.6411	0.333333	0.503669	197	101093	5407973	5392	29	21	adk(16)	fumC(4)	gyrB(12)	icd(16)	mdh(9)	purA(7)	recA(7)
PNUSAE056349	SAMN15656976	SRR12335235	Jefferson	Stool	2020-06-25	O103:H2	B1	98.2754	99.6411	0.177083	0.505138	196	135739	5345180	5287	20	1967	adk(6)	fumC(4)	gyrB(3)	icd(17)	mdh(7)	purA(204)	recA(6)
PNUSAE056348	SAMN15656977	SRR12335236	Onondaga	Stool	2020-06-30	O166:H15	D	97.1621	99.6411	0.572917	0.506551	62	258053	5059827	4769	349	349	adk(34)	fumC(36)	gyrB(39)	icd(87)	mdh(67)	purA(16)	recA(4)
PNUSAE056350	SAMN15656981	SRR12335238	Montgomery	Stool	2020-07-08	O111:H8	B1	98.2443	99.6411	0.28776	0.504242	181	93892	5159501	5102	29	16	adk(6)	fumC(4)	gyrB(12)	icd(16)	mdh(9)	purA(7)	recA(12)
PNUSAE056351	SAMN15656980	SRR12335239	Steuben	Stool	2020-07-06	O103:H2	B1	98.2496	99.6411	0.645833	0.505241	175	126931	5367041	5291	20	17	adk(6)	fumC(4)	gyrB(3)	icd(17)	mdh(7)	purA(7)	recA(6)
PNUSAE056848	SAMN15722370	SRR12382329	Suffolk	Stool	2020-07-14	O158:H23	D	97.3051	99.6411	0.489583	0.506026	68	142228	4963568	4625		5662	adk(203)	fumC(729)	gyrB(181)	icd(212)	mdh(166)	purA(1)	recA(73)
PNUSAE056846	SAMN15722369	SRR12382331	Kings	Stool	2020-07-08	O111:H8	B1	98.2413	99.6411	0.609138	0.504141	151	99418	5239217	5194	29	16	adk(6)	fumC(4)	gyrB(12)	icd(16)	mdh(9)	purA(7)	recA(12)
PNUSAE056847	SAMN15722368	SRR12382341	Onondaga	Stool	2020-07-13	O103:H2	B1	98.2401	99.6411	0.802083	0.504613	138	139064	5462336	5401	20	17	adk(6)	fumC(4)	gyrB(3)	icd(17)	mdh(7)	purA(7)	recA(6)
PNUSAE057351	SAMN15775946	SRR12424017	Jefferson	Stool	2020-07-07	-:H28	B1	98.2681	99.6411	0.0989583	0.506416	51	222514	4914380	4656		4496	adk(9)	fumC(65)	gyrB(22)	icd(1)	mdh(24)	purA(8)	recA(156)
PNUSAE057589	SAMN15802375	SRR12436105	Delaware	Stool	2020-07-20	O177:H25	A	98.3288	99.351	0.177083	0.503311	194	79331	5060858	5033		342	adk(1)	fumC(46)	gyrB(69)	icd(1)	mdh(20)	purA(34)	recA(7)
PNUSAE057590	SAMN15802374	SRR12436106	Dutchess	Stool	2020-07-20	O117:H7	B1	96.6968	99.3286	0.958333	0.506282	233	54461	5009419	4983		5292	adk(76)	fumC(43)	gyrB(9)	icd(36)	mdh(404)	purA(14)	recA(10)
PNUSAE057588	SAMN15802376	SRR12436107	Rensselaer	Stool	2020-07-16	O157:H7	E	97.7015	99.6411	0.333333	0.501422	181	147326	5388995	5294	11	11	adk(12)	fumC(12)	gyrB(8)	icd(12)	mdh(15)	purA(2)	recA(2)
PNUSAE057598	SAMN15802366	SRR12436108	Nassau	Stool	2020-07-22	O157:H7	E	97.7243	99.6411	0.177083	0.50228	159	147325	5411910	5304	11	11	adk(12)	fumC(12)	gyrB(8)	icd(12)	mdh(15)	purA(2)	recA(2)
PNUSAE057595	SAMN15802369	SRR12436109	Onondaga	Stool	2020-07-21	O103:H2	B1	98.2569	99.6411	0.747396	0.504552	149	133572	5443826	5391	20	17	adk(6)	fumC(4)	gyrB(3)	icd(17)	mdh(7)	purA(7)	recA(6)
PNUSAE057594	SAMN15802370	SRR12436110	Seneca	Stool	2020-07-19	O121:H19	B1	98.3213	99.3286	0.385417	0.504472	179	147550	5248930	5134		655	adk(100)	fumC(23)	gyrB(68)	icd(45)	mdh(1)	purA(35)	recA(7)
PNUSAE057596	SAMN15802368	SRR12436111	Monroe	Stool	2020-07-15	B15/O112:H8	B1	98.4136	99.6411	0.333333	0.507663	52	189442	4849166	4590		75	adk(6)	fumC(6)	gyrB(5)	icd(10)	mdh(20)	purA(23)	recA(6)
PNUSAE057591	SAMN15802373	SRR12436112	Suffolk	Stool	2020-07-21	O187:H52	B1	98.3191	99.6411	0.177083	0.507096	90	148476	4933783	4730	278	642	adk(9)	fumC(23)	gyrB(33)	icd(18)	mdh(11)	purA(8)	recA(6)
PNUSAE057593	SAMN15802371	SRR12436113	Tompkins	Stool	2020-07-20	O177:H25	A	98.3075	99.351	0.177083	0.503598	194	88244	5066861	5036		8929	adk(1)	fumC(1240)	gyrB(69)	icd(1)	mdh(20)	purA(34)	recA(7)
PNUSAE057592	SAMN15802372	SRR12436114	Suffolk	Stool	2020-07-21	O8:H9	C	98.467	99.6411	0.398438	0.50522	50	176834	4848194	4598	23	23	adk(6)	fumC(4)	gyrB(12)	icd(1)	mdh(20)	purA(13)	recA(7)
PNUSAE057597	SAMN15802367	SRR12436115	Erie	Stool	2020-07-20	O103:H2	B1	98.2732	99.6411	0.177083	0.504808	119	159310	5310751	5183	20	17	adk(6)	fumC(4)	gyrB(3)	icd(17)	mdh(7)	purA(7)	recA(6)
PNUSAE057828	SAMN15831286	SRR12460850	Madison	Stool	2020-07-16	O103:H2	B1	98.2319	99.6411	0.645833	0.505203	181	137632	5371436	5306	20	17	adk(6)	fumC(4)	gyrB(3)	icd(17)	mdh(7)	purA(7)	recA(6)
PNUSAE057829	SAMN15831399	SRR12460897	New York	Stool	2020-07-16	O26:H11	B1	98.2463	99.6411	0.333333	0.503633	223	99791	5566621	5613	29	21	adk(16)	fumC(4)	gyrB(12)	icd(16)	mdh(9)	purA(7)	recA(7)
PNUSAE057833	SAMN15831397	SRR12460898	Nassau	Stool	2020-07-23	O119:H4	G	97.0971	99.6411	0.177083	0.507165	119	131589	5058236	4839		117	adk(20)	fumC(45)	gyrB(41)	icd(43)	mdh(5)	purA(32)	recA(2)
PNUSAE057830	SAMN15831398	SRR12460899	Genesee	Stool	2020-07-17	O103:H2	B1	98.261	99.6411	0.177083	0.505623	139	137464	5282265	5170	20	17	adk(6)	fumC(4)	gyrB(3)	icd(17)	mdh(7)	purA(7)	recA(6)
PNUSAE057832	SAMN15831401	SRR12460900	St. Lawrence	Stool	2020-07-24	O145:H28	E	97.8284	99.6411	0.359375	0.504094	217	121256	5408333	5309	32	32	adk(19)	fumC(23)	gyrB(18)	icd(24)	mdh(21)	purA(2)	recA(16)
PNUSAE058415	SAMN15894851	SRR12508391	Monroe	Stool	2020-07-28	O23:H15	D	97.2507	99.6411	0.208333	0.505551	51	352976	5134187	4841		70	adk(34)	fumC(36)	gyrB(28)	icd(25)	mdh(28)	purA(16)	recA(4)
PNUSAE058414	SAMN15894852	SRR12508392	New York	Stool	2020-07-30	O117:H7	B1	96.6915	99.3286	0.723958	0.507122	250	52619	5117219	5126		7641	adk(76)	fumC(43)	gyrB(9)	icd(36)	mdh(17)	purA(14)	recA(552)
PNUSAE058410	SAMN15894856	SRR12508393	Delaware	Stool	2020-08-03	O103:H2	B1	98.3123	99.6411	0.802083	0.504541	240	81908	5500159	5549	20	17	adk(6)	fumC(4)	gyrB(3)	icd(17)	mdh(7)	purA(7)	recA(6)
PNUSAE058411	SAMN15894855	SRR12508394	New York	Stool	2020-07-28	O71:H11	B1	98.279	99.6411	0.333333	0.503366	274	106834	5416604	5458	29	21	adk(16)	fumC(4)	gyrB(12)	icd(16)	mdh(9)	purA(7)	recA(7)
PNUSAE058412	SAMN15894854	SRR12508395	Kings	Stool	2020-07-28	O103:H2	B1	98.2497	99.6411	0.802083	0.504578	186	136244	5523863	5493	20	17	adk(6)	fumC(4)	gyrB(3)	icd(17)	mdh(7)	purA(7)	recA(6)
PNUSAE058413	SAMN15894853	SRR12508396	New York	Stool	2020-07-30	O117:H7	B1	96.6992	99.3286	0.723958	0.507148	250	52619	5118685	5127		7641	adk(76)	fumC(43)	gyrB(9)	icd(36)	mdh(17)	purA(14)	recA(552)
PNUSAE058408	SAMN15894858	SRR12508397	Westchester	Stool	2020-07-31	O103:H2	B1	98.305	99.6411	0.489583	0.504958	205	136656	5372713	5312	20	1967	adk(6)	fumC(4)	gyrB(3)	icd(17)	mdh(7)	purA(204)	recA(6)
PNUSAE058409	SAMN15894857	SRR12508398	Essex	Stool	2020-08-02	O123/O186:H2	B1	98.3171	99.6411	0.177083	0.505618	186	135120	5541558	5539	20	17	adk(6)	fumC(4)	gyrB(3)	icd(17)	mdh(7)	purA(7)	recA(6)
PNUSAE057831	SAMN15923948	SRR12533147	Monroe	Stool	2020-07-18	O157:H7	E	97.6949	99.6411	0.177083	0.50245	150	182717	5320407	5179	11	11	adk(12)	fumC(12)	gyrB(8)	icd(12)	mdh(15)	purA(2)	recA(2)
PNUSAE059054	SAMN15957242	SRR12563540	Erie	Stool	2020-08-05	O96:H19	B1	98.2452	99.6411	0.333333	0.507602	93	138742	5093069	4878		7543	adk(6)	fumC(4)	gyrB(22)	icd(18)	mdh(9)	purA(577)	recA(7)
PNUSAE059053	SAMN15957243	SRR12563541	Nassau	Stool	2020-08-08	O26:H11	B1	98.2529	99.6411	0.333333	0.504218	209	99788	5345439	5320	29	21	adk(16)	fumC(4)	gyrB(12)	icd(16)	mdh(9)	purA(7)	recA(7)
PNUSAE059052	SAMN15957244	SRR12563542	Wyoming	Stool	2020-07-17	O103:H2	B1	98.315	99.6411	0.177083	0.505104	125	155785	5280868	5148	20	17	adk(6)	fumC(4)	gyrB(3)	icd(17)	mdh(7)	purA(7)	recA(6)
PNUSAE059055	SAMN15957241	SRR12563543	New York	Stool	2020-08-04	O28:H25	B1	98.2862	99.6411	0.333333	0.507392	91	184997	5051693	4819	155	58	adk(6)	fumC(4)	gyrB(4)	icd(16)	mdh(24)	purA(8)	recA(14)
PNUSAE059056	SAMN15957272	SRR12563556	Nassau	Stool	2020-08-11	O103:H2	B1	98.2453	99.6411	0.177083	0.505875	167	136212	5469863	5438		17916	adk(6)	fumC(1338)	gyrB(3)	icd(17)	mdh(7)	purA(7)	recA(6)
PNUSAE059057	SAMN15957271	SRR12563557	Nassau	Stool	2020-08-05	O103:H2	B1	98.2497	99.6411	0.177083	0.50505	171	117865	5404356	5326	20	17	adk(6)	fumC(4)	gyrB(3)	icd(17)	mdh(7)	purA(7)	recA(6)
PNUSAE059059	SAMN15957269	SRR12563558	Allegany	Stool	2020-08-07	O103:H2	B1	98.2602	99.6411	0.645833	0.505564	150	137631	5480408	5423	20	17	adk(6)	fumC(4)	gyrB(3)	icd(17)	mdh(7)	purA(7)	recA(6)
PNUSAE059060	SAMN15957268	SRR12563559	Washington	Stool	2020-08-10	O111:H8	B1	98.1995	99.6411	0.488653	0.502338	160	94294	5344879	5324	29	16	adk(6)	fumC(4)	gyrB(12)	icd(16)	mdh(9)	purA(7)	recA(12)
PNUSAE059058	SAMN15957270	SRR12563560	Schenectady	Stool	2020-08-04	O103:H2	B1	98.2332	99.6411	0.645833	0.505588	141	146170	5355534	5258	20	17	adk(6)	fumC(4)	gyrB(3)	icd(17)	mdh(7)	purA(7)	recA(6)
PNUSAE059446	SAMN16082042	SRR12609087	Albany	Stool	2020-08-10	O157:H7	E	97.6768	99.6411	0.177083	0.502337	161	148446	5313183	5185	11	11	adk(12)	fumC(12)	gyrB(8)	icd(12)	mdh(15)	purA(2)	recA(2)
PNUSAE059449	SAMN16082033	SRR12609098	Chenango	Stool	2020-08-07	O45:H2	B1	98.3136	99.6411	0.177083	0.505472	161	104961	5284484	5190	20	17	adk(6)	fumC(4)	gyrB(3)	icd(17)	mdh(7)	purA(7)	recA(6)
PNUSAE059448	SAMN16082036	SRR12609101	Queens	Stool	2020-08-12	O118/O151:H2	B1	98.2858	99.6411	0.268229	0.504919	195	153249	5480894	5464	20	17	adk(6)	fumC(4)	gyrB(3)	icd(17)	mdh(7)	purA(7)	recA(6)
PNUSAE059450	SAMN16082031	SRR12609103	Tioga	Stool	2020-08-17	O103:H2	B1	98.2746	99.6411	0.177083	0.505112	192	140777	5290588	5220	20	1967	adk(6)	fumC(4)	gyrB(3)	icd(17)	mdh(7)	purA(204)	recA(6)
PNUSAE059447	SAMN16082039	SRR12609106	Lewis	Stool	2020-08-13	O121:H19	B1	98.3441	99.3286	0.385417	0.504416	169	186507	5168496	5036		655	adk(100)	fumC(23)	gyrB(68)	icd(45)	mdh(1)	purA(35)	recA(7)
PNUSAE059451	SAMN16082027	SRR12609109	Suffolk	Stool	2020-08-19	O157:H7	E	97.6944	99.6411	0.177083	0.503145	137	145327	5340244	5170	11	11	adk(12)	fumC(12)	gyrB(8)	icd(12)	mdh(15)	purA(2)	recA(2)
PNUSAE060060	SAMN16134209	SRR12642628	Monroe	Stool	2020-08-16	O157:H7	E	97.7094	99.537	0.177083	0.501903	145	157389	5364682	5193	11	11	adk(12)	fumC(12)	gyrB(8)	icd(12)	mdh(15)	purA(2)	recA(2)
PNUSAE060056	SAMN16134213	SRR12642629	Schoharie	Stool	2020-08-01	O113:H4	A	99.4574	99.6411	1.50521	0.504196	181	100568	5251431	5119	10	10	adk(10)	fumC(11)	gyrB(4)	icd(8)	mdh(8)	purA(8)	recA(2)
PNUSAE060064	SAMN16134217	SRR12642630	New York	Stool	2020-08-18	O128/OX38:H10	A	99.4205	99.6635	0.177083	0.507732	144	169374	5143942	4971	10	10	adk(10)	fumC(11)	gyrB(4)	icd(8)	mdh(8)	purA(8)	recA(2)
PNUSAE060057	SAMN16134212	SRR12642631	Cayuga	Stool	2020-08-19	O157:H7	E	97.7213	99.6411	0.177083	0.502518	171	146376	5332688	5211	11	11	adk(12)	fumC(12)	gyrB(8)	icd(12)	mdh(15)	purA(2)	recA(2)
PNUSAE060058	SAMN16134211	SRR12642633	Tompkins	Stool	2020-08-11	O103:H2	B1	98.2489	99.6411	0.190104	0.506017	152	135785	5322740	5232	20	17	adk(6)	fumC(4)	gyrB(3)	icd(17)	mdh(7)	purA(7)	recA(6)
PNUSAE060066	SAMN16134215	SRR12642634	Livingston	Stool	2020-08-24	O103:H2	B1	98.2506	99.6411	0.645833	0.505254	197	91930	5427932	5397	20	17	adk(6)	fumC(4)	gyrB(3)	icd(17)	mdh(7)	purA(7)	recA(6)
PNUSAE060063	SAMN16134218	SRR12642635	Orange	Stool	2020-08-18	O103:H2	B1	98.2403	99.6411	0.802083	0.503776	173	104961	5589322	5556	20	17	adk(6)	fumC(4)	gyrB(3)	icd(17)	mdh(7)	purA(7)	recA(6)
PNUSAE060061	SAMN16134220	SRR12642636	Otsego	Stool	2020-08-21	O121:H19	B1	98.3326	99.3286	0.541667	0.503552	185	161358	5221484	5109		655	adk(100)	fumC(23)	gyrB(68)	icd(45)	mdh(1)	purA(35)	recA(7)
PNUSAE060059	SAMN16134210	SRR12642637	Monroe	Stool	2020-08-10	O146:H21	B1	98.2431	99.6411	1.19271	0.506271	183	154669	5654265	5586		442	adk(6)	fumC(95)	gyrB(33)	icd(18)	mdh(9)	purA(8)	recA(14)
PNUSAE060065	SAMN16134216	SRR12642638	Livingston	Stool	2020-08-19	O103:H2	B1	98.2991	99.6411	0.645833	0.505295	188	104959	5389240	5343	20	17	adk(6)	fumC(4)	gyrB(3)	icd(17)	mdh(7)	purA(7)	recA(6)
PNUSAE060062	SAMN16134219	SRR12642639	Otsego	Stool	2020-08-20	O121:H19	B1	98.33	99.3286	0.385417	0.504427	172	147570	5164569	5035		655	adk(100)	fumC(23)	gyrB(68)	icd(45)	mdh(1)	purA(35)	recA(7)
PNUSAE060589	SAMN16238559	SRR12692767	Westchester	Stool	2020-08-25	O111:H8	B1	98.2487	99.6411	0.255208	0.50328	189	99429	5285187	5226	29	16	adk(6)	fumC(4)	gyrB(12)	icd(16)	mdh(9)	purA(7)	recA(12)
PNUSAE060591	SAMN16238557	SRR12692769	Wayne	Stool	2020-08-10	-:H45	E	97.8818	99.6411	0.489583	0.503842	75	185781	5115646	4770		5352	adk(83)	fumC(550)	gyrB(280)	icd(12)	mdh(112)	purA(2)	recA(138)
PNUSAE061212	SAMN16288289	SRR12738845	Washington	Stool	2020-08-31	O103:H2	B1	98.2334	99.6411	0.645833	0.506152	141	133894	5350495	5261	20	17	adk(6)	fumC(4)	gyrB(3)	icd(17)	mdh(7)	purA(7)	recA(6)
PNUSAE061210	SAMN16288291	SRR12738846	Monroe	Stool	2020-08-30	O157:H7	E	97.7367	99.6411	0.177083	0.503517	123	163242	5287858	5129	11	11	adk(12)	fumC(12)	gyrB(8)	icd(12)	mdh(15)	purA(2)	recA(2)
PNUSAE061215	SAMN16288296	SRR12738847	Cattaraugus	Stool	2020-09-02	O157:H7	E	97.7462	99.6411	0.177083	0.50237	141	188304	5365339	5234	11	11	adk(12)	fumC(12)	gyrB(8)	icd(12)	mdh(15)	purA(2)	recA(2)
PNUSAE061213	SAMN16288288	SRR12738848	Suffolk	Stool	2020-09-05	O157:H7	E	97.6824	99.6411	0.177083	0.502585	137	188540	5325446	5190	11	11	adk(12)	fumC(12)	gyrB(8)	icd(12)	mdh(15)	purA(2)	recA(2)
PNUSAE061211	SAMN16288290	SRR12738849	Onondaga	Stool	2020-09-06	O157:H7	E	97.6869	99.537	0.177083	0.502858	149	163238	5365575	5229	11	11	adk(12)	fumC(12)	gyrB(8)	icd(12)	mdh(15)	purA(2)	recA(2)
PNUSAE061214	SAMN16288287	SRR12738850	New York	Stool	2020-09-01	O157:H7	E	97.6908	99.6411	0.177083	0.502875	132	148360	5282693	5086	11	11	adk(12)	fumC(12)	gyrB(8)	icd(12)	mdh(15)	purA(2)	recA(2)
PNUSAE061771	SAMN16379250	SRR12779072	Unknown	Stool	2020-09-09	O26:H11	B1	98.2692	99.6411	0.333333	0.504091	197	107406	5365250	5346		12447	adk(16)	fumC(4)	gyrB(12)	icd(16)	mdh(9)	purA(1025)	recA(7)
PNUSAE061772	SAMN16379249	SRR12779073	Unknown	Stool	2020-09-09	O111:H8	B1	98.241	99.3286	0.732836	0.50402	181	96946	5159852	5108	29	16	adk(6)	fumC(4)	gyrB(12)	icd(16)	mdh(9)	purA(7)	recA(12)
PNUSAE061768	SAMN16379245	SRR12779314	Otsego	Stool	2020-09-08	O91:H14	B1	98.3463	99.6411	0.802083	0.507232	209	85010	5336624	5259		33	adk(6)	fumC(4)	gyrB(4)	icd(1)	mdh(22)	purA(8)	recA(7)
PNUSAE061770	SAMN16379244	SRR12779315	New York	Stool	2020-09-09	O80:H42	E	97.8518	99.6411	0.177083	0.506149	80	213298	5084572	4779		5740	adk(87)	fumC(93)	gyrB(336)	icd(84)	mdh(1)	purA(2)	recA(17)
PNUSAE061767	SAMN16379247	SRR12779316	Suffolk	Stool	2020-09-09	O26:H11	B1	98.2618	99.6411	0.333333	0.504021	200	107368	5359814	5340		12447	adk(16)	fumC(4)	gyrB(12)	icd(16)	mdh(9)	purA(1025)	recA(7)
PNUSAE061769	SAMN16379246	SRR12779317	Westchester	Stool	2020-09-12	O121:H19	B1	98.3466	99.3286	0.385417	0.504363	177	147452	5162234	5040		655	adk(100)	fumC(23)	gyrB(68)	icd(45)	mdh(1)	purA(35)	recA(7)
PNUSAE062185	SAMN16435700	SRR12823652	Westchester	Stool	2020-09-15	O145:H28	E	97.8861	99.6411	0.359375	0.50496	184	140468	5261580	5102	32	32	adk(19)	fumC(23)	gyrB(18)	icd(24)	mdh(21)	purA(2)	recA(16)
PNUSAE062186	SAMN16435699	SRR12823653	Onondaga	Stool	2020-09-19	O157:H7	E	97.6902	99.6411	0.177083	0.502262	169	146611	5342080	5209	11	11	adk(12)	fumC(12)	gyrB(8)	icd(12)	mdh(15)	purA(2)	recA(2)
PNUSAE062184	SAMN16435701	SRR12823654	Kings	Stool	2020-09-08	O91:H14	B1	98.3238	99.0161	0.880208	0.506026	210	95277	5447646	5454		33	adk(6)	fumC(4)	gyrB(4)	icd(1)	mdh(22)	purA(8)	recA(7)
PNUSAE062192	SAMN16435706	SRR12823655	Nassau	Stool	2020-09-16	-:H19	B1	98.2981	99.4849	0.645833	0.50561	69	187809	5030019	4772	469	947	adk(6)	fumC(65)	gyrB(5)	icd(1)	mdh(9)	purA(13)	recA(4)
PNUSAE062190	SAMN16435708	SRR12823657	Albany	Stool	2020-09-15	O9:H7	B1	98.441	99.6411	0.177083	0.507572	50	279856	4835871	4574		4684	adk(6)	fumC(604)	gyrB(3)	icd(16)	mdh(11)	purA(8)	recA(6)
PNUSAE062194	SAMN16435704	SRR12823658	Suffolk	Stool	2020-09-25	O157:H7	E	97.6896	99.6411	0.333333	0.501364	171	148118	5385030	5283	11	11	adk(12)	fumC(12)	gyrB(8)	icd(12)	mdh(15)	purA(2)	recA(2)
PNUSAE062191	SAMN16435707	SRR12823659	Onondaga	Stool	2020-09-22	-:H7	B1	98.2916	99.6411	0.333333	0.50836	62	192221	4797571	4540		2165	adk(6)	fumC(23)	gyrB(3)	icd(16)	mdh(9)	purA(7)	recA(7)
PNUSAE062189	SAMN16435709	SRR12823660	New York	Stool	2020-09-15	O76:H19	B1	98.3199	99.6411	1.03646	0.505795	116	165766	5312460	5056		675	adk(6)	fumC(23)	gyrB(32)	icd(16)	mdh(9)	purA(8)	recA(7)
PNUSAE062193	SAMN16435705	SRR12823662	Monroe	Stool	2020-09-15	O103:H2	B1	98.2375	99.6411	0.645833	0.505264	201	125005	5395082	5371	20	17	adk(6)	fumC(4)	gyrB(3)	icd(17)	mdh(7)	purA(7)	recA(6)
PNUSAE062188	SAMN16435710	SRR12823663	Westchester	Stool	2020-09-15	O157:H7	E	97.685	99.6411	0.333333	0.502143	169	146575	5466264	5354	11	11	adk(12)	fumC(12)	gyrB(8)	icd(12)	mdh(15)	purA(2)	recA(2)
PNUSAE062187	SAMN16435711	SRR12823664	Wayne	Stool	2020-09-14	O157:H7	E	97.7613	99.6411	0.177083	0.503153	150	188396	5399942	5246	11	11	adk(12)	fumC(12)	gyrB(8)	icd(12)	mdh(15)	purA(2)	recA(2)
PNUSAE062425	SAMN16474201	SRR12834979	Livingston	Stool	2020-09-21	O103:H2	B1	98.2558	99.6411	0.645833	0.505344	155	137631	5425464	5370	20	17	adk(6)	fumC(4)	gyrB(3)	icd(17)	mdh(7)	purA(7)	recA(6)
PNUSAE062422	SAMN16473964	SRR12834980	Onondaga	Stool	2020-09-22	O103:H2	B1	98.2841	99.6411	0.333333	0.505666	131	180099	5505015	5435	20	17	adk(6)	fumC(4)	gyrB(3)	icd(17)	mdh(7)	purA(7)	recA(6)
PNUSAE062424	SAMN16473962	SRR12834987	Herkimer	Stool	2020-09-26	O178:H19	B1	98.4291	99.0161	0.177083	0.507429	41	280193	4936254	4626	205	443	adk(6)	fumC(19)	gyrB(15)	icd(16)	mdh(9)	purA(8)	recA(7)
PNUSAE062426	SAMN16473960	SRR12834988	Monroe	Stool	2020-09-25	B17:H19	B1	98.3335	99.6411	0.59499	0.50488	52	259925	5060759	4774	469	162	adk(9)	fumC(65)	gyrB(5)	icd(1)	mdh(9)	purA(13)	recA(6)
PNUSAE062421	SAMN16473965	SRR12834993	New York	Stool	2020-09-16	O26:H11	B1	98.3028	99.6411	0.333333	0.503877	181	113786	5417725	5392	29	21	adk(16)	fumC(4)	gyrB(12)	icd(16)	mdh(9)	purA(7)	recA(7)
PNUSAE062423	SAMN16473963	SRR12835197	Onondaga	Stool	2020-09-25	O8:H9	C	98.4581	99.563	0.398438	0.505218	44	202421	4860109	4629	23	23	adk(6)	fumC(4)	gyrB(12)	icd(1)	mdh(20)	purA(13)	recA(7)
PNUSAE063148	SAMN16555035	SRR12899265	Kings	Stool	2020-09-23	O146:H21	B1	98.2434	99.6411	1.34896	0.505714	167	146276	5506378	5389		442	adk(6)	fumC(95)	gyrB(33)	icd(18)	mdh(9)	purA(8)	recA(14)
PNUSAE063150	SAMN16555033	SRR12899266	Ulster	Stool	2020-10-06	B9:H2	B1	98.3745	99.6411	0.697917	0.505189	77	162294	5126737	4899		2008	adk(6)	fumC(6)	gyrB(5)	icd(136)	mdh(11)	purA(8)	recA(6)
PNUSAE063149	SAMN16555034	SRR12899267	Erie	Stool	2020-08-22	O103:H2	B1	98.2468	99.6411	0.645833	0.505384	189	90871	5396509	5344	20	17	adk(6)	fumC(4)	gyrB(3)	icd(17)	mdh(7)	purA(7)	recA(6)
PNUSAE063679	SAMN16633094	SRR12970165	Ontario	Stool	2020-10-03	O111:H8	B1	98.2473	99.6411	0.255208	0.503452	172	129432	5288029	5253	29	16	adk(6)	fumC(4)	gyrB(12)	icd(16)	mdh(9)	purA(7)	recA(12)
PNUSAE063680	SAMN16633093	SRR12970166	St. Lawrence	Stool	2020-10-06	O157:H7	E	97.7309	99.6411	0.177083	0.502117	145	148277	5415538	5317	11	11	adk(12)	fumC(12)	gyrB(8)	icd(12)	mdh(15)	purA(2)	recA(2)
PNUSAE063682	SAMN16633088	SRR12970167	Albany	Stool	2020-10-11	O157:H7	E	97.716	99.6411	0.177083	0.503184	145	160449	5458478	5309	11	11	adk(12)	fumC(12)	gyrB(8)	icd(12)	mdh(15)	purA(2)	recA(2)
PNUSAE063681	SAMN16633089	SRR12970168	Onondaga	Stool	2020-10-09	O132:H18	E	97.8259	99.6411	0.502604	0.504868	100	219116	5016934	4745		16204	adk(524)	fumC(186)	gyrB(498)	icd(2033)	mdh(1)	purA(1)	recA(2)
PNUSAE064233	SAMN16790642	SRR13053734	Nassau	Stool	2020-10-22	O128/OX38:H2	B1	98.2306	99.6411	1.79837	0.505501	212	110855	5587629	5518		25	adk(6)	fumC(6)	gyrB(14)	icd(21)	mdh(9)	purA(7)	recA(7)
PNUSAE064229	SAMN16790637	SRR13053735	Oneida	Stool	2020-10-14	-:H32	A	99.2579	99.6411	0.177083	0.504052	113	175196	5170886	4993	10	10	adk(10)	fumC(11)	gyrB(4)	icd(8)	mdh(8)	purA(8)	recA(2)
PNUSAE064230	SAMN16790644	SRR13053737	Columbia	Stool	2020-10-20	O157:H7	E	97.6889	99.6411	0.177083	0.502404	175	123328	5354878	5248	11	11	adk(12)	fumC(12)	gyrB(8)	icd(12)	mdh(15)	purA(2)	recA(2)
PNUSAE064228	SAMN16790638	SRR13053738	Nassau	Stool	2020-10-14	O103:H25	B1	98.2677	99.6411	0.333333	0.504204	184	120612	5319993	5260		343	adk(77)	fumC(7)	gyrB(7)	icd(18)	mdh(65)	purA(56)	recA(7)
PNUSAE064232	SAMN16790643	SRR13053739	Putnam	Stool	2020-10-19	O26:H11	B1	98.2947	99.6411	0.333333	0.504039	235	103291	5458496	5506	29	21	adk(16)	fumC(4)	gyrB(12)	icd(16)	mdh(9)	purA(7)	recA(7)
PNUSAE064231	SAMN16790636	SRR13053740	New York	Stool	2020-10-17	O26:H11	B1	98.24	99.6411	0.333333	0.503931	233	100547	5449173	5488	29	21	adk(16)	fumC(4)	gyrB(12)	icd(16)	mdh(9)	purA(7)	recA(7)
PNUSAE064234	SAMN16790641	SRR13053741	Kings	Stool	2020-10-23	O181:H49	B1	98.317	99.6411	0.333333	0.508074	94	167822	4963530	4680		173	adk(6)	fumC(6)	gyrB(15)	icd(16)	mdh(42)	purA(46)	recA(7)
PNUSAE064227	SAMN16790639	SRR13053742	Erie	Stool	2020-10-13	O113:H4	A	99.5026	99.6411	1.19271	0.504987	147	85994	4918015	4730	10	10	adk(10)	fumC(11)	gyrB(4)	icd(8)	mdh(8)	purA(8)	recA(2)
PNUSAE064702	SAMN16881090	SRR13124640	Columbia	Stool	2020-11-03	O157:H7	E	97.6884	99.6411	0.177083	0.502724	155	146645	5311409	5161	11	11	adk(12)	fumC(12)	gyrB(8)	icd(12)	mdh(15)	purA(2)	recA(2)
PNUSAE064700	SAMN16881092	SRR13124641	Erie	Stool	2020-10-22	O103:H2	B1	98.3223	99.6411	0.177083	0.505119	205	144214	5416029	5365	20	1967	adk(6)	fumC(4)	gyrB(3)	icd(17)	mdh(7)	purA(204)	recA(6)
PNUSAE064701	SAMN16881091	SRR13124642	Onondaga	Stool	2020-10-29	O105:H34	G	97.0926	99.6411	0.177083	0.507264	39	278285	4794346	4466		8065	adk(13)	fumC(67)	gyrB(673)	icd(896)	mdh(5)	purA(16)	recA(578)
PNUSAE064793	SAMN16955021	SRR13165659	Chautauqua	Stool	2020-11-02	O181:H49	B1	98.3096	99.6411	0.333333	0.50862	42	408073	4712235	4373		173	adk(6)	fumC(6)	gyrB(15)	icd(16)	mdh(42)	purA(46)	recA(7)
PNUSAE064794	SAMN16955020	SRR13165701	Jefferson	Stool	2020-11-04	-:H4	B2	96.6669	99.6411	0.216146	0.50515	35	298445	4989901	4729		1385	adk(13)	fumC(40)	gyrB(93)	icd(13)	mdh(23)	purA(28)	recA(30)
PNUSAE065211	SAMN17014733	SRR13206930	Suffolk	Stool	2020-11-14	-:H45	E	97.9144	99.6411	0.489583	0.505341	39	386058	4940085	4566		5352	adk(83)	fumC(550)	gyrB(280)	icd(12)	mdh(112)	purA(2)	recA(138)
PNUSAE065210	SAMN17014734	SRR13206935	Suffolk	Stool	2020-11-14	O118/O151:H16	B1	98.2339	99.6411	0.411458	0.504211	187	114834	5560541	5522	29	21	adk(16)	fumC(4)	gyrB(12)	icd(16)	mdh(9)	purA(7)	recA(7)
PNUSAE065660	SAMN17078589	SRR13253389	Bronx	Stool	2020-11-26	O157:H7	E	97.7523	99.6411	0.177083	0.50315	124	188583	5423194	5256	11	11	adk(12)	fumC(12)	gyrB(8)	icd(12)	mdh(15)	purA(2)	recA(2)
PNUSAE065659	SAMN17078591	SRR13253398	New York	Stool	2020-11-17	uncertain:H4	B2	96.7304	99.6411	0.177083	0.504253	52	274468	4971885	4677		1905	adk(53)	fumC(303)	gyrB(47)	icd(13)	mdh(23)	purA(25)	recA(109)
PNUSAE066403	SAMN17215257	SRR13357514	Dutchess	Stool	2020-12-14	O157:H7	E	97.6943	99.6411	0.177083	0.502174	147	189176	5457214	5354	11	11	adk(12)	fumC(12)	gyrB(8)	icd(12)	mdh(15)	purA(2)	recA(2)
PNUSAE066401	SAMN17215259	SRR13357515	Westchester	Stool	2020-11-27	O26:H11	B1	98.2667	99.6411	0.333333	0.504383	181	107306	5337853	5314	29	21	adk(16)	fumC(4)	gyrB(12)	icd(16)	mdh(9)	purA(7)	recA(7)
PNUSAE066402	SAMN17215258	SRR13357516	Steuben	Stool	2020-11-30	-:H4	B2	96.6445	99.6411	0.216146	0.505094	35	308698	4955580	4679		1385	adk(13)	fumC(40)	gyrB(93)	icd(13)	mdh(23)	purA(28)	recA(30)
PNUSAE067090	SAMN17530764	SRR13522398	Queens	Stool	2020-12-01	O8:H9	C	98.4766	99.6411	0.333333	0.505269	46	185537	4783218	4534	23	23	adk(6)	fumC(4)	gyrB(12)	icd(1)	mdh(20)	purA(13)	recA(7)
PNUSAE067091	SAMN17530763	SRR13522399	Onondaga	Stool	2020-12-28	O121:H19	B1	98.3175	99.3286	0.385417	0.505491	150	161232	5186149	5065		655	adk(100)	fumC(23)	gyrB(68)	icd(45)	mdh(1)	purA(35)	recA(7)
PNUSAE067093	SAMN17530761	SRR13522400	Onondaga	Stool	2020-12-30	O165:H25	A	98.2556	99.2601	0.541667	0.505508	159	118514	5183040	5233		119	adk(48)	fumC(46)	gyrB(43)	icd(45)	mdh(11)	purA(34)	recA(35)
PNUSAE067095	SAMN17530759	SRR13522401	Unknown	Stool	2020-12-09	O66:H45	B1	98.3313	99.6411	1.03646	0.5073	119	118883	5453825	5271		971	adk(6)	fumC(4)	gyrB(4)	icd(16)	mdh(24)	purA(8)	recA(121)
PNUSAE067094	SAMN17530760	SRR13522402	Westchester	Stool	2020-12-23	O178:H7	B1	98.2663	99.6411	0.997396	0.505869	64	191150	5072201	4794	278	278	adk(9)	fumC(23)	gyrB(64)	icd(18)	mdh(11)	purA(8)	recA(6)
PNUSAE067092	SAMN17530762	SRR13522403	Erie	Stool	2020-12-30	O157:H7	E	97.723	99.6411	0.177083	0.502108	136	188305	5513080	5405	11	11	adk(12)	fumC(12)	gyrB(8)	icd(12)	mdh(15)	purA(2)	recA(2)
PNUSAE067209	SAMN17674550	SRR13576970	Monroe	Stool	2020-12-02	O187:H52	B1	98.3097	99.6064	0.177083	0.507303	104	135470	4915323	4703	278	642	adk(9)	fumC(23)	gyrB(33)	icd(18)	mdh(11)	purA(8)	recA(6)
PNUSAE067208	SAMN17674551	SRR13576971	Suffolk	Stool	2020-12-03	O71:H8	B1	98.267	99.6411	0.333333	0.504701	189	142333	5350112	5320		2836	adk(6)	fumC(135)	gyrB(12)	icd(16)	mdh(9)	purA(7)	recA(7)
PNUSAE067210	SAMN17674549	SRR13576972	Kings	Stool	2020-12-03	O146:H21	B1	98.2768	99.3286	1.34896	0.50627	148	136265	5463209	5312		442	adk(6)	fumC(95)	gyrB(33)	icd(18)	mdh(9)	purA(8)	recA(14)
PNUSAE067207	SAMN17674552	SRR13576973	Queens	Stool	2020-11-23	O91:H14	B1	98.3928	99.3286	0.880208	0.505947	243	99112	5509672	5493		33	adk(6)	fumC(4)	gyrB(4)	icd(1)	mdh(22)	purA(8)	recA(7)
PNUSAE067268	SAMN17721180	SRR13594941	Montgomery	Stool	2021-01-12	O103:H2	B1	98.2396	99.6411	0.333333	0.505156	132	135456	5377018	5303	20	17	adk(6)	fumC(4)	gyrB(3)	icd(17)	mdh(7)	purA(7)	recA(6)
PNUSAE067269	SAMN17721179	SRR13594942	Monroe	Stool	2021-01-08	O145:H28	E	97.8192	99.6411	0.359375	0.505088	143	193023	5283678	5100	32	32	adk(19)	fumC(23)	gyrB(18)	icd(24)	mdh(21)	purA(2)	recA(16)
PNUSAE067271	SAMN17725575	SRR13601378	Kings	Stool	2020-12-15	O128/OX38:H2	B1	98.281	99.6411	1.79837	0.505577	129	117498	5442405	5249		25	adk(6)	fumC(6)	gyrB(14)	icd(21)	mdh(9)	purA(7)	recA(7)
PNUSAE067270	SAMN17725582	SRR13601379	Suffolk	Stool	2020-12-10	O91:H14	B1	98.3684	99.6411	0.645833	0.507333	87	169489	5211068	5018		33	adk(6)	fumC(4)	gyrB(4)	icd(1)	mdh(22)	purA(8)	recA(7)
PNUSAE067272	SAMN17725567	SRR13601380	Nassau	Stool	2020-12-23	O157:H7	E	97.692	99.6411	0.177083	0.501962	193	112491	5411695	5338	11	11	adk(12)	fumC(12)	gyrB(8)	icd(12)	mdh(15)	purA(2)	recA(2)
PNUSAE067683	SAMN17925153	SRR13720796	Dutchess	Stool	2021-01-11	O118/O151:H16	B1	98.2266	99.6411	0.411458	0.503948	228	103714	5605196	5591	29	21	adk(16)	fumC(4)	gyrB(12)	icd(16)	mdh(9)	purA(7)	recA(7)
PNUSAE067684	SAMN17925165	SRR13720797	Cayuga	Stool	2021-01-23	O178:H19	B1	98.4638	99.6411	0.333333	0.506913	100	188096	5024271	4777	205	443	adk(6)	fumC(19)	gyrB(15)	icd(16)	mdh(9)	purA(8)	recA(7)
PNUSAE067685	SAMN17925164	SRR13720798	Monroe	Stool	2021-01-25	-:H11	B1	98.4047	99.6411	0.890625	0.5066	146	83309	4944174	4721		5418	adk(6)	fumC(23)	gyrB(5)	icd(10)	mdh(7)	purA(18)	recA(7)
PNUSAE067841	SAMN18026035	SRR13762673	Livingston	Stool	2021-01-06	O157:H7	E	97.712	99.6411	0.177083	0.503067	118	148868	5306612	5098	11	11	adk(12)	fumC(12)	gyrB(8)	icd(12)	mdh(15)	purA(2)	recA(2)
PNUSAE067842	SAMN18026034	SRR13762674	Tompkins	Stool	2021-01-28	O103:H2	B1	98.2472	99.6411	0.645833	0.505402	165	130889	5565424	5539	20	17	adk(6)	fumC(4)	gyrB(3)	icd(17)	mdh(7)	purA(7)	recA(6)
PNUSAE068384	SAMN18096032	SRR13815835	New York	Stool	2021-02-03	O145:H28	E	97.8467	99.6411	0.515625	0.503378	189	143929	5312230	5174	32	32	adk(19)	fumC(23)	gyrB(18)	icd(24)	mdh(21)	purA(2)	recA(16)
PNUSAE068385	SAMN18096034	SRR13815836	Madison	Stool	2021-02-08	O103:H2	B1	98.2842	99.6411	0.645833	0.504628	213	136132	5462468	5458	20	17	adk(6)	fumC(4)	gyrB(3)	icd(17)	mdh(7)	purA(7)	recA(6)
PNUSAE068636	SAMN18208537	SRR13891611	Jefferson	Stool	2021-01-28	B2:H26	D	97.2186	99.3286	0.177083	0.504863	90	122524	5045243	4737		7246	adk(54)	fumC(243)	gyrB(250)	icd(218)	mdh(5)	purA(16)	recA(11)
PNUSAE068848	SAMN18318631	SRR13976619	Broome	Stool	2021-02-26	B17:H19	B1	98.3278	99.6411	0.59499	0.504803	68	185036	5011971	4770	469	162	adk(9)	fumC(65)	gyrB(5)	icd(1)	mdh(9)	purA(13)	recA(6)
PNUSAE068847	SAMN18318628	SRR13976620	Erie	Stool	2021-02-16	O157:H7	E	97.6664	99.6411	0.177083	0.502564	169	121322	5308077	5183	11	11	adk(12)	fumC(12)	gyrB(8)	icd(12)	mdh(15)	purA(2)	recA(2)
PNUSAE068849	SAMN18318634	SRR13976621	Jefferson	Stool	2021-02-23	O26:H11	B1	98.2851	99.6411	0.333333	0.503911	225	109922	5485404	5496	29	21	adk(16)	fumC(4)	gyrB(12)	icd(16)	mdh(9)	purA(7)	recA(7)
PNUSAE068844	SAMN18318623	SRR13976622	Kings	Stool	2021-02-08	O179:H8	B1	98.3719	99.6411	0.802083	0.506811	75	181348	5048154	4784		297	adk(6)	fumC(65)	gyrB(32)	icd(26)	mdh(9)	purA(8)	recA(2)
PNUSAE068845	SAMN18318624	SRR13976624	Kings	Stool	2021-01-16	O76:H19	B1	98.2963	99.537	1.03646	0.50486	169	135639	5438620	5237		675	adk(6)	fumC(23)	gyrB(32)	icd(16)	mdh(9)	purA(8)	recA(7)
PNUSAE068846	SAMN18318625	SRR13976625	Greene	Stool	2021-02-17	O76:H7	B1	98.2643	99.4849	0.346354	0.504368	160	133335	5244084	5170	278	795	adk(9)	fumC(23)	gyrB(33)	icd(18)	mdh(9)	purA(8)	recA(6)
PNUSAE069064	SAMN18438641	SRR14041715	Greene	Stool	2021-02-24	O103:H2	B1	98.297	99.6411	0.177083	0.504552	203	144925	5361169	5285	20	1967	adk(6)	fumC(4)	gyrB(3)	icd(17)	mdh(7)	purA(204)	recA(6)
PNUSAE069062	SAMN18438636	SRR14041716	New York	Stool	2021-02-25	O91:H14	B1	98.4202	99.1724	1.03646	0.50636	215	113884	5531086	5506		33	adk(6)	fumC(4)	gyrB(4)	icd(1)	mdh(22)	purA(8)	recA(7)
PNUSAE069061	SAMN18438634	SRR14041717	Suffolk	Stool	2021-02-25	O8:H9	C	98.4786	99.6411	0.508185	0.50528	57	227379	4835740	4581	23	23	adk(6)	fumC(4)	gyrB(12)	icd(1)	mdh(20)	purA(13)	recA(7)
PNUSAE069060	SAMN18438632	SRR14041719	Lewis	Stool	2021-02-20	O103:H2	B1	98.2593	99.6411	0.177083	0.505967	121	162577	5402806	5286	20	17	adk(6)	fumC(4)	gyrB(3)	icd(17)	mdh(7)	purA(7)	recA(6)
PNUSAE069063	SAMN18438638	SRR14041721	Onondaga	Stool	2021-03-02	O157:H7	E	97.7765	99.6411	0.177083	0.50272	170	123879	5222703	5051	11	11	adk(12)	fumC(12)	gyrB(8)	icd(12)	mdh(15)	purA(2)	recA(2)
PNUSAE069450	SAMN18539539	SRR14103208	Wayne	Stool	2021-03-09	O145:H28	E	97.8326	99.6411	0.716518	0.505058	206	119684	5595993	5503	32	32	adk(19)	fumC(23)	gyrB(18)	icd(24)	mdh(21)	purA(2)	recA(16)
PNUSAE069452	SAMN18539541	SRR14103213	New York	Stool	2021-03-06	-:H19	B1	98.2848	99.4849	0.489583	0.506032	99	124927	5006575	4770	469	947	adk(6)	fumC(65)	gyrB(5)	icd(1)	mdh(9)	purA(13)	recA(4)
PNUSAE069451	SAMN18539540	SRR14103214	Onondaga	Stool	2021-03-10	O145:H28	E	97.8278	99.6411	0.716518	0.50508	220	145015	5606426	5516	32	32	adk(19)	fumC(23)	gyrB(18)	icd(24)	mdh(21)	purA(2)	recA(16)
PNUSAE069447	SAMN18538540	SRR14103248	Bronx	Stool	2021-03-04	O8:H9	C	98.4181	99.6411	0.398438	0.505338	77	144677	4884535	4682	23	23	adk(6)	fumC(4)	gyrB(12)	icd(1)	mdh(20)	purA(13)	recA(7)
PNUSAE069449	SAMN18538542	SRR14103251	Monroe	Stool	2021-03-08	O145:H28	E	97.8323	99.6411	0.716518	0.505049	204	145015	5606663	5505	32	32	adk(19)	fumC(23)	gyrB(18)	icd(24)	mdh(21)	purA(2)	recA(16)
PNUSAE069448	SAMN18538541	SRR14103254	Monroe	Stool	2021-03-08	O145:H28	E	97.8239	99.6411	0.716518	0.505031	229	118906	5604141	5522	32	32	adk(19)	fumC(23)	gyrB(18)	icd(24)	mdh(21)	purA(2)	recA(16)
PNUSAE069454	SAMN18539544	SRR14103395	Suffolk	Stool	2021-03-10	O157:H7	E	97.6784	99.6411	0.177083	0.502721	159	126675	5317058	5159	11	11	adk(12)	fumC(12)	gyrB(8)	icd(12)	mdh(15)	purA(2)	recA(2)
PNUSAE069456	SAMN18539549	SRR14103396	Monroe	Stool	2021-03-11	O145:H28	E	97.8618	99.6411	0.716518	0.505058	224	137725	5609681	5522	32	32	adk(19)	fumC(23)	gyrB(18)	icd(24)	mdh(21)	purA(2)	recA(16)
PNUSAE069455	SAMN18539546	SRR14103397	Monroe	Stool	2021-03-13	O145:H28	E	97.8667	99.6411	0.716518	0.504972	213	128809	5601351	5510	32	32	adk(19)	fumC(23)	gyrB(18)	icd(24)	mdh(21)	purA(2)	recA(16)
PNUSAE069453	SAMN18539542	SRR14103404	Onondaga	Stool	2021-03-10	O145:H28	E	97.8229	99.6411	0.716518	0.505071	214	137725	5611612	5522	32	32	adk(19)	fumC(23)	gyrB(18)	icd(24)	mdh(21)	purA(2)	recA(16)
PNUSAE069838	SAMN18630926	SRR14150462	Montgomery	Stool	2021-03-14	O121:H19	B1	98.3447	99.3286	0.385417	0.504422	176	147453	5135163	5017		655	adk(100)	fumC(23)	gyrB(68)	icd(45)	mdh(1)	purA(35)	recA(7)
PNUSAE069840	SAMN18630930	SRR14150463	Monroe	Stool	2021-03-10	O145:H28	E	97.8232	99.6411	0.716518	0.504999	217	119681	5607925	5514	32	32	adk(19)	fumC(23)	gyrB(18)	icd(24)	mdh(21)	purA(2)	recA(16)
PNUSAE069839	SAMN18630928	SRR14150464	Monroe	Stool	2021-03-14	O145:H28	E	97.8234	99.6411	0.716518	0.50501	212	145015	5606442	5500	32	32	adk(19)	fumC(23)	gyrB(18)	icd(24)	mdh(21)	purA(2)	recA(16)
PNUSAE069837	SAMN18630925	SRR14150465	Onondaga	Stool	2021-03-11	O145:H28	E	97.8577	99.6411	0.716518	0.505087	200	145015	5604075	5509	32	32	adk(19)	fumC(23)	gyrB(18)	icd(24)	mdh(21)	purA(2)	recA(16)
PNUSAE069836	SAMN18630923	SRR14150466	Onondaga	Stool	2021-03-12	O103:H2	B1	98.2525	99.6411	0.177083	0.506607	126	148649	5382179	5261	20	17	adk(6)	fumC(4)	gyrB(3)	icd(17)	mdh(7)	purA(7)	recA(6)
PNUSAE069844	SAMN18631082	SRR14150468	Queens	Stool	2021-03-11	O142:H16	B1	98.3888	99.6411	0.177083	0.507171	96	124678	5133426	4926		1611	adk(6)	fumC(4)	gyrB(15)	icd(18)	mdh(9)	purA(26)	recA(7)
PNUSAE069842	SAMN18631078	SRR14150469	Nassau	Stool	2021-03-07	O71:H11	B1	98.2358	99.6411	0.333333	0.503116	221	110648	5483189	5486	29	21	adk(16)	fumC(4)	gyrB(12)	icd(16)	mdh(9)	purA(7)	recA(7)
PNUSAE069841	SAMN18631076	SRR14150470	Monroe	Stool	2021-03-10	O145:H28	E	97.8521	99.6411	0.716518	0.50501	230	117445	5601236	5520	32	32	adk(19)	fumC(23)	gyrB(18)	icd(24)	mdh(21)	purA(2)	recA(16)
PNUSAE069843	SAMN18631080	SRR14150471	New York	Stool	2021-03-13	O128/OX38:H2	B1	98.2118	99.6411	1.19942	0.505063	149	111407	5390412	5216		25	adk(6)	fumC(6)	gyrB(14)	icd(21)	mdh(9)	purA(7)	recA(7)
PNUSAE070027	SAMN18716440	SRR14214528	Onondaga	Stool	2021-03-25	O91:H14	B1	98.3691	99.6411	0.333333	0.507295	139	162931	5371488	5217		33	adk(6)	fumC(4)	gyrB(4)	icd(1)	mdh(22)	purA(8)	recA(7)
PNUSAE070023	SAMN18716436	SRR14214529	Kings	Stool	2021-03-11	O76:H19	B1	98.3036	99.6411	1.03646	0.505778	119	141890	5313902	5078		675	adk(6)	fumC(23)	gyrB(32)	icd(16)	mdh(9)	purA(8)	recA(7)
PNUSAE070026	SAMN18716439	SRR14214530	Erie	Stool	2021-03-17	O145:H28	E	97.8312	99.6411	0.716518	0.505026	229	134785	5607365	5527	32	32	adk(19)	fumC(23)	gyrB(18)	icd(24)	mdh(21)	purA(2)	recA(16)
PNUSAE070024	SAMN18716437	SRR14214531	Orange	Stool	2021-03-20	O9:H7	B1	98.4177	99.6411	0.177083	0.50751	54	262536	4813363	4528		4684	adk(6)	fumC(604)	gyrB(3)	icd(16)	mdh(11)	purA(8)	recA(6)
PNUSAE070025	SAMN18716438	SRR14214532	Rockland	Stool	2021-03-19	O157:H7	E	97.7011	99.6411	0.177083	0.501768	163	130557	5352778	5223	11	11	adk(12)	fumC(12)	gyrB(8)	icd(12)	mdh(15)	purA(2)	recA(2)
PNUSAE070498	SAMN18809349	SRR14280592	Rockland	Stool	2021-03-26	O118/O151:H2	B1	98.2609	99.6411	0.255208	0.505363	186	149695	5412580	5400	20	17	adk(6)	fumC(4)	gyrB(3)	icd(17)	mdh(7)	purA(7)	recA(6)
PNUSAE070497	SAMN18809347	SRR14280593	Westchester	Stool	2021-03-24	B15/O112:H2	B1	98.3696	99.4849	0.567708	0.50697	89	204963	4950946	4685		388	adk(6)	fumC(4)	gyrB(12)	icd(18)	mdh(24)	purA(7)	recA(6)
PNUSAE070496	SAMN18809343	SRR14280594	Erie	Stool	2021-03-26	D4/O168/OX6:H8	B1	98.302	99.6411	0.333333	0.506167	62	172892	5016951	4802		718	adk(6)	fumC(19)	gyrB(3)	icd(26)	mdh(9)	purA(8)	recA(6)
PNUSAE070499	SAMN18809352	SRR14280596	Westchester	Stool	2021-04-02	O103:H2	B1	98.2175	99.6411	1.22173	0.5036	194	136244	5705071	5715	20	17	adk(6)	fumC(4)	gyrB(3)	icd(17)	mdh(7)	purA(7)	recA(6)
PNUSAE070494	SAMN18809382	SRR14280597	Monroe	Stool	2021-03-12	O145:H28	E	97.8507	99.6411	0.716518	0.505028	221	137707	5610096	5519	32	32	adk(19)	fumC(23)	gyrB(18)	icd(24)	mdh(21)	purA(2)	recA(16)
PNUSAE071156	SAMN18878617	SRR14332105	Westchester	Stool	2021-03-22	O26:H11	B1	98.2079	99.6411	0.333333	0.504167	221	113716	5545731	5581	29	21	adk(16)	fumC(4)	gyrB(12)	icd(16)	mdh(9)	purA(7)	recA(7)
PNUSAE071572	SAMN18988684	SRR14408168	Monroe	Stool	2021-04-10	O145:H28	E	97.8566	99.6411	0.560268	0.504486	194	145015	5523123	5404	32	32	adk(19)	fumC(23)	gyrB(18)	icd(24)	mdh(21)	purA(2)	recA(16)
PNUSAE071600	SAMN19006245	SRR14415949	Nassau	Stool	2021-04-11	O111:H8	B1	98.2428	99.6411	0.255208	0.503275	179	103938	5329088	5284	29	16	adk(6)	fumC(4)	gyrB(12)	icd(16)	mdh(9)	purA(7)	recA(12)
PNUSAE071602	SAMN19006246	SRR14415950	Suffolk	Stool	2021-04-07	O118/O151:H16	B1	98.2357	99.6411	0.411458	0.50402	236	92550	5552661	5540	29	21	adk(16)	fumC(4)	gyrB(12)	icd(16)	mdh(9)	purA(7)	recA(7)
PNUSAE071604	SAMN19006248	SRR14415951	Nassau	Stool	2021-04-02	O118/O151:H2	B1	98.2775	99.6411	0.268229	0.504987	207	165423	5393123	5372	20	17	adk(6)	fumC(4)	gyrB(3)	icd(17)	mdh(7)	purA(7)	recA(6)
PNUSAE071603	SAMN19006247	SRR14415952	Nassau	Stool	2021-04-07	O118/O151:H2	B1	98.1971	99.6411	0.8125	0.504032	210	154565	5657799	5685	20	17	adk(6)	fumC(4)	gyrB(3)	icd(17)	mdh(7)	purA(7)	recA(6)
PNUSAE071605	SAMN19006244	SRR14415953	Ulster	Stool	2021-04-08	O157:H7	E	97.7119	99.6411	0.177083	0.502823	151	136039	5352797	5216	11	11	adk(12)	fumC(12)	gyrB(8)	icd(12)	mdh(15)	purA(2)	recA(2)
PNUSAE071606	SAMN19011642	SRR14420169	Cayuga	Stool	2021-04-19	O157:H7	E	97.7297	99.537	0.333333	0.50173	164	142653	5405482	5273	11	11	adk(12)	fumC(12)	gyrB(8)	icd(12)	mdh(15)	purA(2)	recA(2)
PNUSAE071601	SAMN19011641	SRR14420170	Nassau	Stool	2021-04-08	O103:H2	B1	98.257	99.6411	0.177083	0.505178	195	115797	5539077	5526	20	17	adk(6)	fumC(4)	gyrB(3)	icd(17)	mdh(7)	purA(7)	recA(6)
PNUSAE071900	SAMN19094420	SRR14481171	Niagara	Stool	2021-04-23	O157:H7	E	97.7461	99.6411	0.177083	0.502368	175	142128	5404691	5295	11	11	adk(12)	fumC(12)	gyrB(8)	icd(12)	mdh(15)	purA(2)	recA(2)
PNUSAE071901	SAMN19094422	SRR14481172	Cortland	Stool	2021-04-22	O111:H8	B1	98.2286	99.6411	0.255208	0.502668	191	99485	5333172	5302	29	16	adk(6)	fumC(4)	gyrB(12)	icd(16)	mdh(9)	purA(7)	recA(12)
PNUSAE071898	SAMN19094418	SRR14481173	Warren	Stool	2021-04-19	O71:H11	B1	98.2499	99.6411	0.333333	0.503649	217	112412	5352324	5325	29	21	adk(16)	fumC(4)	gyrB(12)	icd(16)	mdh(9)	purA(7)	recA(7)
PNUSAE071899	SAMN19094419	SRR14481174	Nassau	Stool	2021-04-15	O100:H25	B1	98.3959	99.6411	0.177083	0.50783	108	111697	4925177	4660	155	58	adk(6)	fumC(4)	gyrB(4)	icd(16)	mdh(24)	purA(8)	recA(14)
PNUSAE071897	SAMN19094417	SRR14481175	Yates	Stool	2021-04-18	O103:H2	B1	98.2645	99.6411	0.177083	0.504861	208	124819	5501187	5486	20	1967	adk(6)	fumC(4)	gyrB(3)	icd(17)	mdh(7)	purA(204)	recA(6)
PNUSAE072301	SAMN19233436	SRR14568053	Suffolk	Stool	2021-04-23	O157:H7	E	97.727	99.6411	0.177083	0.50243	161	148198	5316622	5183	11	11	adk(12)	fumC(12)	gyrB(8)	icd(12)	mdh(15)	purA(2)	recA(2)
PNUSAE072303	SAMN19233437	SRR14568168	Kings	Stool	2021-04-15	O146:H21	B1	98.2458	99.6411	1.19271	0.505606	135	182346	5463200	5295		442	adk(6)	fumC(95)	gyrB(33)	icd(18)	mdh(9)	purA(8)	recA(14)
PNUSAE072298	SAMN19233433	SRR14568218	Westchester	Stool	2021-04-20	O123/O186:H2	B1	98.2496	99.6411	0.177083	0.50514	199	116786	5429769	5398	20	17	adk(6)	fumC(4)	gyrB(3)	icd(17)	mdh(7)	purA(7)	recA(6)
PNUSAE072302	SAMN19233438	SRR14568436	Westchester	Stool	2021-04-26	O103:H2	B1	98.2421	99.6411	0.645833	0.504809	198	124269	5500897	5463	20	17	adk(6)	fumC(4)	gyrB(3)	icd(17)	mdh(7)	purA(7)	recA(6)
PNUSAE072299	SAMN19233434	SRR14568489	Suffolk	Stool	2021-04-22	O71:H11	B1	98.2566	99.6411	0.333333	0.503371	217	103995	5393812	5378	29	21	adk(16)	fumC(4)	gyrB(12)	icd(16)	mdh(9)	purA(7)	recA(7)
PNUSAE072297	SAMN19233432	SRR14568646	Yates	Stool	2021-04-20	O103:H2	B1	98.2582	99.6411	0.177083	0.50477	207	131523	5496678	5485	20	1967	adk(6)	fumC(4)	gyrB(3)	icd(17)	mdh(7)	purA(204)	recA(6)
PNUSAE072300	SAMN19233435	SRR14568648	Monroe	Stool	2021-04-22	O103:H2	B1	98.2382	99.6411	0.177083	0.504785	217	135118	5498243	5498	20	1967	adk(6)	fumC(4)	gyrB(3)	icd(17)	mdh(7)	purA(204)	recA(6)
PNUSAE073017	SAMN19341779	SRR14655866	Niagara	Stool	2021-05-03	O157:H7	E	97.7084	99.6411	0.177083	0.502395	171	142654	5410536	5302	11	11	adk(12)	fumC(12)	gyrB(8)	icd(12)	mdh(15)	purA(2)	recA(2)
PNUSAE073015	SAMN19341771	SRR14655867	Suffolk	Stool	2021-05-04	O103:H2	B1	98.3118	99.6411	1.31548	0.50448	240	110815	5813502	5800		2307	adk(6)	fumC(4)	gyrB(33)	icd(136)	mdh(99)	purA(8)	recA(6)
PNUSAE073013	SAMN19341808	SRR14655871	New York	Stool	2021-05-02	O103:H2	B1	98.2825	99.6411	0.177083	0.506016	177	148649	5382442	5339	20	17	adk(6)	fumC(4)	gyrB(3)	icd(17)	mdh(7)	purA(7)	recA(6)
PNUSAE073018	SAMN19341782	SRR14655921	Rensselaer	Stool	2021-05-08	O118/O151:H2	B1	98.2674	99.6411	0.255208	0.505082	183	149851	5413445	5395	20	17	adk(6)	fumC(4)	gyrB(3)	icd(17)	mdh(7)	purA(7)	recA(6)
PNUSAE073012	SAMN19341805	SRR14655922	Nassau	Stool	2021-05-02	O172:H25	A	98.2146	99.2253	0.229167	0.504924	168	88085	5013364	5048		660	adk(121)	fumC(46)	gyrB(43)	icd(45)	mdh(11)	purA(34)	recA(35)
PNUSAE073014	SAMN19341767	SRR14655924	Oswego	Stool	2021-05-04	O26:H11	B1	98.2806	99.6411	0.333333	0.504315	216	103983	5554477	5578	29	21	adk(16)	fumC(4)	gyrB(12)	icd(16)	mdh(9)	purA(7)	recA(7)
PNUSAE073016	SAMN19341776	SRR14655925	Cortland	Stool	2021-05-03	O157:H7	E	97.7059	99.6411	0.177083	0.502657	141	130570	5307889	5139	11	11	adk(12)	fumC(12)	gyrB(8)	icd(12)	mdh(15)	purA(2)	recA(2)
PNUSAE073019	SAMN19341786	SRR14655926	Erie	Stool	2021-05-06	O103:H2	B1	98.2686	99.6411	0.190104	0.50407	197	131798	5344764	5341	20	1967	adk(6)	fumC(4)	gyrB(3)	icd(17)	mdh(7)	purA(204)	recA(6)
PNUSAE073011	SAMN19341803	SRR14655953	Onondaga	Stool	2021-04-29	O157:H7	E	97.7082	99.6411	0.177083	0.502676	156	136180	5380779	5238	11	11	adk(12)	fumC(12)	gyrB(8)	icd(12)	mdh(15)	purA(2)	recA(2)
PNUSAE073377	SAMN19489225	SRR14704038	Dutchess	Stool	2021-05-10	O157:H7	E	97.7237	99.6411	0.177083	0.5024	181	135888	5347858	5240	11	11	adk(12)	fumC(12)	gyrB(8)	icd(12)	mdh(15)	purA(2)	recA(2)
PNUSAE073376	SAMN19489223	SRR14704137	Queens	Stool	2021-05-10	-:H19	C	98.476	99.6411	0.177083	0.507122	100	130339	4995060	4751	23	88	adk(6)	fumC(4)	gyrB(12)	icd(1)	mdh(20)	purA(12)	recA(7)
PNUSAE074107	SAMN19605270	SRR14758960	Kings	Stool	2021-05-13	O26:H11	B1	98.2847	99.6411	0.333333	0.503908	234	107370	5430515	5442	29	21	adk(16)	fumC(4)	gyrB(12)	icd(16)	mdh(9)	purA(7)	recA(7)
PNUSAE074110	SAMN19605274	SRR14759187	Nassau	Stool	2021-05-18	O26:H11	B1	98.1838	99.6411	0.333333	0.503987	217	99827	5414690	5404	29	21	adk(16)	fumC(4)	gyrB(12)	icd(16)	mdh(9)	purA(7)	recA(7)
PNUSAE074108	SAMN19605272	SRR14759207	Onondaga	Stool	2021-05-17	O103:H2	B1	98.2813	99.6411	0.645833	0.505411	193	94224	5353856	5296	20	17	adk(6)	fumC(4)	gyrB(3)	icd(17)	mdh(7)	purA(7)	recA(6)
PNUSAE074109	SAMN19605273	SRR14759975	Nassau	Stool	2021-05-17	O26:H11	B1	98.2153	99.6411	0.333333	0.504515	230	100854	5587117	5622	29	21	adk(16)	fumC(4)	gyrB(12)	icd(16)	mdh(9)	purA(7)	recA(7)
PNUSAE074111	SAMN19605275	SRR14760184	Nassau	Stool	2021-05-18	O26:H11	B1	98.2174	99.6411	0.333333	0.50401	206	100879	5423112	5418	29	21	adk(16)	fumC(4)	gyrB(12)	icd(16)	mdh(9)	purA(7)	recA(7)
PNUSAE074106	SAMN19605269	SRR14760946	Suffolk	Stool	2021-04-29	O103:H2	B1	98.2719	99.6411	0.177083	0.50467	220	126819	5483451	5478	20	1967	adk(6)	fumC(4)	gyrB(3)	icd(17)	mdh(7)	purA(204)	recA(6)
PNUSAE074456	SAMN19696401	SRR14808239	Dutchess	Stool	2021-05-25	O111:H8	B1	98.2818	99.6411	0.28776	0.503877	180	92991	5152492	5087	29	16	adk(6)	fumC(4)	gyrB(12)	icd(16)	mdh(9)	purA(7)	recA(12)
PNUSAE074451	SAMN19696405	SRR14808240	Nassau	Stool	2021-05-13	O103:H2	B1	98.3004	99.6411	0.177083	0.504828	201	90288	5431970	5386	20	17	adk(6)	fumC(4)	gyrB(3)	icd(17)	mdh(7)	purA(7)	recA(6)
PNUSAE074452	SAMN19696406	SRR14808338	Nassau	Stool	2021-05-20	O123/O186:H2	B1	98.2505	99.6411	0.190104	0.505017	220	130482	5467482	5471	20	17	adk(6)	fumC(4)	gyrB(3)	icd(17)	mdh(7)	purA(7)	recA(6)
PNUSAE074453	SAMN19696397	SRR14808757	Delaware	Stool	2021-05-19	O111:H8	B1	98.2505	99.6411	0.255208	0.502504	178	114803	5268298	5241	29	16	adk(6)	fumC(4)	gyrB(12)	icd(16)	mdh(9)	purA(7)	recA(12)
PNUSAE074454	SAMN19696398	SRR14808880	Nassau	Stool	2021-05-18	O26:H11	B1	98.2642	99.6411	0.333333	0.503853	221	113780	5450840	5446	29	21	adk(16)	fumC(4)	gyrB(12)	icd(16)	mdh(9)	purA(7)	recA(7)
PNUSAE074455	SAMN19696400	SRR14808906	Nassau	Stool	2021-05-25	O159/OX10:H19	B1	98.3737	99.6411	0.211806	0.50662	69	154415	5055490	4837		1611	adk(6)	fumC(4)	gyrB(15)	icd(18)	mdh(9)	purA(26)	recA(7)
PNUSAE075200	SAMN19804750	SRR14878475	Suffolk	Stool	2021-05-27	O103:H2	B1	98.2454	99.6411	0.177083	0.505782	122	151771	5272796	5152	20	17	adk(6)	fumC(4)	gyrB(3)	icd(17)	mdh(7)	purA(7)	recA(6)
PNUSAE075201	SAMN19804751	SRR14878698	Kings	Stool	2021-05-19	O165:H25	A	98.2856	99.2601	0.541667	0.505186	175	95933	5036774	5083		119	adk(48)	fumC(46)	gyrB(43)	icd(45)	mdh(11)	purA(34)	recA(35)
PNUSAE075203	SAMN19804753	SRR14878699	Suffolk	Stool	2021-06-05	O111:H8	B1	98.2025	99.6411	0.671875	0.503101	201	95602	5400938	5392	29	16	adk(6)	fumC(4)	gyrB(12)	icd(16)	mdh(9)	purA(7)	recA(12)
PNUSAE075578	SAMN19917531	SRR14934773	Oneida	Stool	2021-06-11	O121:H19	B1	98.3487	99.3286	0.385417	0.504399	181	147496	5165029	5049		655	adk(100)	fumC(23)	gyrB(68)	icd(45)	mdh(1)	purA(35)	recA(7)
PNUSAE075575	SAMN19917528	SRR14959368	Nassau	Stool	2021-05-21	O123/O186:H2	B1	98.24	99.6411	0.190104	0.504942	242	129557	5465137	5462	20	17	adk(6)	fumC(4)	gyrB(3)	icd(17)	mdh(7)	purA(7)	recA(6)
PNUSAE075574	SAMN19917527	SRR14959384	Nassau	Stool	2021-05-20	O118/O151:H2	B1	98.276	99.6411	0.255208	0.504978	182	150602	5349272	5290	20	17	adk(6)	fumC(4)	gyrB(3)	icd(17)	mdh(7)	purA(7)	recA(6)
PNUSAE075577	SAMN19917530	SRR14977871	Onondaga	Stool	2021-06-08	O45:H2	B1	98.3025	99.6411	0.177083	0.505226	168	99536	5247540	5152	20	17	adk(6)	fumC(4)	gyrB(3)	icd(17)	mdh(7)	purA(7)	recA(6)
PNUSAE075576	SAMN19917529	SRR14993801	Suffolk	Stool	2021-06-06	O103:H2	B1	98.248	99.6411	0.190104	0.505275	188	90840	5278338	5218	20	7237	adk(6)	fumC(992)	gyrB(3)	icd(17)	mdh(7)	purA(7)	recA(6)
PNUSAE075573	SAMN19917526	SRR14993818	Monroe	Stool	2021-05-25	-:H9	C	98.493	99.0161	0.521205	0.502781	77	135014	4959681	4755	23	23	adk(6)	fumC(4)	gyrB(12)	icd(1)	mdh(20)	purA(13)	recA(7)
PNUSAE076288	SAMN20089663	SRR15058279	Nassau	Stool	2021-06-15	O111:H8	B1	98.2528	99.6411	0.255208	0.503472	200	104454	5420062	5400	29	16	adk(6)	fumC(4)	gyrB(12)	icd(16)	mdh(9)	purA(7)	recA(12)
PNUSAE076289	SAMN20089664	SRR15058280	Erie	Stool	2021-06-07	O157:H7	E	97.7258	98.287	0.177083	0.502487	201	128036	5374245	5268	11	11	adk(12)	fumC(12)	gyrB(8)	icd(12)	mdh(15)	purA(2)	recA(2)
PNUSAE076287	SAMN20089662	SRR15058281	Onondaga	Stool	2021-06-08	O103:H2	B1	98.239	99.6411	0.671875	0.504876	125	155826	5431308	5337	20	17	adk(6)	fumC(4)	gyrB(3)	icd(17)	mdh(7)	purA(7)	recA(6)
PNUSAE076286	SAMN20089661	SRR15058282	Tioga	Stool	2021-06-09	O26:H11	B1	98.2938	99.6411	0.333333	0.503012	237	94130	5532671	5582	29	21	adk(16)	fumC(4)	gyrB(12)	icd(16)	mdh(9)	purA(7)	recA(7)
PNUSAE076854	SAMN20199445	SRR15123338	Unknown	Stool	2021-06-11	O103:H2	B1	98.2973	99.6411	0.177083	0.506108	170	135344	5421735	5367	20	17	adk(6)	fumC(4)	gyrB(3)	icd(17)	mdh(7)	purA(7)	recA(6)
PNUSAE076853	SAMN20199443	SRR15123344	Nassau	Stool	2021-06-06	O118/O151:H16	B1	98.2148	99.6411	0.411458	0.504382	207	101485	5532252	5515	29	21	adk(16)	fumC(4)	gyrB(12)	icd(16)	mdh(9)	purA(7)	recA(7)
PNUSAE076855	SAMN20199447	SRR15123350	Nassau	Stool	2021-06-15	O157:H7	E	97.7606	99.6411	0.333333	0.501826	155	118100	5310605	5144	11	11	adk(12)	fumC(12)	gyrB(8)	icd(12)	mdh(15)	purA(2)	recA(2)
PNUSAE077341	SAMN20306481	SRR15192817	Monroe	Stool	2021-06-18	O26:H11	B1	98.2918	99.6411	0.333333	0.503368	247	92082	5483490	5500	29	21	adk(16)	fumC(4)	gyrB(12)	icd(16)	mdh(9)	purA(7)	recA(7)
PNUSAE077343	SAMN20306525	SRR15192822	Queens	Stool	2021-06-25	O103:H2	B1	98.2631	99.6411	0.177083	0.506647	142	133572	5371152	5292	20	17	adk(6)	fumC(4)	gyrB(3)	icd(17)	mdh(7)	purA(7)	recA(6)
PNUSAE077344	SAMN20306528	SRR15192873	Westchester	Stool	2021-06-24	O158:H23	D	97.3047	99.6411	0.515625	0.506385	92	132682	5018649	4721		5662	adk(203)	fumC(729)	gyrB(181)	icd(212)	mdh(166)	purA(1)	recA(73)
PNUSAE077342	SAMN20306484	SRR15192881	Monroe	Stool	2021-06-20	O157:H7	E	97.72	99.6411	0.177083	0.502624	152	146662	5302137	5136	11	11	adk(12)	fumC(12)	gyrB(8)	icd(12)	mdh(15)	purA(2)	recA(2)
PNUSAE077340	SAMN20306478	SRR15192883	Chenango	Stool	2021-06-22	O103:H11	B1	98.2051	99.6411	0.333333	0.504359	223	93953	5527426	5530	29	723	adk(16)	fumC(154)	gyrB(12)	icd(16)	mdh(9)	purA(7)	recA(7)
PNUSAE078394	SAMN20429217	SRR15258744	Oneida	Stool	2021-07-02	O111:H8	B1	98.249	99.6411	0.596117	0.503681	183	93268	5250541	5202	29	16	adk(6)	fumC(4)	gyrB(12)	icd(16)	mdh(9)	purA(7)	recA(12)
PNUSAE078396	SAMN20429166	SRR15258754	Clinton	Stool	2021-06-29	O26:H11	B1	98.191	99.6411	0.346354	0.503094	228	100852	5536391	5540	29	21	adk(16)	fumC(4)	gyrB(12)	icd(16)	mdh(9)	purA(7)	recA(7)
PNUSAE078398	SAMN20429171	SRR15258769	Suffolk	Stool	2021-07-04	O159/OX10:H19	B1	98.4178	99.6411	0.368056	0.505374	65	141745	5098205	4875		1611	adk(6)	fumC(4)	gyrB(15)	icd(18)	mdh(9)	purA(26)	recA(7)
PNUSAE078399	SAMN20429174	SRR15258772	Chautauqua	Stool	2021-07-07	O103:H2	B1	98.2628	99.6411	0.346354	0.504604	150	136843	5529138	5486	20	17	adk(6)	fumC(4)	gyrB(3)	icd(17)	mdh(7)	purA(7)	recA(6)
PNUSAE078393	SAMN20429214	SRR15258781	Albany	Stool	2021-06-29	O105:H34	G	97.0712	99.6411	0.177083	0.506229	67	259260	4957788	4696		9855	adk(13)	fumC(67)	gyrB(41)	icd(64)	mdh(5)	purA(16)	recA(578)
PNUSAE078395	SAMN20429163	SRR15258789	Montgomery	Stool	2021-07-02	O157:H7	E	97.7383	99.6411	0.333333	0.502274	176	145333	5545844	5447	11	11	adk(12)	fumC(12)	gyrB(8)	icd(12)	mdh(15)	purA(2)	recA(2)
PNUSAE078397	SAMN20429169	SRR15258790	Nassau	Stool	2021-07-02	O103:H2	B1	98.2712	99.6411	0.333333	0.504034	196	126820	5356465	5291	20	1967	adk(6)	fumC(4)	gyrB(3)	icd(17)	mdh(7)	purA(204)	recA(6)
PNUSAE078535	SAMN20475801	SRR15295094	Onondaga	Stool	2021-07-06	O178:H19	B1	98.3235	99.6411	0.138021	0.507544	72	185004	5071619	4814	205	443	adk(6)	fumC(19)	gyrB(15)	icd(16)	mdh(9)	purA(8)	recA(7)
PNUSAE078534	SAMN20475802	SRR15295096	Clinton	Stool	2021-07-03	O103:H2	B1	98.2831	99.6411	0.333333	0.504089	163	101710	5408389	5343	20	17	adk(6)	fumC(4)	gyrB(3)	icd(17)	mdh(7)	purA(7)	recA(6)
PNUSAE078536	SAMN20475800	SRR15295099	Erie	Stool	2021-06-15	O26:H11	B1	98.2271	99.6411	0.333333	0.504193	213	100853	5358597	5352	29	21	adk(16)	fumC(4)	gyrB(12)	icd(16)	mdh(9)	purA(7)	recA(7)
PNUSAE078537	SAMN20475797	SRR15295115	Suffolk	Stool	2021-07-07	O123/O186:H2	B1	98.2482	99.6411	0.190104	0.504961	209	101343	5424918	5392	20	17	adk(6)	fumC(4)	gyrB(3)	icd(17)	mdh(7)	purA(7)	recA(6)
PNUSAE079077	SAMN20523730	SRR15328792	Jefferson	Stool	2021-07-01	O26:H11	B1	98.2977	99.6411	0.333333	0.503888	242	104101	5433300	5459	29	21	adk(16)	fumC(4)	gyrB(12)	icd(16)	mdh(9)	purA(7)	recA(7)
PNUSAE079078	SAMN20523729	SRR15328842	Montgomery	Stool	2021-07-13	O111:H8	B1	98.2178	99.6411	0.255208	0.503019	187	99417	5231151	5190	29	16	adk(6)	fumC(4)	gyrB(12)	icd(16)	mdh(9)	purA(7)	recA(12)
PNUSAE079076	SAMN20523731	SRR15328846	Suffolk	Stool	2021-07-08	O103:H2	B1	98.2907	99.6411	0.190104	0.505366	156	133572	5346121	5253	20	17	adk(6)	fumC(4)	gyrB(3)	icd(17)	mdh(7)	purA(7)	recA(6)
PNUSAE079079	SAMN20523728	SRR15328949	Madison	Stool	2021-07-15	O111:H8	B1	98.2583	99.6411	0.255208	0.50306	198	92860	5274255	5265	29	16	adk(6)	fumC(4)	gyrB(12)	icd(16)	mdh(9)	purA(7)	recA(12)
PNUSAE079621	SAMN20693844	SRR15402272	Onondaga	Stool	2021-07-21	-:H45	E	97.8531	99.6411	0.489583	0.504486	97	163884	5079189	4759		5352	adk(83)	fumC(550)	gyrB(280)	icd(12)	mdh(112)	purA(2)	recA(138)
PNUSAE079620	SAMN20693845	SRR15402273	Warren	Stool	2021-07-22	O157:H7	E	97.7185	99.6411	0.177083	0.501663	154	148118	5354298	5229	11	11	adk(12)	fumC(12)	gyrB(8)	icd(12)	mdh(15)	purA(2)	recA(2)
PNUSAE079616	SAMN20693849	SRR15402274	Otsego	Stool	2021-07-20	O187:H52	B1	98.2889	99.6411	0.177083	0.507397	96	161444	4980039	4782		12579	adk(9)	fumC(1914)	gyrB(33)	icd(18)	mdh(11)	purA(8)	recA(6)
PNUSAE079614	SAMN20693851	SRR15402275	Onondaga	Stool	2021-07-15	O121:H10	B1	98.3665	99.6411	0.385417	0.507858	106	107461	5000037	4790	86	641	adk(9)	fumC(6)	gyrB(33)	icd(131)	mdh(24)	purA(8)	recA(7)
PNUSAE079615	SAMN20693850	SRR15402276	Monroe	Stool	2021-07-18	O157:H7	E	97.7524	99.6411	0.28125	0.50289	164	137023	5234237	5044	11	5516	adk(12)	fumC(12)	gyrB(464)	icd(12)	mdh(15)	purA(2)	recA(2)
PNUSAE079617	SAMN20693848	SRR15402277	Franklin	Stool	2021-07-21	O145:H28	E	97.7949	99.6411	0.359375	0.50411	206	112340	5441836	5359	32	32	adk(19)	fumC(23)	gyrB(18)	icd(24)	mdh(21)	purA(2)	recA(16)
PNUSAE079618	SAMN20693847	SRR15402278	Putnam	Stool	2021-07-14	O103:H2	B1	98.2949	99.6411	0.671875	0.504623	142	153237	5430572	5351	20	17	adk(6)	fumC(4)	gyrB(3)	icd(17)	mdh(7)	purA(7)	recA(6)
PNUSAE079619	SAMN20693846	SRR15402279	Suffolk	Stool	2021-07-21	O26:H11	B1	98.28	99.6411	0.333333	0.50395	228	100555	5409348	5422	29	21	adk(16)	fumC(4)	gyrB(12)	icd(16)	mdh(9)	purA(7)	recA(7)
PNUSAE079613	SAMN20693852	SRR15402280	Onondaga	Stool	2021-07-14	O118/O151:H2	B1	98.2699	99.6411	0.268229	0.504266	205	139846	5466432	5468	20	17	adk(6)	fumC(4)	gyrB(3)	icd(17)	mdh(7)	purA(7)	recA(6)
PNUSAE080274	SAMN20833826	SRR15498211	Jefferson	Stool	2021-07-27	O26:H11	B1	98.2528	99.6411	0.333333	0.504207	206	111775	5337996	5293	29	21	adk(16)	fumC(4)	gyrB(12)	icd(16)	mdh(9)	purA(7)	recA(7)
PNUSAE080267	SAMN20833834	SRR15498212	Putnam	Stool	2021-07-26	O69:H11	B1	98.2464	99.6411	0.333333	0.503258	238	95848	5462258	5476	29	21	adk(16)	fumC(4)	gyrB(12)	icd(16)	mdh(9)	purA(7)	recA(7)
PNUSAE080270	SAMN20833831	SRR15498213	Onondaga	Stool	2021-07-28	-:H16	B1	98.3382	99.6411	0.333333	0.507389	89	150405	5092159	4840		2217	adk(6)	fumC(11)	gyrB(32)	icd(10)	mdh(24)	purA(8)	recA(7)
PNUSAE080271	SAMN20833830	SRR15498214	Ulster	Stool	2021-07-26	O103:H2	B1	98.2597	99.6411	0.802083	0.504792	164	135344	5411941	5324	20	17	adk(6)	fumC(4)	gyrB(3)	icd(17)	mdh(7)	purA(7)	recA(6)
PNUSAE080275	SAMN20833825	SRR15498215	Unknown	Stool	2021-07-28	O103:H2	B1	98.2377	99.6411	0.333333	0.505183	160	109879	5433268	5360	20	17	adk(6)	fumC(4)	gyrB(3)	icd(17)	mdh(7)	purA(7)	recA(6)
PNUSAE080269	SAMN20833832	SRR15498216	Westchester	Stool	2021-07-22	O103:H2	B1	98.3083	99.6411	0.177083	0.505516	183	130613	5354787	5277	20	17	adk(6)	fumC(4)	gyrB(3)	icd(17)	mdh(7)	purA(7)	recA(6)
PNUSAE080268	SAMN20833833	SRR15498217	Nassau	Stool	2021-07-20	O26:H11	B1	98.3067	99.6411	0.333333	0.503605	240	103968	5442856	5472	29	21	adk(16)	fumC(4)	gyrB(12)	icd(16)	mdh(9)	purA(7)	recA(7)
PNUSAE080272	SAMN20833829	SRR15498218	Nassau	Stool	2021-07-28	O157:H7	E	97.7018	99.6411	0.177083	0.502449	169	148328	5399910	5276	11	11	adk(12)	fumC(12)	gyrB(8)	icd(12)	mdh(15)	purA(2)	recA(2)
PNUSAE080266	SAMN20833835	SRR15498219	Warren	Stool	2021-07-22	O111:H8	B1	98.2479	99.6411	0.424479	0.503416	191	92138	5220251	5207	29	16	adk(6)	fumC(4)	gyrB(12)	icd(16)	mdh(9)	purA(7)	recA(12)
PNUSAE080273	SAMN20833827	SRR15498220	Tioga	Stool	2021-08-01	O5:uncertain	A	98.2437	99.6635	0.517992	0.503424	179	92642	5210187	5169		342	adk(1)	fumC(46)	gyrB(69)	icd(1)	mdh(20)	purA(34)	recA(7)
PNUSAE080264	SAMN20833837	SRR15498221	Erie	Stool	2021-07-19	O111:H8	B1	98.2375	99.6411	0.268229	0.504435	202	110357	5258315	5250	29	16	adk(6)	fumC(4)	gyrB(12)	icd(16)	mdh(9)	purA(7)	recA(12)
PNUSAE080265	SAMN20833836	SRR15498222	Lewis	Stool	2021-07-22	O111:H8	B1	98.2887	99.6411	0.825521	0.50393	175	123805	5401208	5413	29	16	adk(6)	fumC(4)	gyrB(12)	icd(16)	mdh(9)	purA(7)	recA(12)
PNUSAE080263	SAMN20833838	SRR15498223	Steuben	Stool	2021-07-16	-:H45	E	97.8152	99.6411	0.528646	0.506134	52	193849	4868467	4472		5352	adk(83)	fumC(550)	gyrB(280)	icd(12)	mdh(112)	purA(2)	recA(138)
PNUSAE080303	SAMN20835953	SRR15499596	Jefferson	Stool	2021-07-22	O26:H11	B1	98.288	99.6411	0.333333	0.503654	229	96963	5565232	5618	29	21	adk(16)	fumC(4)	gyrB(12)	icd(16)	mdh(9)	purA(7)	recA(7)
PNUSAE081275	SAMN20956039	SRR15593018	Onondaga	Stool	2021-07-27	O103:H2	B1	98.2674	99.6411	0.671875	0.505138	136	129231	5525342	5465	20	17	adk(6)	fumC(4)	gyrB(3)	icd(17)	mdh(7)	purA(7)	recA(6)
PNUSAE081276	SAMN20956038	SRR15593019	Westchester	Stool	2021-07-26	O123/O186:H11	B1	98.2608	99.6411	0.333333	0.502819	247	100852	5521904	5597	29	21	adk(16)	fumC(4)	gyrB(12)	icd(16)	mdh(9)	purA(7)	recA(7)
PNUSAE081280	SAMN20956034	SRR15593020	Erie	Stool	2021-08-01	O181:H49	B1	98.3467	99.6411	0.333333	0.50768	98	135468	4926561	4659		173	adk(6)	fumC(6)	gyrB(15)	icd(16)	mdh(42)	purA(46)	recA(7)
PNUSAE081279	SAMN20956037	SRR15593021	Nassau	Stool	2021-08-02	O26:H11	B1	98.3239	99.6411	0.333333	0.503504	219	91920	5490960	5484	29	21	adk(16)	fumC(4)	gyrB(12)	icd(16)	mdh(9)	purA(7)	recA(7)
PNUSAE081281	SAMN20956033	SRR15593022	Suffolk	Stool	2021-07-27	O103:H2	B1	98.2594	99.6411	0.645833	0.505371	177	111697	5274474	5201	20	17	adk(6)	fumC(4)	gyrB(3)	icd(17)	mdh(7)	purA(7)	recA(6)
PNUSAE081284	SAMN20956030	SRR15593023	Nassau	Stool	2021-08-05	O157:H7	E	97.7133	99.6411	0.333333	0.501484	169	142760	5452872	5340	11	11	adk(12)	fumC(12)	gyrB(8)	icd(12)	mdh(15)	purA(2)	recA(2)
PNUSAE081283	SAMN20956031	SRR15593024	Suffolk	Stool	2021-08-03	O123/O186:H2	B1	98.3237	99.4849	0.190104	0.505406	210	107727	5611530	5587	20	17	adk(6)	fumC(4)	gyrB(3)	icd(17)	mdh(7)	purA(7)	recA(6)
PNUSAE081278	SAMN20956035	SRR15593025	Onondaga	Stool	2021-07-31	O121:H19	B1	98.3025	99.3286	0.385417	0.504357	173	147393	5169566	5045		655	adk(100)	fumC(23)	gyrB(68)	icd(45)	mdh(1)	purA(35)	recA(7)
PNUSAE081277	SAMN20956036	SRR15593026	Oneida	Stool	2021-07-28	O26:H11	B1	98.2835	99.6411	0.333333	0.503834	197	102451	5408544	5396	29	21	adk(16)	fumC(4)	gyrB(12)	icd(16)	mdh(9)	purA(7)	recA(7)
PNUSAE081282	SAMN20956032	SRR15593027	Jefferson	Stool	2021-07-29	O26:H11	B1	98.2712	99.6411	0.333333	0.503547	224	99791	5573723	5616	29	21	adk(16)	fumC(4)	gyrB(12)	icd(16)	mdh(9)	purA(7)	recA(7)
PNUSAE081899	SAMN21038364	SRR15668769	Herkimer	Stool	2021-08-08	O103:H2	B1	98.2772	99.6411	0.177083	0.505455	160	133572	5320204	5235	20	17	adk(6)	fumC(4)	gyrB(3)	icd(17)	mdh(7)	purA(7)	recA(6)
PNUSAE081901	SAMN21038362	SRR15668770	Nassau	Stool	2021-08-11	O103:H2	B1	98.2499	99.6411	0.645833	0.505112	176	135456	5360123	5286	20	17	adk(6)	fumC(4)	gyrB(3)	icd(17)	mdh(7)	purA(7)	recA(6)
PNUSAE081893	SAMN21038370	SRR15668771	Suffolk	Stool	2021-07-20	O103:H2	B1	98.2579	99.6411	0.190104	0.505108	193	97613	5285845	5218	20	7237	adk(6)	fumC(992)	gyrB(3)	icd(17)	mdh(7)	purA(7)	recA(6)
PNUSAE081897	SAMN21038366	SRR15668772	Kings	Stool	2021-08-04	O146:H21	B1	98.2817	99.6411	1.34896	0.505304	195	131729	5744294	5673		442	adk(6)	fumC(95)	gyrB(33)	icd(18)	mdh(9)	purA(8)	recA(14)
PNUSAE081898	SAMN21038365	SRR15668774	Dutchess	Stool	2021-08-09	O26:H11	B1	98.2433	99.6411	0.333333	0.503692	231	102813	5402624	5389	29	21	adk(16)	fumC(4)	gyrB(12)	icd(16)	mdh(9)	purA(7)	recA(7)
PNUSAE081896	SAMN21038367	SRR15668775	Monroe	Stool	2021-08-06	O45:H2	B1	98.2978	99.6411	0.674242	0.504135	164	90644	5328440	5244	20	17	adk(6)	fumC(4)	gyrB(3)	icd(17)	mdh(7)	purA(7)	recA(6)
PNUSAE081895	SAMN21038368	SRR15668777	Livingston	Stool	2021-08-09	O103:H2	B1	98.3114	99.6411	0.177083	0.505005	194	92458	5294825	5227	20	1967	adk(6)	fumC(4)	gyrB(3)	icd(17)	mdh(7)	purA(204)	recA(6)
PNUSAE081894	SAMN21038369	SRR15668778	Niagara	Stool	2021-08-04	O103:H2	B1	98.2281	99.6411	0.658854	0.505224	226	120802	5336962	5303	20	17	adk(6)	fumC(4)	gyrB(3)	icd(17)	mdh(7)	purA(7)	recA(6)
PNUSAE082777	SAMN21367299	SRR15829470	Nassau	Stool	2021-08-09	-:H19	B1	98.381	99.6411	0.177083	0.507397	47	227790	4836592	4512	469	162	adk(9)	fumC(65)	gyrB(5)	icd(1)	mdh(9)	purA(13)	recA(6)
PNUSAE082778	SAMN21367298	SRR15829478	Westchester	Stool	2021-08-22	O157:H7	E	97.7845	99.6411	0.177083	0.503034	147	148117	5263690	5070	11	11	adk(12)	fumC(12)	gyrB(8)	icd(12)	mdh(15)	purA(2)	recA(2)
PNUSAE083915	SAMN21536424	SRR15992655	St. Lawrence	Stool	2021-08-11	O145:H28	E	97.851	99.6411	0.359375	0.504295	215	110673	5502400	5414	32	32	adk(19)	fumC(23)	gyrB(18)	icd(24)	mdh(21)	purA(2)	recA(16)
PNUSAE083917	SAMN21536423	SRR15992698	New York	Stool	2021-08-16	O103:H2	B1	98.2429	99.6411	0.177083	0.505709	146	156962	5354751	5277	20	17	adk(6)	fumC(4)	gyrB(3)	icd(17)	mdh(7)	purA(7)	recA(6)
PNUSAE083932	SAMN21536438	SRR15992795	Livingston	Stool	2021-08-25	O157:H7	E	97.6945	99.6411	0.177083	0.502947	195	130629	5463594	5348	11	11	adk(12)	fumC(12)	gyrB(8)	icd(12)	mdh(15)	purA(2)	recA(2)
PNUSAE083927	SAMN21536443	SRR15992798	Suffolk	Stool	2021-08-28	O111:H8	B1	98.2103	99.6411	0.255208	0.502341	178	97095	5281052	5248	29	16	adk(6)	fumC(4)	gyrB(12)	icd(16)	mdh(9)	purA(7)	recA(12)
PNUSAE083931	SAMN21536439	SRR15992807	Monroe	Stool	2021-08-28	O26:H11	B1	98.2681	99.6411	0.333333	0.50375	204	114883	5353271	5320	29	21	adk(16)	fumC(4)	gyrB(12)	icd(16)	mdh(9)	purA(7)	recA(7)
PNUSAE083921	SAMN21536449	SRR15992813	Suffolk	Stool	2021-08-18	O80:H42	E	97.878	99.6411	0.333333	0.504244	79	182266	5057095	4747		6879	adk(630)	fumC(93)	gyrB(336)	icd(84)	mdh(1)	purA(2)	recA(17)
PNUSAE083918	SAMN21536452	SRR15992815	Putnam	Stool	2021-08-18	O103:H2	B1	98.3141	99.6411	0.177083	0.505098	215	105844	5483795	5459	20	17	adk(6)	fumC(4)	gyrB(3)	icd(17)	mdh(7)	purA(7)	recA(6)
PNUSAE083919	SAMN21536451	SRR15992818	Unknown	Stool	2021-08-18	O118/O151:H2	B1	98.2613	99.6411	0.255208	0.50505	170	154207	5354584	5281	20	17	adk(6)	fumC(4)	gyrB(3)	icd(17)	mdh(7)	purA(7)	recA(6)
PNUSAE083925	SAMN21536445	SRR15992819	Westchester	Stool	2021-08-10	O145:H28	E	97.8339	99.6411	0.359375	0.504357	200	129001	5352331	5216	32	32	adk(19)	fumC(23)	gyrB(18)	icd(24)	mdh(21)	purA(2)	recA(16)
PNUSAE083922	SAMN21536448	SRR15992820	Kings	Stool	2021-08-20	O146:H21	B1	98.2624	99.6411	1.19271	0.504617	164	156031	5570923	5478		442	adk(6)	fumC(95)	gyrB(33)	icd(18)	mdh(9)	purA(8)	recA(14)
PNUSAE083930	SAMN21536440	SRR15992821	Monroe	Stool	2021-08-27	O103:H2	B1	98.2522	99.6411	0.671875	0.50481	162	125959	5471307	5413	20	17	adk(6)	fumC(4)	gyrB(3)	icd(17)	mdh(7)	purA(7)	recA(6)
PNUSAE083920	SAMN21536450	SRR15992822	Herkimer	Stool	2021-08-19	O103:H2	B1	98.3199	99.6411	0.645833	0.505598	171	95633	5278234	5206	20	17	adk(6)	fumC(4)	gyrB(3)	icd(17)	mdh(7)	purA(7)	recA(6)
PNUSAE083929	SAMN21536441	SRR15992823	Saratoga	Stool	2021-08-24	O103:H2	B1	98.2803	99.6411	0.802083	0.503721	187	96451	5555945	5531	20	17	adk(6)	fumC(4)	gyrB(3)	icd(17)	mdh(7)	purA(7)	recA(6)
PNUSAE083928	SAMN21536442	SRR15992824	Saratoga	Stool	2021-08-18	O111:H8	B1	98.2287	99.6411	0.255208	0.503159	173	114803	5239832	5188	29	16	adk(6)	fumC(4)	gyrB(12)	icd(16)	mdh(9)	purA(7)	recA(12)
PNUSAE083923	SAMN21536447	SRR15992825	Albany	Stool	2021-08-05	O26:H11	B1	98.2918	99.6411	0.333333	0.503198	205	104176	5518765	5523	29	5310	adk(16)	fumC(4)	gyrB(12)	icd(16)	mdh(9)	purA(224)	recA(7)
PNUSAE083926	SAMN21536444	SRR15992826	Kings	Stool	2021-08-20	O157:H7	E	97.7189	99.6411	0.177083	0.5022	192	142378	5391811	5287	11	11	adk(12)	fumC(12)	gyrB(8)	icd(12)	mdh(15)	purA(2)	recA(2)
PNUSAE083924	SAMN21536446	SRR15992887	Oneida	Stool	2021-08-16	O111:H8	B1	98.2305	99.6411	0.255208	0.503247	170	99417	5222594	5156	29	16	adk(6)	fumC(4)	gyrB(12)	icd(16)	mdh(9)	purA(7)	recA(12)
PNUSAE084675	SAMN21882756	SRR16100687	New York	Stool	2021-08-27	O26:H11	B1	98.2885	99.6411	0.333333	0.504045	221	100546	5413666	5422	29	21	adk(16)	fumC(4)	gyrB(12)	icd(16)	mdh(9)	purA(7)	recA(7)
PNUSAE084674	SAMN21882758	SRR16100688	New York	Stool	2021-08-26	O65:H2	A	99.4849	99.6411	0.541667	0.504379	129	87059	4966300	4771	10	10	adk(10)	fumC(11)	gyrB(4)	icd(8)	mdh(8)	purA(8)	recA(2)
PNUSAE084676	SAMN21882754	SRR16100689	Madison	Stool	2021-09-02	O103:H11	B1	98.2409	99.6411	0.333333	0.504059	221	100769	5492769	5480	29	723	adk(16)	fumC(154)	gyrB(12)	icd(16)	mdh(9)	purA(7)	recA(7)
PNUSAE084673	SAMN21882759	SRR16100690	Tompkins	Stool	2021-08-24	B9:H2	B1	98.3689	99.6411	0.541667	0.506561	56	171281	4990578	4737		2008	adk(6)	fumC(6)	gyrB(5)	icd(136)	mdh(11)	purA(8)	recA(6)
PNUSAE084682	SAMN21882760	SRR16100691	Cortland	Stool	2021-09-09	O23:H15	D	97.2148	99.6411	0.208333	0.505215	50	252683	5101148	4843		70	adk(34)	fumC(36)	gyrB(28)	icd(25)	mdh(28)	purA(16)	recA(4)
PNUSAE084681	SAMN21882761	SRR16100694	Suffolk	Stool	2021-09-01	O76:H19	B1	98.339	99.6411	1.14062	0.50513	210	111604	5368391	5212		675	adk(6)	fumC(23)	gyrB(32)	icd(16)	mdh(9)	purA(8)	recA(7)
PNUSAE084679	SAMN21882763	SRR16100699	Oneida	Stool	2021-08-31	O84:H2	B1	98.2762	99.3286	0.346354	0.503541	185	102570	5261927	5211		12562	adk(77)	fumC(7)	gyrB(7)	icd(18)	mdh(1185)	purA(18)	recA(7)
PNUSAE084680	SAMN21882762	SRR16100700	Suffolk	Stool	2021-08-31	O118/O151:H2	B1	98.2205	99.6411	0.255208	0.505639	242	114432	5519495	5553	20	17	adk(6)	fumC(4)	gyrB(3)	icd(17)	mdh(7)	purA(7)	recA(6)
PNUSAE084678	SAMN21882765	SRR16100701	Ontario	Stool	2021-09-01	O126:H27	cladeI	96.005	99.6411	0.229167	0.503835	107	184848	5371857	5042		3057	adk(290)	fumC(54)	gyrB(55)	icd(324)	mdh(35)	purA(40)	recA(223)
PNUSAE084677	SAMN21882767	SRR16100702	Suffolk	Stool	2021-09-06	O103:H2	B1	98.2424	99.6411	0.747396	0.504392	212	94946	5406860	5371	20	7237	adk(6)	fumC(992)	gyrB(3)	icd(17)	mdh(7)	purA(7)	recA(6)
PNUSAE085437	SAMN22064854	SRR16206890	Nassau	Stool	2021-09-04	O9:H7	B1	98.4251	99.6411	0.177083	0.507434	64	192851	4918473	4682		4684	adk(6)	fumC(604)	gyrB(3)	icd(16)	mdh(11)	purA(8)	recA(6)
PNUSAE085436	SAMN22064855	SRR16206892	New York	Stool	2021-09-12	O118/O151:H2	B1	98.2583	99.6411	0.268229	0.505783	243	135456	5521533	5553	20	17	adk(6)	fumC(4)	gyrB(3)	icd(17)	mdh(7)	purA(7)	recA(6)
PNUSAE085432	SAMN22064859	SRR16206893	Greene	Stool	2021-09-09	O103:H2	B1	98.2771	99.6411	0.177083	0.505354	161	133572	5320450	5229	20	17	adk(6)	fumC(4)	gyrB(3)	icd(17)	mdh(7)	purA(7)	recA(6)
PNUSAE085434	SAMN22064857	SRR16206894	Dutchess	Stool	2021-09-08	O111:H8	B1	98.1968	99.6411	0.28776	0.502826	209	93892	5293672	5300	29	16	adk(6)	fumC(4)	gyrB(12)	icd(16)	mdh(9)	purA(7)	recA(12)
PNUSAE085433	SAMN22064858	SRR16206895	Oneida	Stool	2021-09-09	O111:H8	B1	98.2004	99.6411	0.255208	0.502408	191	103938	5270769	5245	29	16	adk(6)	fumC(4)	gyrB(12)	icd(16)	mdh(9)	purA(7)	recA(12)
PNUSAE085430	SAMN22064861	SRR16206896	Orleans	Stool	2021-09-03	O103:H2	B1	98.2284	99.6411	0.177083	0.505777	136	185442	5276615	5162	20	17	adk(6)	fumC(4)	gyrB(3)	icd(17)	mdh(7)	purA(7)	recA(6)
PNUSAE085435	SAMN22064856	SRR16206897	Monroe	Stool	2021-09-10	O111:H8	B1	98.2612	99.6411	0.62867	0.503071	202	99419	5381829	5380	29	16	adk(6)	fumC(4)	gyrB(12)	icd(16)	mdh(9)	purA(7)	recA(12)
PNUSAE086976	SAMN22509499	SRR16537284	Tompkins	Stool	2021-09-21	O157:H7	E	97.7145	99.6411	0.177083	0.50314	151	143396	5345376	5191	11	7541	adk(720)	fumC(12)	gyrB(8)	icd(12)	mdh(15)	purA(2)	recA(2)
PNUSAE086975	SAMN22509500	SRR16537285	Jefferson	Stool	2021-09-10	O103:H2	B1	98.265	99.6411	0.177083	0.505729	150	129659	5386249	5292	20	17	adk(6)	fumC(4)	gyrB(3)	icd(17)	mdh(7)	purA(7)	recA(6)
PNUSAE086978	SAMN22509511	SRR16537302	Monroe	Stool	2021-09-21	O157:H7	E	97.7043	99.6411	0.177083	0.501737	174	122615	5364499	5253	11	11	adk(12)	fumC(12)	gyrB(8)	icd(12)	mdh(15)	purA(2)	recA(2)
PNUSAE086977	SAMN22509498	SRR16537305	Nassau	Stool	2021-09-23	O111:H8	B1	98.1552	99.6411	0.763021	0.50337	191	123804	5380586	5353	29	16	adk(6)	fumC(4)	gyrB(12)	icd(16)	mdh(9)	purA(7)	recA(12)
PNUSAE086979	SAMN22509510	SRR16537307	Bronx	Stool	2021-09-20	O111:H8	B1	98.2335	99.6411	0.283617	0.503409	207	103940	5443558	5461	29	16	adk(6)	fumC(4)	gyrB(12)	icd(16)	mdh(9)	purA(7)	recA(12)
PNUSAE087462	SAMN22569512	SRR16574990	Onondaga	Stool	2021-09-27	O91:H14	B1	98.3058	99.3286	0.958333	0.505912	214	90055	5614369	5598		33	adk(6)	fumC(4)	gyrB(4)	icd(1)	mdh(22)	purA(8)	recA(7)
PNUSAE087464	SAMN22569501	SRR16574991	Franklin	Stool	2021-09-26	O26:H11	B1	98.2727	99.6411	0.333333	0.503752	220	111583	5465962	5473	29	21	adk(16)	fumC(4)	gyrB(12)	icd(16)	mdh(9)	purA(7)	recA(7)
PNUSAE087460	SAMN22569520	SRR16575000	Tompkins	Stool	2021-09-23	O103:H2	B1	98.2624	99.6411	0.203125	0.505109	242	104017	5562038	5575	20	17	adk(6)	fumC(4)	gyrB(3)	icd(17)	mdh(7)	purA(7)	recA(6)
PNUSAE087465	SAMN22569497	SRR16575001	Rensselaer	Stool	2021-09-28	O121:H19	B1	98.3175	99.3286	0.541667	0.503435	179	126171	5220172	5110		655	adk(100)	fumC(23)	gyrB(68)	icd(45)	mdh(1)	purA(35)	recA(7)
PNUSAE087459	SAMN22569524	SRR16575002	Nassau	Stool	2021-09-23	O123/O186:H2	B1	98.2496	99.6411	0.190104	0.505041	235	91233	5587499	5593	20	17	adk(6)	fumC(4)	gyrB(3)	icd(17)	mdh(7)	purA(7)	recA(6)
PNUSAE087463	SAMN22569506	SRR16575004	Monroe	Stool	2021-09-21	O26:H11	B1	98.2696	99.6411	0.333333	0.503762	214	114883	5364857	5347	29	21	adk(16)	fumC(4)	gyrB(12)	icd(16)	mdh(9)	purA(7)	recA(7)
PNUSAE087457	SAMN22569533	SRR16575005	Westchester	Stool	2021-09-20	O111:H8	B1	98.2774	99.6411	0.28776	0.503716	191	96011	5212997	5181	29	16	adk(6)	fumC(4)	gyrB(12)	icd(16)	mdh(9)	purA(7)	recA(12)
PNUSAE087458	SAMN22569529	SRR16575007	Nassau	Stool	2021-09-21	O123/O186:H2	B1	98.2814	99.6411	0.190104	0.504318	220	97515	5479086	5456	20	17	adk(6)	fumC(4)	gyrB(3)	icd(17)	mdh(7)	purA(7)	recA(6)
PNUSAE087461	SAMN22569516	SRR16575008	Greene	Stool	2021-09-14	O26:H11	B1	98.241	99.6411	0.333333	0.503261	237	100546	5487421	5503	29	21	adk(16)	fumC(4)	gyrB(12)	icd(16)	mdh(9)	purA(7)	recA(7)
PNUSAE087469	SAMN22569548	SRR16575009	New York	Stool	2021-10-06	OX18:H21	B1	98.2841	99.6411	0.359375	0.50639	156	118527	5156939	5004	40	40	adk(6)	fumC(4)	gyrB(5)	icd(26)	mdh(20)	purA(8)	recA(14)
PNUSAE087456	SAMN22569534	SRR16575011	Westchester	Stool	2021-09-16	O111:H8	B1	98.2452	99.6411	0.268229	0.503509	246	92171	5405310	5440	29	16	adk(6)	fumC(4)	gyrB(12)	icd(16)	mdh(9)	purA(7)	recA(12)
PNUSAE087468	SAMN22569549	SRR16575012	Chenango	Stool	2021-09-23	B17:H19	B1	98.3397	99.6411	0.43874	0.50646	57	220511	4908215	4622	469	162	adk(9)	fumC(65)	gyrB(5)	icd(1)	mdh(9)	purA(13)	recA(6)
PNUSAE087470	SAMN22569546	SRR16575013	Westchester	Stool	2021-10-06	O157:H7	E	97.7127	99.6411	0.28125	0.502588	178	111571	5366855	5216	11	11	adk(12)	fumC(12)	gyrB(8)	icd(12)	mdh(15)	purA(2)	recA(2)
PNUSAE087467	SAMN22569550	SRR16575020	Nassau	Stool	2021-09-28	O117:H7	B1	96.6575	99.3286	0.864583	0.506786	239	52619	5113371	5107		5292	adk(76)	fumC(43)	gyrB(9)	icd(36)	mdh(404)	purA(14)	recA(10)
PNUSAE087466	SAMN22569551	SRR16575021	Bronx	Stool	2021-09-24	O103:H2	B1	98.2099	99.6411	0.645833	0.505279	183	132008	5387450	5323	20	17	adk(6)	fumC(4)	gyrB(3)	icd(17)	mdh(7)	purA(7)	recA(6)
PNUSAE088123	SAMN22835447	SRR16693110	Monroe	Stool	2021-10-08	O111:H8	B1	98.1403	99.6411	0.763021	0.503393	189	104454	5291254	5251	29	16	adk(6)	fumC(4)	gyrB(12)	icd(16)	mdh(9)	purA(7)	recA(12)
PNUSAE088121	SAMN22835449	SRR16693112	Westchester	Stool	2021-10-09	O26:H11	B1	98.3006	99.6411	0.333333	0.503853	237	102049	5402379	5399	29	21	adk(16)	fumC(4)	gyrB(12)	icd(16)	mdh(9)	purA(7)	recA(7)
PNUSAE088120	SAMN22835450	SRR16693114	Nassau	Stool	2021-10-04	O111:H8	B1	98.2972	99.6411	0.268229	0.5041	179	98127	5282505	5240	29	16	adk(6)	fumC(4)	gyrB(12)	icd(16)	mdh(9)	purA(7)	recA(12)
PNUSAE088129	SAMN22835453	SRR16693115	Monroe	Stool	2021-10-14	O157:H7	E	97.6927	99.6411	0.177083	0.501709	174	146668	5363208	5253	11	11	adk(12)	fumC(12)	gyrB(8)	icd(12)	mdh(15)	purA(2)	recA(2)
PNUSAE088127	SAMN22835455	SRR16693125	Suffolk	Stool	2021-10-11	B17:H19	B1	98.3544	99.6411	0.560268	0.503891	71	175077	5227152	5028	469	162	adk(9)	fumC(65)	gyrB(5)	icd(1)	mdh(9)	purA(13)	recA(6)
PNUSAE088128	SAMN22835454	SRR16693126	Saratoga	Stool	2021-10-15	O26:H11	B1	98.3238	99.6411	0.333333	0.5032	246	99921	5535836	5590	29	21	adk(16)	fumC(4)	gyrB(12)	icd(16)	mdh(9)	purA(7)	recA(7)
PNUSAE088125	SAMN22835457	SRR16693129	Suffolk	Stool	2021-10-11	B17:H19	B1	98.3312	99.6411	0.560268	0.504958	71	175077	5125061	4890	469	162	adk(9)	fumC(65)	gyrB(5)	icd(1)	mdh(9)	purA(13)	recA(6)
PNUSAE088126	SAMN22835456	SRR16693132	Suffolk	Stool	2021-10-11	O157:H7	E	97.7416	99.6411	0.177083	0.501845	148	145831	5398292	5261	11	11	adk(12)	fumC(12)	gyrB(8)	icd(12)	mdh(15)	purA(2)	recA(2)
PNUSAE088122	SAMN22835448	SRR16693135	Nassau	Stool	2021-10-05	O91:H14	A	98.3851	99.537	0.880208	0.50533	262	95381	5470480	5485		33	adk(6)	fumC(4)	gyrB(4)	icd(1)	mdh(22)	purA(8)	recA(7)
PNUSAE088567	SAMN23008288	SRR16889746	Westchester	Stool	2021-10-20	O157:H7	E	97.6988	99.6411	0.333333	0.501562	160	146360	5445869	5349	11	11	adk(12)	fumC(12)	gyrB(8)	icd(12)	mdh(15)	purA(2)	recA(2)
PNUSAE088562	SAMN23008313	SRR16889747	Nassau	Stool	2021-10-13	O100:H20	A	98.9613	99.6411	0.645833	0.505772	153	86807	5145634	5061		2514	adk(10)	fumC(11)	gyrB(1)	icd(1)	mdh(8)	purA(8)	recA(2)
PNUSAE088566	SAMN23008293	SRR16889748	Westchester	Stool	2021-10-21	O76:H19	B1	98.2843	99.4849	1.21875	0.505015	151	164539	5364686	5178		675	adk(6)	fumC(23)	gyrB(32)	icd(16)	mdh(9)	purA(8)	recA(7)
PNUSAE088563	SAMN23008308	SRR16889750	Onondaga	Stool	2021-10-18	O103:H2	B1	98.2641	99.6411	0.190104	0.50574	181	129228	5296007	5237	20	17	adk(6)	fumC(4)	gyrB(3)	icd(17)	mdh(7)	purA(7)	recA(6)
PNUSAE088565	SAMN23008299	SRR16889751	Bronx	Stool	2021-10-06	O28:H25	B1	98.2786	99.6411	0.333333	0.507478	100	185008	5115333	4913	155	58	adk(6)	fumC(4)	gyrB(4)	icd(16)	mdh(24)	purA(8)	recA(14)
PNUSAE088564	SAMN23008304	SRR16889752	Westchester	Stool	2021-10-19	O157:H7	E	97.7561	99.6411	0.333333	0.501307	161	127939	5435997	5325	11	11	adk(12)	fumC(12)	gyrB(8)	icd(12)	mdh(15)	purA(2)	recA(2)
PNUSAE089266	SAMN23180736	SRR16955461	Suffolk	Stool	2021-10-27	O157:H7	E	97.6897	99.6411	0.177083	0.502367	189	148117	5339832	5250	11	11	adk(12)	fumC(12)	gyrB(8)	icd(12)	mdh(15)	purA(2)	recA(2)
PNUSAE089263	SAMN23180754	SRR16955462	Onondaga	Stool	2021-10-24	O103:H2	B1	98.3081	99.6411	0.190104	0.505349	213	135456	5325095	5263	20	17	adk(6)	fumC(4)	gyrB(3)	icd(17)	mdh(7)	purA(7)	recA(6)
PNUSAE089265	SAMN23180752	SRR16955464	Suffolk	Stool	2021-10-27	O5:uncertain	A	98.252	99.6635	0.177083	0.504251	194	87382	5100076	5039		342	adk(1)	fumC(46)	gyrB(69)	icd(1)	mdh(20)	purA(34)	recA(7)
PNUSAE089262	SAMN23180755	SRR16955484	Suffolk	Stool	2021-10-24	O103:H2	B1	98.2511	99.6411	0.177083	0.505508	190	97613	5274365	5202	20	17	adk(6)	fumC(4)	gyrB(3)	icd(17)	mdh(7)	purA(7)	recA(6)
PNUSAE089264	SAMN23180753	SRR16955485	Tioga	Stool	2021-10-28	-:H16	B1	98.3242	99.6411	0.333333	0.506691	66	230002	5000597	4729		295	adk(6)	fumC(4)	gyrB(12)	icd(1)	mdh(9)	purA(2)	recA(7)
PNUSAE089267	SAMN23180748	SRR16955487	Saratoga	Stool	2021-10-27	O157:H7	E	97.7428	99.6411	0.177083	0.502775	156	145027	5294579	5133	11	11	adk(12)	fumC(12)	gyrB(8)	icd(12)	mdh(15)	purA(2)	recA(2)
PNUSAE089825	SAMN23403436	SRR17015041	Westchester	Stool	2021-11-02	O157:H7	E	97.7264	99.6411	0.28125	0.50189	193	113284	5329963	5201	11	11	adk(12)	fumC(12)	gyrB(8)	icd(12)	mdh(15)	purA(2)	recA(2)
PNUSAE089824	SAMN23403437	SRR17015042	Kings	Stool	2021-10-29	O21:H25	B1	98.3223	99.6411	1.54427	0.505226	167	157297	5527328	5387		971	adk(6)	fumC(4)	gyrB(4)	icd(16)	mdh(24)	purA(8)	recA(121)
PNUSAE089818	SAMN23404364	SRR17015043	Cayuga	Stool	2021-10-26	O157:H7	E	97.6923	99.6411	0.28125	0.502835	181	178572	5273333	5101	11	5516	adk(12)	fumC(12)	gyrB(464)	icd(12)	mdh(15)	purA(2)	recA(2)
PNUSAE089819	SAMN23403442	SRR17015045	New York	Stool	2021-10-21	O111:H8	B1	98.2229	99.6411	0.268229	0.503572	230	90151	5422181	5441	29	16	adk(6)	fumC(4)	gyrB(12)	icd(16)	mdh(9)	purA(7)	recA(12)
PNUSAE089822	SAMN23403438	SRR17015046	Albany	Stool	2021-10-30	O26:H11	B1	98.3047	99.6411	0.333333	0.504006	226	103983	5420907	5436	29	21	adk(16)	fumC(4)	gyrB(12)	icd(16)	mdh(9)	purA(7)	recA(7)
PNUSAE089821	SAMN23403440	SRR17015048	Jefferson	Stool	2021-10-23	O84:H2	B1	98.2373	99.6411	0.333333	0.503617	242	96831	5305685	5296		306	adk(77)	fumC(7)	gyrB(7)	icd(18)	mdh(54)	purA(18)	recA(7)
PNUSAE089820	SAMN23403441	SRR17015049	Kings	Stool	2021-10-28	O91:H14	B1	98.2426	98.3911	1.29688	0.50629	263	88359	5532096	5553		33	adk(6)	fumC(4)	gyrB(4)	icd(1)	mdh(22)	purA(8)	recA(7)
PNUSAE090861	SAMN23720069	SRR17153759	Nassau	Stool	2021-11-01	O157:H7	E	97.677	99.6411	0.177083	0.5027	182	124147	5335929	5228	11	11	adk(12)	fumC(12)	gyrB(8)	icd(12)	mdh(15)	purA(2)	recA(2)
PNUSAE090862	SAMN23720068	SRR17153760	Kings	Stool	2021-10-29	O26:H11	B1	98.1966	99.6411	0.333333	0.503469	232	113914	5370147	5343	29	21	adk(16)	fumC(4)	gyrB(12)	icd(16)	mdh(9)	purA(7)	recA(7)
PNUSAE090858	SAMN23720072	SRR17153793	Rensselaer	Stool	2021-10-26	O103:H2	B1	98.2619	99.6411	0.177083	0.505395	133	180010	5248884	5127	20	17	adk(6)	fumC(4)	gyrB(3)	icd(17)	mdh(7)	purA(7)	recA(6)
PNUSAE090859	SAMN23720071	SRR17153794	Monroe	Stool	2021-10-26	-:H4	B2	96.6376	99.6411	0.216146	0.505037	43	308698	4953589	4676		1385	adk(13)	fumC(40)	gyrB(93)	icd(13)	mdh(23)	purA(28)	recA(30)
PNUSAE090860	SAMN23720070	SRR17153795	Onondaga	Stool	2021-11-02	O121:H19	B1	98.3489	99.3286	0.385417	0.504456	187	157885	5184978	5057		655	adk(100)	fumC(23)	gyrB(68)	icd(45)	mdh(1)	purA(35)	recA(7)
PNUSAE090866	SAMN23721334	SRR17154997	Westchester	Stool	2021-11-03	O76:H19	B1	98.2661	99.6411	1.03646	0.505674	119	155119	5289363	5040		675	adk(6)	fumC(23)	gyrB(32)	icd(16)	mdh(9)	purA(8)	recA(7)
PNUSAE090878	SAMN23721338	SRR17154998	Onondaga	Stool	2021-11-04	B17:H19	B1	98.3972	99.6411	0.996032	0.505923	50	329298	4846448	4546	469	162	adk(9)	fumC(65)	gyrB(5)	icd(1)	mdh(9)	purA(13)	recA(6)
PNUSAE090864	SAMN23721336	SRR17154999	Albany	Stool	2021-11-05	OX18:H21	B1	98.2821	99.5786	0.359375	0.50517	159	140957	5084878	4944		12739	adk(6)	fumC(4)	gyrB(5)	icd(1568)	mdh(20)	purA(8)	recA(14)
PNUSAE090867	SAMN23721332	SRR17155000	Nassau	Stool	2021-09-14	O26:H11	B1	98.1891	99.6411	0.333333	0.503399	220	113716	5535444	5553	29	21	adk(16)	fumC(4)	gyrB(12)	icd(16)	mdh(9)	purA(7)	recA(7)
PNUSAE090865	SAMN23721335	SRR17155001	St. Lawrence	Stool	2021-11-04	O111:H8	B1	98.3064	99.6411	0.268229	0.504925	192	93892	5224466	5188	29	16	adk(6)	fumC(4)	gyrB(12)	icd(16)	mdh(9)	purA(7)	recA(12)
PNUSAE090863	SAMN23721337	SRR17155002	Nassau	Stool	2021-11-05	O111:H8	B1	98.2808	99.6411	0.268229	0.504196	180	136670	5104456	5030	29	16	adk(6)	fumC(4)	gyrB(12)	icd(16)	mdh(9)	purA(7)	recA(12)
PNUSAE090868	SAMN23721331	SRR17155003	Kings	Stool	2021-11-03	O91:H14	B1	98.401	99.6411	0.880208	0.507625	243	78659	5387012	5399		33	adk(6)	fumC(4)	gyrB(4)	icd(1)	mdh(22)	purA(8)	recA(7)
PNUSAE090879	SAMN23721333	SRR17155004	Rensselaer	Stool	2021-11-10	O157:H7	E	97.7399	99.6411	0.177083	0.502698	220	146333	5480311	5426	11	11	adk(12)	fumC(12)	gyrB(8)	icd(12)	mdh(15)	purA(2)	recA(2)
PNUSAE091038	SAMN23817707	SRR17179969	Suffolk	Stool	2021-11-17	O157:H7	E	97.7001	99.6411	0.177083	0.50236	168	148117	5317926	5195	11	11	adk(12)	fumC(12)	gyrB(8)	icd(12)	mdh(15)	purA(2)	recA(2)
PNUSAE091039	SAMN23817706	SRR17179970	New York	Stool	2021-11-18	O87:H2	A	99.5369	99.5891	0.203125	0.504716	132	130675	4860989	4653	10	10	adk(10)	fumC(11)	gyrB(4)	icd(8)	mdh(8)	purA(8)	recA(2)
PNUSAE091035	SAMN23817709	SRR17179972	Nassau	Stool	2021-11-13	O145:H28	E	97.8819	99.6411	0.515625	0.502821	176	173644	5351883	5206	32	32	adk(19)	fumC(23)	gyrB(18)	icd(24)	mdh(21)	purA(2)	recA(16)
PNUSAE091036	SAMN23817710	SRR17179973	Ulster	Stool	2021-11-08	-:H45	E	97.9083	99.6411	0.489583	0.504132	63	219849	5084677	4753		5352	adk(83)	fumC(550)	gyrB(280)	icd(12)	mdh(112)	purA(2)	recA(138)
PNUSAE091037	SAMN23817708	SRR17179974	Kings	Stool	2021-11-12	O103:H2	B1	98.2234	99.563	0.645833	0.505471	197	135344	5210165	5135	20	17	adk(6)	fumC(4)	gyrB(3)	icd(17)	mdh(7)	purA(7)	recA(6)
PNUSAE091034	SAMN23817711	SRR17179975	Dutchess	Stool	2021-11-11	O26:H11	B1	98.2966	99.6411	0.333333	0.503789	233	103996	5391088	5399	29	21	adk(16)	fumC(4)	gyrB(12)	icd(16)	mdh(9)	purA(7)	recA(7)
PNUSAE091033	SAMN23817712	SRR17179976	Lewis	Stool	2021-11-14	O103:H2	B1	98.3	99.6411	0.177083	0.505551	160	139065	5391418	5326	20	17	adk(6)	fumC(4)	gyrB(3)	icd(17)	mdh(7)	purA(7)	recA(6)
PNUSAE091031	SAMN23817750	SRR17180026	New York	Stool	2021-11-02	O117:H7	B1	96.6032	99.3286	0.864583	0.507035	250	43494	5084449	5078		5292	adk(76)	fumC(43)	gyrB(9)	icd(36)	mdh(404)	purA(14)	recA(10)
PNUSAE091170	SAMN24009405	SRR17218205	Richmond	Stool	2021-11-18	O113:H4	A	99.4478	99.6411	1.34896	0.504304	183	94745	5420632	5340	10	10	adk(10)	fumC(11)	gyrB(4)	icd(8)	mdh(8)	purA(8)	recA(2)
PNUSAE091169	SAMN24009411	SRR17218299	New York	Stool	2021-11-11	O146:H21	B1	98.2107	99.6411	1.19271	0.505578	204	131710	5594574	5534		442	adk(6)	fumC(95)	gyrB(33)	icd(18)	mdh(9)	purA(8)	recA(14)
PNUSAE091171	SAMN24009401	SRR17218391	Albany	Stool	2021-11-18	O106/O17/O44/O73/O77:H45	cladeI	95.9366	99.6411	0.333333	0.504381	82	289769	5153032	4846		747	adk(52)	fumC(54)	gyrB(46)	icd(48)	mdh(35)	purA(40)	recA(38)
PNUSAE092014	SAMN24377420	SRR17327170	Nassau	Stool	2021-11-23	O91:H14	B1	98.3158	99.6411	1.19271	0.505782	113	192014	5329017	5132		33	adk(6)	fumC(4)	gyrB(4)	icd(1)	mdh(22)	purA(8)	recA(7)
PNUSAE092015	SAMN24377419	SRR17327171	Suffolk	Stool	2021-11-28	O103:H2	B1	98.3051	99.6411	0.177083	0.504274	201	129490	5422214	5373	20	17	adk(6)	fumC(4)	gyrB(3)	icd(17)	mdh(7)	purA(7)	recA(6)
PNUSAE092012	SAMN24377422	SRR17327172	Seneca	Stool	2021-11-26	O103:H2	B1	98.2381	99.6411	0.190104	0.504864	171	133573	5395513	5333	20	17	adk(6)	fumC(4)	gyrB(3)	icd(17)	mdh(7)	purA(7)	recA(6)
PNUSAE092013	SAMN24377421	SRR17327173	Suffolk	Stool	2021-11-26	O71:H11	B1	98.2585	99.6411	0.333333	0.50326	247	91917	5500930	5520	29	21	adk(16)	fumC(4)	gyrB(12)	icd(16)	mdh(9)	purA(7)	recA(7)
PNUSAE092017	SAMN24377495	SRR17327174	Westchester	Stool	2021-12-07	O24:H4	G	97.0986	99.6411	0.239583	0.507519	114	191801	5151593	4917		117	adk(20)	fumC(45)	gyrB(41)	icd(43)	mdh(5)	purA(32)	recA(2)
PNUSAE092016	SAMN24377496	SRR17327175	New York	Stool	2021-11-27	O91:H14	B1	98.3351	99.2245	1.03646	0.506504	195	128022	5510446	5470		33	adk(6)	fumC(4)	gyrB(4)	icd(1)	mdh(22)	purA(8)	recA(7)
PNUSAE092011	SAMN24377528	SRR17327176	New York	Stool	2021-11-22	O84:H2	B1	98.3007	99.6411	0.502604	0.50292	215	99175	5335655	5320		306	adk(77)	fumC(7)	gyrB(7)	icd(18)	mdh(54)	purA(18)	recA(7)
PNUSAE092819	SAMN24836419	SRR17548911	Nassau	Stool	2021-12-20	O157:H7	E	97.7305	99.6411	0.190104	0.502063	201	127091	5460636	5402	11	11	adk(12)	fumC(12)	gyrB(8)	icd(12)	mdh(15)	purA(2)	recA(2)
PNUSAE092818	SAMN24836420	SRR17548912	Steuben	Stool	2021-12-19	O169:H8	B1	98.3782	99.6411	1.07552	0.506496	56	235947	4872990	4552		297	adk(6)	fumC(65)	gyrB(32)	icd(26)	mdh(9)	purA(8)	recA(2)
PNUSAE092814	SAMN24836424	SRR17548913	Dutchess	Stool	2021-12-17	O157:H7	E	97.6534	99.6411	0.177083	0.501649	196	121705	5383001	5299	11	11	adk(12)	fumC(12)	gyrB(8)	icd(12)	mdh(15)	purA(2)	recA(2)
PNUSAE092817	SAMN24836421	SRR17548914	Steuben	Stool	2021-12-22	O103:H2	B1	98.2723	99.6411	0.190104	0.505523	171	135579	5406455	5342	20	17	adk(6)	fumC(4)	gyrB(3)	icd(17)	mdh(7)	purA(7)	recA(6)
PNUSAE092812	SAMN24836426	SRR17548915	Monroe	Stool	2021-12-08	O174:H2	B1	98.394	99.6411	0.645833	0.507252	112	187763	5183868	5032		1148	adk(6)	fumC(95)	gyrB(3)	icd(18)	mdh(11)	purA(7)	recA(14)
PNUSAE092810	SAMN24836435	SRR17548916	Bronx	Stool	2021-11-30	O123/O186:H2	B1	98.2766	99.6411	0.190104	0.505324	247	119497	5523986	5514	20	17	adk(6)	fumC(4)	gyrB(3)	icd(17)	mdh(7)	purA(7)	recA(6)
PNUSAE092813	SAMN24836425	SRR17548917	Richmond	Stool	2021-12-09	O136:H20	A	98.8369	99.6411	0.203125	0.50685	187	80058	5116652	5008	398	398	adk(64)	fumC(7)	gyrB(1)	icd(1)	mdh(8)	purA(8)	recA(6)
PNUSAE092815	SAMN24836423	SRR17548918	Allegany	Stool	2021-12-15	B17:H19	B1	98.4021	99.6411	0.699157	0.506177	60	193170	5013409	4758	469	162	adk(9)	fumC(65)	gyrB(5)	icd(1)	mdh(9)	purA(13)	recA(6)
PNUSAE092811	SAMN24836434	SRR17548919	Saratoga	Stool	2021-12-08	-:H19	C	98.5056	99.6411	0.333333	0.506513	98	126540	4990646	4762	23	88	adk(6)	fumC(4)	gyrB(12)	icd(1)	mdh(20)	purA(12)	recA(7)
PNUSAE092816	SAMN24836422	SRR17548920	Clinton	Stool	2021-12-18	O103:H2	B1	98.2561	99.6411	0.190104	0.505504	181	133572	5425665	5380	20	17	adk(6)	fumC(4)	gyrB(3)	icd(17)	mdh(7)	purA(7)	recA(6)
PNUSAE093138	SAMN25073027	SRR17655984	Oneida	Stool	2021-12-23	O187:H52	B1	98.2907	99.6411	0.377976	0.506115	102	154325	4964174	4761	278	642	adk(9)	fumC(23)	gyrB(33)	icd(18)	mdh(11)	purA(8)	recA(6)
PNUSAE094030	SAMN25554415	SRR17844155	Albany	Stool	2021-12-21	O103:H2	B1	98.3113	99.6411	0.177083	0.504996	220	111140	5261241	5204	20	1967	adk(6)	fumC(4)	gyrB(3)	icd(17)	mdh(7)	purA(204)	recA(6)
PNUSAE094031	SAMN25554421	SRR17844156	Queens	Stool	2022-01-03	O157:H7	E	97.7522	99.6411	0.177083	0.502966	201	142666	5432805	5284	11	8210	adk(793)	fumC(12)	gyrB(8)	icd(12)	mdh(15)	purA(2)	recA(2)
PNUSAE094032	SAMN25554425	SRR17844163	Westchester	Stool	2022-01-04	O26:H11	B1	98.2689	99.6411	0.333333	0.504251	239	113779	5410571	5418	29	21	adk(16)	fumC(4)	gyrB(12)	icd(16)	mdh(9)	purA(7)	recA(7)
PNUSAE094033	SAMN25554429	SRR17844164	Richmond	Stool	2022-01-10	O117:H7	B1	96.6555	99.3286	0.802083	0.507143	213	63708	4981995	4936		5292	adk(76)	fumC(43)	gyrB(9)	icd(36)	mdh(404)	purA(14)	recA(10)
PNUSAE094147	SAMN25709005	SRR17923068	Ontario	Stool	2021-12-27	O93:H28	B1	98.3366	99.6411	0.333333	0.507249	73	160254	5049072	4793		4038	adk(6)	fumC(19)	gyrB(3)	icd(18)	mdh(9)	purA(8)	recA(156)
PNUSAE094149	SAMN25709003	SRR17923069	Bronx	Stool	2022-01-11	-:H19	B1	98.2968	99.6411	0.242188	0.506836	77	149774	5086062	4868	469	4360	adk(9)	fumC(86)	gyrB(5)	icd(1)	mdh(9)	purA(13)	recA(6)
PNUSAE094148	SAMN25709004	SRR17923093	Madison	Stool	2022-01-14	O103:H2	B1	98.2574	99.6411	0.333333	0.505326	182	109734	5355851	5296	20	17	adk(6)	fumC(4)	gyrB(3)	icd(17)	mdh(7)	purA(7)	recA(6)
PNUSAE094150	SAMN25709001	SRR17923095	Nassau	Stool	2022-01-06	O74:H8	B1	98.3528	99.6411	0.489583	0.507381	80	187189	5030717	4773		906	adk(6)	fumC(4)	gyrB(3)	icd(16)	mdh(11)	purA(8)	recA(6)
PNUSAE094152	SAMN25709000	SRR17923096	Dutchess	Stool	2022-01-19	O103:H2	B1	98.3078	99.6411	0.177083	0.504874	258	91237	5446364	5422	20	17	adk(6)	fumC(4)	gyrB(3)	icd(17)	mdh(7)	purA(7)	recA(6)
PNUSAE094151	SAMN25709002	SRR17923097	Rensselaer	Stool	2022-01-17	-:H8	B1	98.388	99.6411	1.34896	0.50546	69	154396	5155177	4914		297	adk(6)	fumC(65)	gyrB(32)	icd(26)	mdh(9)	purA(8)	recA(2)
PNUSAE094634	SAMN25941429	SRR18017647	Monroe	Stool	2022-01-20	O121:H19	B1	98.3141	99.3286	0.385417	0.504663	196	135894	5179392	5067		655	adk(100)	fumC(23)	gyrB(68)	icd(45)	mdh(1)	purA(35)	recA(7)
PNUSAE094635	SAMN25941430	SRR18017672	Kings	Stool	2022-01-18	O91:H14	B1	98.4044	99.2245	0.880208	0.506276	240	95707	5428685	5402		33	adk(6)	fumC(4)	gyrB(4)	icd(1)	mdh(22)	purA(8)	recA(7)
PNUSAE094632	SAMN25941420	SRR18017694	Delaware	Stool	2022-01-13	O103:H2	B1	98.1976	99.6411	0.645833	0.505546	191	137939	5354048	5289	20	17	adk(6)	fumC(4)	gyrB(3)	icd(17)	mdh(7)	purA(7)	recA(6)
PNUSAE094636	SAMN25941428	SRR18017712	Kings	Stool	2022-01-23	O117:H7	B1	96.6369	99.3286	0.864583	0.506318	282	54037	5091569	5093		5292	adk(76)	fumC(43)	gyrB(9)	icd(36)	mdh(404)	purA(14)	recA(10)
PNUSAE094631	SAMN25941418	SRR18017723	Putnam	Stool	2022-01-21	-:H10	B1	98.3596	99.6411	0.541667	0.506217	72	142414	5032933	4758		12989	adk(6)	fumC(4)	gyrB(15)	icd(1601)	mdh(9)	purA(73)	recA(6)
PNUSAE094630	SAMN25941419	SRR18018930	Cayuga	Stool	2022-01-23	O157:H7	E	97.7231	99.537	0.177083	0.501927	166	145602	5388596	5260	11	11	adk(12)	fumC(12)	gyrB(8)	icd(12)	mdh(15)	purA(2)	recA(2)
PNUSAE094633	SAMN25941421	SRR18018937	Kings	Stool	2022-01-18	O169:H8	B1	98.3935	99.6411	1.07552	0.506476	52	235947	4872050	4551		297	adk(6)	fumC(65)	gyrB(32)	icd(26)	mdh(9)	purA(8)	recA(2)
PNUSAE095132	SAMN26186910	SRR18108935	Nassau	Stool	2022-01-25	O111:H8	B1	98.1753	99.6411	0.255208	0.503216	180	104857	5427544	5402	29	16	adk(6)	fumC(4)	gyrB(12)	icd(16)	mdh(9)	purA(7)	recA(12)
PNUSAE095133	SAMN26186909	SRR18108936	Westchester	Stool	2022-01-27	O106/O17/O44/O73/O77:H45	cladeI	95.9613	99.6411	0.333333	0.50435	58	354444	5083603	4745		747	adk(52)	fumC(54)	gyrB(46)	icd(48)	mdh(35)	purA(40)	recA(38)
PNUSAE095131	SAMN26186911	SRR18108937	Monroe	Stool	2022-01-22	O145:H25	A	98.2328	99.1947	0.359375	0.503977	145	124638	5097842	4981		5309	adk(437)	fumC(46)	gyrB(69)	icd(1)	mdh(20)	purA(34)	recA(50)
PNUSAE095967	SAMN26535972	SRR18274448	Rockland	Stool	2022-02-05	O103:H2	B1	98.2802	99.6411	0.333333	0.505258	200	125618	5365868	5305	20	17	adk(6)	fumC(4)	gyrB(3)	icd(17)	mdh(7)	purA(7)	recA(6)
PNUSAE095966	SAMN26535973	SRR18274449	Onondaga	Stool	2022-02-01	-:H7	B1	98.3309	99.6411	0.385417	0.507489	89	195589	5036755	4807		2521	adk(6)	fumC(19)	gyrB(3)	icd(135)	mdh(11)	purA(8)	recA(6)
PNUSAE095965	SAMN26535974	SRR18274450	Greene	Stool	2022-01-31	O158:H23	D	97.2976	99.6411	0.489583	0.505892	80	132874	5062685	4754		5662	adk(203)	fumC(729)	gyrB(181)	icd(212)	mdh(166)	purA(1)	recA(73)
PNUSAE095972	SAMN26535976	SRR18274451	Nassau	Stool	2022-02-10	O123/O186:H2	B1	98.2761	99.6411	0.177083	0.505578	218	126153	5511799	5477	20	17	adk(6)	fumC(4)	gyrB(3)	icd(17)	mdh(7)	purA(7)	recA(6)
PNUSAE095971	SAMN26535977	SRR18274452	Nassau	Stool	2022-02-10	O111:H8	B1	98.1857	99.6411	0.255208	0.503587	178	124001	5360073	5340	29	16	adk(6)	fumC(4)	gyrB(12)	icd(16)	mdh(9)	purA(7)	recA(12)
PNUSAE095970	SAMN26535978	SRR18274453	Onondaga	Stool	2022-02-09	O106/O17/O44/O73/O77:H45	cladeI	96.0287	99.6411	0.489583	0.503305	58	323806	5262478	4929		6475	adk(52)	fumC(859)	gyrB(46)	icd(48)	mdh(35)	purA(8)	recA(38)
PNUSAE095968	SAMN26535980	SRR18274454	Chenango	Stool	2022-02-08	O159/OX10:H19	B1	98.2255	99.4849	0.958333	0.505537	88	171406	5162141	4884	469	947	adk(6)	fumC(65)	gyrB(5)	icd(1)	mdh(9)	purA(13)	recA(4)
PNUSAE096429	SAMN26678624	SRR18332847	Tioga	Stool	2022-02-19	O76:H19	B1	98.333	99.563	1.03646	0.505513	140	156898	5385602	5185		675	adk(6)	fumC(23)	gyrB(32)	icd(16)	mdh(9)	purA(8)	recA(7)
PNUSAE096430	SAMN26678625	SRR18332848	Dutchess	Stool	2022-02-21	O157:H7	E	97.7655	99.6411	0.177083	0.502441	174	146150	5232652	5064	11	11	adk(12)	fumC(12)	gyrB(8)	icd(12)	mdh(15)	purA(2)	recA(2)
PNUSAE096433	SAMN26725249	SRR18338120	Monroe	Stool	2022-02-16	O174:H8	B1	98.2743	99.6411	0.567708	0.50581	149	124886	5132800	4930	13	13	adk(6)	fumC(6)	gyrB(5)	icd(9)	mdh(9)	purA(8)	recA(2)
PNUSAE096431	SAMN26725247	SRR18338163	Herkimer	Stool	2022-02-18	O103:H2	B1	98.2523	99.6411	0.671875	0.504621	153	135344	5435277	5366	20	17	adk(6)	fumC(4)	gyrB(3)	icd(17)	mdh(7)	purA(7)	recA(6)
PNUSAE096432	SAMN26725248	SRR18338230	Otsego	Stool	2022-02-15	O78:H12	B1	98.2746	99.4849	0.958333	0.506243	99	154643	5134851	4851	469	947	adk(6)	fumC(65)	gyrB(5)	icd(1)	mdh(9)	purA(13)	recA(4)
PNUSAE096434	SAMN26725251	SRR18338240	Nassau	Stool	2022-02-01	B13:H25	A	98.2282	99.2601	0.229167	0.504981	242	93886	5193256	5374		7316	adk(48)	fumC(46)	gyrB(43)	icd(45)	mdh(11)	purA(557)	recA(35)
PNUSAE096435	SAMN26725250	SRR18338248	Nassau	Stool	2022-01-27	O76:H19	B1	98.2603	99.6411	1.03646	0.506387	146	165773	5467386	5283		675	adk(6)	fumC(23)	gyrB(32)	icd(16)	mdh(9)	purA(8)	recA(7)
PNUSAE096992	SAMN26871900	SRR18432521	Suffolk	Stool	2022-02-21	O178:H7	B1	98.3633	99.537	1.34896	0.505997	113	190493	5244128	5022		13154	adk(9)	fumC(23)	gyrB(64)	icd(18)	mdh(1255)	purA(8)	recA(6)
PNUSAE096997	SAMN26871895	SRR18432522	Nassau	Stool	2022-02-18	D8/O38:H21	B1	98.4314	99.6411	1.04688	0.506641	141	139948	5155433	5006	155	56	adk(6)	fumC(4)	gyrB(4)	icd(18)	mdh(24)	purA(5)	recA(14)
PNUSAE096991	SAMN26871901	SRR18432532	Jefferson	Stool	2022-02-11	O121:H19	B1	98.3428	99.3286	0.385417	0.504477	171	161229	5155059	5016		655	adk(100)	fumC(23)	gyrB(68)	icd(45)	mdh(1)	purA(35)	recA(7)
PNUSAE096993	SAMN26871899	SRR18432536	Steuben	Stool	2022-02-23	O187:H52	B1	98.3429	99.6411	0.177083	0.507506	100	134675	4849517	4611	278	642	adk(9)	fumC(23)	gyrB(33)	icd(18)	mdh(11)	purA(8)	recA(6)
PNUSAE096995	SAMN26871897	SRR18432537	Suffolk	Stool	2022-02-25	O118/O151:H2	B1	98.2519	99.6411	0.255208	0.505288	217	149848	5456923	5461	20	17	adk(6)	fumC(4)	gyrB(3)	icd(17)	mdh(7)	purA(7)	recA(6)
PNUSAE096996	SAMN26871896	SRR18432538	Nassau	Stool	2022-02-19	O103:H2	B1	98.2409	99.6411	0.645833	0.505557	195	132044	5319370	5249	20	17	adk(6)	fumC(4)	gyrB(3)	icd(17)	mdh(7)	purA(7)	recA(6)
PNUSAE096994	SAMN26871898	SRR18432539	Suffolk	Stool	2022-02-22	O26:H11	B1	98.253	99.6411	0.333333	0.503765	239	107879	5373597	5376	29	21	adk(16)	fumC(4)	gyrB(12)	icd(16)	mdh(9)	purA(7)	recA(7)
PNUSAE096998	SAMN26871894	SRR18432541	Nassau	Stool	2022-03-03	O103:H2	B1	98.2787	99.6411	0.177083	0.506085	137	126629	5326761	5200	20	17	adk(6)	fumC(4)	gyrB(3)	icd(17)	mdh(7)	purA(7)	recA(6)
PNUSAE097076	SAMN26892053	SRR18441563	Steuben	Stool	2022-02-28	O169:H8	B1	98.4216	99.6411	1.07552	0.506106	52	243998	4920107	4601		297	adk(6)	fumC(65)	gyrB(32)	icd(26)	mdh(9)	purA(8)	recA(2)
PNUSAE097407	SAMN27023665	SRR18506399	New York	Stool	2022-02-27	O111:H8	B1	98.2803	99.6411	0.28776	0.503868	175	113204	5232350	5205	29	16	adk(6)	fumC(4)	gyrB(12)	icd(16)	mdh(9)	purA(7)	recA(12)
PNUSAE097411	SAMN27023669	SRR18506400	Lewis	Stool	2022-03-13	O103:H2	B1	98.2864	99.6411	0.645833	0.505245	181	137632	5367404	5309	20	17	adk(6)	fumC(4)	gyrB(3)	icd(17)	mdh(7)	purA(7)	recA(6)
PNUSAE097409	SAMN27023667	SRR18506401	Otsego	Stool	2022-03-09	O187:H52	B1	98.3398	99.6411	0.177083	0.507332	94	154324	4928668	4710	278	642	adk(9)	fumC(23)	gyrB(33)	icd(18)	mdh(11)	purA(8)	recA(6)
PNUSAE097410	SAMN27023668	SRR18506402	Onondaga	Stool	2022-03-08	O123/O186:H2	B1	98.2805	99.6411	0.177083	0.505122	203	138313	5477142	5421	20	17	adk(6)	fumC(4)	gyrB(3)	icd(17)	mdh(7)	purA(7)	recA(6)
PNUSAE097408	SAMN27023666	SRR18506404	Kings	Stool	2022-03-04	O103:H2	B1	98.2595	99.6411	0.177083	0.505646	190	100840	5585783	5564	20	17	adk(6)	fumC(4)	gyrB(3)	icd(17)	mdh(7)	purA(7)	recA(6)
PNUSAE097406	SAMN27023664	SRR18506405	Suffolk	Stool	2022-03-04	O119:H4	G	97.0284	99.6411	0.239583	0.506441	153	120919	5208731	5045		117	adk(20)	fumC(45)	gyrB(41)	icd(43)	mdh(5)	purA(32)	recA(2)
PNUSAE097719	SAMN27288374	SRR18595269	Nassau	Stool	2022-03-14	O26:H11	B1	98.2464	99.6411	0.333333	0.503623	214	113731	5541581	5566	29	21	adk(16)	fumC(4)	gyrB(12)	icd(16)	mdh(9)	purA(7)	recA(7)
PNUSAE097717	SAMN27288376	SRR18595270	Westchester	Stool	2022-03-08	O111:H8	B1	98.1808	99.6411	0.255208	0.503594	215	92115	5347836	5335	29	16	adk(6)	fumC(4)	gyrB(12)	icd(16)	mdh(9)	purA(7)	recA(12)
PNUSAE097720	SAMN27288373	SRR18595272	Steuben	Stool	2022-03-10	O103:H2	B1	98.2919	99.6411	0.177083	0.505771	150	180010	5331103	5267	20	17	adk(6)	fumC(4)	gyrB(3)	icd(17)	mdh(7)	purA(7)	recA(6)
PNUSAE097718	SAMN27288375	SRR18595297	Rockland	Stool	2022-03-10	O146:H21	B1	98.2541	99.6411	1.19271	0.50591	112	181366	5427782	5236		442	adk(6)	fumC(95)	gyrB(33)	icd(18)	mdh(9)	purA(8)	recA(14)
PNUSAE098099	SAMN27517997	SRR18711370	Kings	Stool	2022-03-17	O117:H7	B1	96.6541	99.3286	0.864583	0.506251	290	54037	5085285	5083		5292	adk(76)	fumC(43)	gyrB(9)	icd(36)	mdh(404)	purA(14)	recA(10)
PNUSAE098097	SAMN27517999	SRR18711736	Nassau	Stool	2022-03-09	O26:H11	B1	98.3026	99.6411	0.333333	0.504002	236	102451	5399376	5411	29	21	adk(16)	fumC(4)	gyrB(12)	icd(16)	mdh(9)	purA(7)	recA(7)
PNUSAE098098	SAMN27517996	SRR18711743	Westchester	Stool	2022-03-21	O26:H11	B1	98.2502	99.6411	0.333333	0.503825	203	117798	5385587	5372	29	21	adk(16)	fumC(4)	gyrB(12)	icd(16)	mdh(9)	purA(7)	recA(7)
PNUSAE098843	SAMN27628423	SRR18808112	Bronx	Stool	2022-03-24	O123/O186:H2	B1	98.2619	99.6411	0.177083	0.505662	248	135010	5543180	5512	20	17	adk(6)	fumC(4)	gyrB(3)	icd(17)	mdh(7)	purA(7)	recA(6)
PNUSAE098844	SAMN27628422	SRR18808155	Rockland	Stool	2022-03-24	O103:H2	B1	98.2558	99.6411	0.177083	0.505747	202	112483	5262748	5207	20	17	adk(6)	fumC(4)	gyrB(3)	icd(17)	mdh(7)	purA(7)	recA(6)
PNUSAE099156	SAMN27759427	SRR18908828	Monroe	Stool	2022-03-29	O111:H8	B1	98.3026	99.6411	0.28776	0.504277	181	99539	5093801	5028	29	16	adk(6)	fumC(4)	gyrB(12)	icd(16)	mdh(9)	purA(7)	recA(12)
PNUSAE099159	SAMN27759430	SRR18909123	Putnam	Stool	2022-04-11	O118/O151:H16	B1	98.2539	99.6411	0.411458	0.504475	235	102527	5459128	5424	29	21	adk(16)	fumC(4)	gyrB(12)	icd(16)	mdh(9)	purA(7)	recA(7)
PNUSAE099158	SAMN27759428	SRR18909124	Suffolk	Stool	2022-04-06	O157:H7	E	97.6874	99.6411	0.333333	0.501909	172	124116	5304477	5165	11	11	adk(12)	fumC(12)	gyrB(8)	icd(12)	mdh(15)	purA(2)	recA(2)
PNUSAE099160	SAMN27759429	SRR18909125	Dutchess	Stool	2022-04-11	O118/O151:H2	B1	98.2862	99.6411	0.268229	0.505158	241	150602	5587009	5613	20	17	adk(6)	fumC(4)	gyrB(3)	icd(17)	mdh(7)	purA(7)	recA(6)
PNUSAE099157	SAMN27759431	SRR18909126	New York	Stool	2022-03-30	-:H19	B1	98.3243	99.6411	0.333333	0.507345	124	172592	5188667	4992		1125	adk(6)	fumC(4)	gyrB(15)	icd(18)	mdh(24)	purA(26)	recA(7)
PNUSAE099890	SAMN28036740	SRR19034021	Nassau	Stool	2022-04-05	O118/O151:H2	B1	98.2504	99.6411	0.255208	0.505113	183	149365	5355210	5309	20	17	adk(6)	fumC(4)	gyrB(3)	icd(17)	mdh(7)	purA(7)	recA(6)
PNUSAE099889	SAMN28036809	SRR19034023	Monroe	Stool	2022-04-02	O123/O186:H2	B1	98.2615	99.6411	0.190104	0.504588	195	127260	5469160	5428	20	17	adk(6)	fumC(4)	gyrB(3)	icd(17)	mdh(7)	purA(7)	recA(6)
PNUSAE099892	SAMN28036743	SRR19034030	Jefferson	Stool	2022-04-07	O91:H21	B1	98.296	99.6411	0.333333	0.507461	102	142039	5124304	4935		442	adk(6)	fumC(95)	gyrB(33)	icd(18)	mdh(9)	purA(8)	recA(14)
PNUSAE099891	SAMN28036741	SRR19034035	Kings	Stool	2022-04-08	O91:H14	B1	98.3568	99.6411	0.880208	0.507162	231	77680	5286036	5262		33	adk(6)	fumC(4)	gyrB(4)	icd(1)	mdh(22)	purA(8)	recA(7)
PNUSAE100673	SAMN28173390	SRR19153477	Putnam	Stool	2022-04-20	O118/O151:H16	B1	98.2183	99.6411	0.411458	0.503959	222	103994	5386202	5342	29	21	adk(16)	fumC(4)	gyrB(12)	icd(16)	mdh(9)	purA(7)	recA(7)
PNUSAE100671	SAMN28173392	SRR19153478	Broome	Stool	2022-04-02	O128/OX38:H2	B1	98.2152	99.537	1.79837	0.505605	199	121377	5646121	5562		25	adk(6)	fumC(6)	gyrB(14)	icd(21)	mdh(9)	purA(7)	recA(7)
PNUSAE100669	SAMN28173394	SRR19153479	Nassau	Stool	2022-03-01	O26:H11	B1	98.2263	99.6411	0.333333	0.503961	243	107879	5518185	5550	29	21	adk(16)	fumC(4)	gyrB(12)	icd(16)	mdh(9)	purA(7)	recA(7)
PNUSAE100667	SAMN28173396	SRR19153480	Erie	Stool	2022-04-13	O103:H2	B1	98.2798	99.6411	0.177083	0.505015	213	136629	5300314	5228	20	1967	adk(6)	fumC(4)	gyrB(3)	icd(17)	mdh(7)	purA(204)	recA(6)
PNUSAE100672	SAMN28173391	SRR19153610	Onondaga	Stool	2022-04-18	O177:H25	A	98.3014	99.351	0.203125	0.503196	207	85024	5133674	5127		342	adk(1)	fumC(46)	gyrB(69)	icd(1)	mdh(20)	purA(34)	recA(7)
PNUSAE100668	SAMN28173395	SRR19153671	Suffolk	Stool	2022-04-10	O118/O151:H2	B1	98.2718	99.6411	0.255208	0.505387	233	135344	5459549	5478	20	17	adk(6)	fumC(4)	gyrB(3)	icd(17)	mdh(7)	purA(7)	recA(6)
PNUSAE100670	SAMN28173393	SRR19153977	Kings	Stool	2022-04-15	O103:H2	B1	98.2808	99.537	0.177083	0.504439	194	136244	5393955	5331	20	17	adk(6)	fumC(4)	gyrB(3)	icd(17)	mdh(7)	purA(7)	recA(6)
PNUSAE101245	SAMN28452749	SRR19226308	Nassau	Stool	2022-04-27	O157:H7	E	97.6862	99.6411	0.177083	0.502445	171	145491	5400738	5280	11	11	adk(12)	fumC(12)	gyrB(8)	icd(12)	mdh(15)	purA(2)	recA(2)
PNUSAE101243	SAMN28452755	SRR19226352	Nassau	Stool	2022-04-24	O26:H11	B1	98.237	99.6411	0.333333	0.503935	256	97394	5576929	5632	29	21	adk(16)	fumC(4)	gyrB(12)	icd(16)	mdh(9)	purA(7)	recA(7)
PNUSAE101244	SAMN28452752	SRR19226383	Albany	Stool	2022-04-21	O111:H8	B1	98.2721	99.6411	0.268229	0.504161	194	99570	5174392	5136	29	16	adk(6)	fumC(4)	gyrB(12)	icd(16)	mdh(9)	purA(7)	recA(12)
PNUSAE101241	SAMN28452762	SRR19226506	Nassau	Stool	2022-04-22	O103:H2	B1	98.281	99.6411	0.190104	0.505187	186	105047	5293077	5228	20	7237	adk(6)	fumC(992)	gyrB(3)	icd(17)	mdh(7)	purA(7)	recA(6)
PNUSAE101242	SAMN28452759	SRR19226704	Suffolk	Stool	2022-04-25	O103:H2	B1	98.2807	99.6411	0.177083	0.504735	225	127178	5397898	5369	20	1967	adk(6)	fumC(4)	gyrB(3)	icd(17)	mdh(7)	purA(204)	recA(6)
PNUSAE101240	SAMN28452764	SRR19226711	Kings	Stool	2022-04-15	O91:H14	B1	98.2737	98.3911	0.880208	0.507112	249	93475	5476512	5495		33	adk(6)	fumC(4)	gyrB(4)	icd(1)	mdh(22)	purA(8)	recA(7)
PNUSAE101928	SAMN28626126	SRR19372130	St. Lawrence	Stool	2022-04-28	O183:H18	G	97.0868	99.6411	0.177083	0.508733	65	323327	4989210	4747		657	adk(20)	fumC(45)	gyrB(41)	icd(43)	mdh(5)	purA(50)	recA(46)
PNUSAE101927	SAMN28626127	SRR19372131	Herkimer	Stool	2022-04-13	O145:H28	E	97.8994	99.6411	0.372396	0.503903	204	114088	5412338	5282	32	32	adk(19)	fumC(23)	gyrB(18)	icd(24)	mdh(21)	purA(2)	recA(16)
PNUSAE101925	SAMN28626129	SRR19372144	Bronx	Stool	2022-04-22	O103:H2	B1	98.2157	99.6411	0.645833	0.50546	171	143418	5309079	5227	20	17	adk(6)	fumC(4)	gyrB(3)	icd(17)	mdh(7)	purA(7)	recA(6)
PNUSAE101926	SAMN28626128	SRR19372188	Suffolk	Stool	2022-04-23	O71:H11	B1	98.2334	99.6411	0.333333	0.503017	251	103995	5524862	5547	29	21	adk(16)	fumC(4)	gyrB(12)	icd(16)	mdh(9)	purA(7)	recA(7)
PNUSAE102451	SAMN28816535	SRR19512121	Onondaga	Stool	2022-05-10	O61:H16	B1	98.3754	99.6411	0.177083	0.506888	86	196364	5044822	4789		4382	adk(9)	fumC(23)	gyrB(32)	icd(1)	mdh(9)	purA(8)	recA(6)
PNUSAE102449	SAMN28816532	SRR19512127	Putnam	Stool	2022-05-10	O69:H11	B1	98.2384	99.6411	0.778409	0.502635	229	103979	5684562	5740	29	21	adk(16)	fumC(4)	gyrB(12)	icd(16)	mdh(9)	purA(7)	recA(7)
PNUSAE102448	SAMN28816534	SRR19512145	Steuben	Stool	2022-05-09	O9:H7	B1	98.4065	99.6411	0.645833	0.505901	63	195862	5022371	4752		4684	adk(6)	fumC(604)	gyrB(3)	icd(16)	mdh(11)	purA(8)	recA(6)
PNUSAE102453	SAMN28816538	SRR19512150	Clinton	Stool	2022-05-12	O171:H2	B1	98.3534	99.6411	0.802083	0.507222	161	143609	5146459	5050		332	adk(6)	fumC(23)	gyrB(4)	icd(85)	mdh(7)	purA(61)	recA(6)
PNUSAE102445	SAMN28816528	SRR19512162	Erie	Stool	2022-05-01	O111:H8	B1	98.1595	99.6411	0.268229	0.504533	165	146509	5165311	5093	29	16	adk(6)	fumC(4)	gyrB(12)	icd(16)	mdh(9)	purA(7)	recA(12)
PNUSAE102450	SAMN28816536	SRR19512205	Suffolk	Stool	2022-05-06	O174:H8	B1	98.3255	99.6411	0.567708	0.506714	126	116278	5081339	4858	13	13	adk(6)	fumC(6)	gyrB(5)	icd(9)	mdh(9)	purA(8)	recA(2)
PNUSAE102452	SAMN28816537	SRR19512210	Westchester	Stool	2022-05-02	O17/O77:H41	D	97.2903	99.6411	0.177083	0.506212	74	178299	5109526	4783		720	adk(35)	fumC(3)	gyrB(58)	icd(6)	mdh(5)	purA(16)	recA(4)
PNUSAE102446	SAMN28816531	SRR19512216	New York	Stool	2022-05-04	O103:H2	B1	98.2097	99.6411	0.177083	0.504096	242	96073	5624654	5677	20	17	adk(6)	fumC(4)	gyrB(3)	icd(17)	mdh(7)	purA(7)	recA(6)
PNUSAE102447	SAMN28816533	SRR19512637	Nassau	Stool	2022-05-01	O118/O151:H2	B1	98.2798	99.6411	0.268229	0.504859	238	104017	5378806	5372	20	17	adk(6)	fumC(4)	gyrB(3)	icd(17)	mdh(7)	purA(7)	recA(6)
PNUSAE102454	SAMN28827507	SRR19520257	Orange	Stool	2022-05-12	O103:H2	B1	98.2473	99.6411	0.671875	0.504586	158	133573	5435037	5366	20	17	adk(6)	fumC(4)	gyrB(3)	icd(17)	mdh(7)	purA(7)	recA(6)
PNUSAE102985	SAMN28871688	SRR19544535	Suffolk	Stool	2022-05-05	O118/O151:H2	B1	98.2296	99.6411	0.255208	0.505254	221	116874	5456277	5464	20	17	adk(6)	fumC(4)	gyrB(3)	icd(17)	mdh(7)	purA(7)	recA(6)
PNUSAE102989	SAMN28871684	SRR19544606	Nassau	Stool	2022-05-14	O71:H11	B1	98.2576	99.6411	0.333333	0.504633	214	103996	5527100	5549	29	21	adk(16)	fumC(4)	gyrB(12)	icd(16)	mdh(9)	purA(7)	recA(7)
PNUSAE102987	SAMN28871686	SRR19544625	Westchester	Stool	2022-05-14	O111:H8	B1	98.2651	99.6411	0.28776	0.504332	195	96353	5311101	5304	29	16	adk(6)	fumC(4)	gyrB(12)	icd(16)	mdh(9)	purA(7)	recA(12)
PNUSAE102986	SAMN28871687	SRR19544946	Nassau	Stool	2022-05-09	O103:H2	B1	98.2807	99.6411	0.177083	0.505457	175	101891	5273293	5194	20	17	adk(6)	fumC(4)	gyrB(3)	icd(17)	mdh(7)	purA(7)	recA(6)
PNUSAE102988	SAMN28871685	SRR19545368	Chenango	Stool	2022-05-06	O157:H7	E	97.7362	99.6411	0.177083	0.502094	162	116388	5476904	5367	11	11	adk(12)	fumC(12)	gyrB(8)	icd(12)	mdh(15)	purA(2)	recA(2)
PNUSAE103728	SAMN29011073	SRR19635767	Nassau	Stool	2022-05-16	O157:H7	E	97.7066	99.537	0.177083	0.503124	156	145788	5355494	5252	11	11	adk(12)	fumC(12)	gyrB(8)	icd(12)	mdh(15)	purA(2)	recA(2)
PNUSAE103729	SAMN29011072	SRR19635876	Nassau	Stool	2022-05-19	O103:H2	B1	98.2851	99.6411	0.177083	0.505429	168	136244	5410931	5345	20	17	adk(6)	fumC(4)	gyrB(3)	icd(17)	mdh(7)	purA(7)	recA(6)
PNUSAE104648	SAMN29223020	SRR19768310	Jefferson	Stool	2022-05-23	O121:H7	B1	98.3575	99.6411	0.90625	0.506656	81	187867	5099581	4847		5082	adk(6)	fumC(4)	gyrB(3)	icd(18)	mdh(11)	purA(8)	recA(2)
PNUSAE104649	SAMN29223019	SRR19768386	Kings	Stool	2022-05-12	O91:H14	B1	98.3443	99.3286	0.880208	0.505714	155	111528	5404870	5310		33	adk(6)	fumC(4)	gyrB(4)	icd(1)	mdh(22)	purA(8)	recA(7)
PNUSAE104650	SAMN29223018	SRR19768593	Ulster	Stool	2022-05-25	O80:H42	E	97.8872	99.6411	0.177083	0.505093	105	161154	5071278	4765		6879	adk(630)	fumC(93)	gyrB(336)	icd(84)	mdh(1)	purA(2)	recA(17)
PNUSAE105313	SAMN29370481	SRR19860792	Genesee	Stool	2022-06-02	-:H9	C	98.4062	99.563	0.333333	0.506755	129	85522	5236046	5058	23	88	adk(6)	fumC(4)	gyrB(12)	icd(1)	mdh(20)	purA(12)	recA(7)
PNUSAE105310	SAMN29370483	SRR19860795	Tompkins	Stool	2022-05-31	O76:H19	B1	98.3562	99.6411	1.21875	0.505377	187	138495	5400169	5231		675	adk(6)	fumC(23)	gyrB(32)	icd(16)	mdh(9)	purA(8)	recA(7)
PNUSAE105316	SAMN29370478	SRR19861024	Kings	Stool	2022-06-09	O157:H7	E	97.707	99.6411	0.177083	0.503011	178	146391	5366936	5237	11	11	adk(12)	fumC(12)	gyrB(8)	icd(12)	mdh(15)	purA(2)	recA(2)
PNUSAE105315	SAMN29370479	SRR19861035	Nassau	Stool	2022-06-07	O103:H2	B1	98.2703	99.6411	0.177083	0.505165	199	131493	5268123	5229	20	1967	adk(6)	fumC(4)	gyrB(3)	icd(17)	mdh(7)	purA(204)	recA(6)
PNUSAE105308	SAMN29370486	SRR19861036	Bronx	Stool	2022-05-25	O118/O151:H2	B1	98.3155	99.6411	0.255208	0.505689	214	137617	5437855	5410	20	17	adk(6)	fumC(4)	gyrB(3)	icd(17)	mdh(7)	purA(7)	recA(6)
PNUSAE105311	SAMN29370484	SRR19861410	Westchester	Stool	2022-06-01	O118/O151:H16	B1	98.2512	99.6411	0.411458	0.504753	230	90036	5436055	5384	29	21	adk(16)	fumC(4)	gyrB(12)	icd(16)	mdh(9)	purA(7)	recA(7)
PNUSAE105309	SAMN29370485	SRR19861471	Westchester	Stool	2022-05-23	B15/O112:H2	B1	98.3711	99.4849	0.567708	0.507338	124	144132	5068592	4871		388	adk(6)	fumC(4)	gyrB(12)	icd(18)	mdh(24)	purA(7)	recA(6)
PNUSAE105314	SAMN29370480	SRR19861473	Suffolk	Stool	2022-06-08	O123/O186:H2	B1	98.2474	99.6411	0.190104	0.50498	256	116092	5607855	5625	20	17	adk(6)	fumC(4)	gyrB(3)	icd(17)	mdh(7)	purA(7)	recA(6)
PNUSAE105312	SAMN29370482	SRR19861474	New York	Stool	2022-05-31	O8:H16	B1	98.3289	99.6411	0.645833	0.505944	134	182687	5099292	4926		2781	adk(9)	fumC(4)	gyrB(3)	icd(26)	mdh(9)	purA(8)	recA(14)
PNUSAE105307	SAMN29370487	SRR19861505	Nassau	Stool	2022-05-31	O103:H2	B1	98.2569	99.6411	0.645833	0.505338	187	110325	5263995	5180	20	17	adk(6)	fumC(4)	gyrB(3)	icd(17)	mdh(7)	purA(7)	recA(6)
PNUSAE105306	SAMN29370477	SRR19861506	Monroe	Stool	2022-05-25	O157:H7	E	97.7406	99.6411	0.177083	0.502844	183	127792	5346954	5239	11	11	adk(12)	fumC(12)	gyrB(8)	icd(12)	mdh(15)	purA(2)	recA(2)
PNUSAE106078	SAMN29500515	SRR19977760	Nassau	Stool	2022-06-07	-:H8	B1	98.347	99.6411	0.489583	0.506021	133	136720	5201918	4929		906	adk(6)	fumC(4)	gyrB(3)	icd(16)	mdh(11)	purA(8)	recA(6)
PNUSAE106077	SAMN29500516	SRR19977761	Nassau	Stool	2022-06-11	O103:H11	B1	98.2352	99.6411	0.333333	0.50369	249	114833	5447939	5464	29	723	adk(16)	fumC(154)	gyrB(12)	icd(16)	mdh(9)	purA(7)	recA(7)
PNUSAE106080	SAMN29500513	SRR19977762	Niagara	Stool	2022-06-18	O103:H2	B1	98.2503	99.6411	0.802083	0.504055	209	112543	5606951	5632	20	17	adk(6)	fumC(4)	gyrB(3)	icd(17)	mdh(7)	purA(7)	recA(6)
PNUSAE106079	SAMN29500514	SRR19977763	Schoharie	Stool	2022-06-15	O103:H2	B1	98.2773	99.6411	0.333333	0.505401	177	129664	5403140	5348	20	17	adk(6)	fumC(4)	gyrB(3)	icd(17)	mdh(7)	purA(7)	recA(6)
PNUSAE106081	SAMN29500512	SRR19977764	New York	Stool	2022-06-14	O118/O151:H2	B1	98.2757	99.6411	0.825521	0.504358	251	149716	5609505	5640	20	17	adk(6)	fumC(4)	gyrB(3)	icd(17)	mdh(7)	purA(7)	recA(6)
PNUSAE106075	SAMN29500518	SRR19977765	Bronx	Stool	2022-05-18	O111:H8	B1	98.2608	99.6411	0.268229	0.503539	238	90403	5427728	5453	29	16	adk(6)	fumC(4)	gyrB(12)	icd(16)	mdh(9)	purA(7)	recA(12)
PNUSAE106076	SAMN29500517	SRR19977766	Onondaga	Stool	2022-06-07	O157:H7	E	97.7361	99.6411	0.177083	0.502843	193	187967	5339066	5217	11	11	adk(12)	fumC(12)	gyrB(8)	icd(12)	mdh(15)	purA(2)	recA(2)
PNUSAE106904	SAMN29632655	SRR20079098	Unknown	Stool	2022-06-16	O103:H2	B1	98.2758	99.6411	0.645833	0.50578	195	110336	5346768	5280	20	17	adk(6)	fumC(4)	gyrB(3)	icd(17)	mdh(7)	purA(7)	recA(6)
PNUSAE106901	SAMN29632659	SRR20079099	Saratoga	Stool	2022-06-17	O5:uncertain	A	98.2307	99.6635	0.177083	0.504323	189	96682	5079554	5021		8175	adk(1)	fumC(46)	gyrB(688)	icd(1)	mdh(20)	purA(34)	recA(7)
PNUSAE106899	SAMN29632660	SRR20079100	Dutchess	Stool	2022-06-20	O105:H34	G	97.0888	99.6411	0.177083	0.506842	43	235481	4931146	4647		8065	adk(13)	fumC(67)	gyrB(673)	icd(896)	mdh(5)	purA(16)	recA(578)
PNUSAE106897	SAMN29632661	SRR20079101	Suffolk	Stool	2022-06-10	O157:H7	E	97.7736	99.6411	0.28125	0.502606	163	127570	5261260	5071	11	11	adk(12)	fumC(12)	gyrB(8)	icd(12)	mdh(15)	purA(2)	recA(2)
PNUSAE106900	SAMN29632658	SRR20079102	Kings	Stool	2022-06-15	O103:H2	B1	98.2586	99.6411	0.333333	0.505056	136	135976	5368135	5283	20	17	adk(6)	fumC(4)	gyrB(3)	icd(17)	mdh(7)	purA(7)	recA(6)
PNUSAE106896	SAMN29632663	SRR20079127	Dutchess	Stool	2022-06-08	O123/O186:H2	B1	98.2505	99.6411	0.177083	0.504602	224	81908	5630060	5641	20	17	adk(6)	fumC(4)	gyrB(3)	icd(17)	mdh(7)	purA(7)	recA(6)
PNUSAE106903	SAMN29632656	SRR20079128	Saratoga	Stool	2022-06-14	O5:uncertain	A	98.2866	99.6635	0.177083	0.504268	192	92642	5078399	5020		8175	adk(1)	fumC(46)	gyrB(688)	icd(1)	mdh(20)	purA(34)	recA(7)
PNUSAE106898	SAMN29632662	SRR20079129	Otsego	Stool	2022-06-19	O103:H2	B1	98.2533	99.6411	0.177083	0.505436	145	133572	5322598	5236	20	17	adk(6)	fumC(4)	gyrB(3)	icd(17)	mdh(7)	purA(7)	recA(6)
PNUSAE106902	SAMN29632657	SRR20079130	Saratoga	Stool	2022-06-17	O103:H2	B1	98.2261	99.563	0.645833	0.505151	192	125459	5390732	5351	20	17	adk(6)	fumC(4)	gyrB(3)	icd(17)	mdh(7)	purA(7)	recA(6)
PNUSAE107708	SAMN29826933	SRR20307483	Tioga	Stool	2022-06-16	O103:H25	B1	98.3066	99.6411	0.333333	0.503724	173	119757	5226711	5136		343	adk(77)	fumC(7)	gyrB(7)	icd(18)	mdh(65)	purA(56)	recA(7)
PNUSAE107712	SAMN29826949	SRR20307484	Steuben	Stool	2022-06-29	O169:H8	B1	98.3577	99.6411	1.07552	0.506507	57	193069	4872835	4550		297	adk(6)	fumC(65)	gyrB(32)	icd(26)	mdh(9)	purA(8)	recA(2)
PNUSAE107711	SAMN29826945	SRR20307485	Orange	Stool	2022-06-22	O103:H2	B1	98.2144	99.6411	0.645833	0.505241	175	130508	5367138	5300	20	17	adk(6)	fumC(4)	gyrB(3)	icd(17)	mdh(7)	purA(7)	recA(6)
PNUSAE107710	SAMN29826941	SRR20307486	New York	Stool	2022-06-17	O117:H7	B1	96.6882	99.3286	0.730655	0.505207	269	52618	5214198	5291		6880	adk(76)	fumC(43)	gyrB(9)	icd(737)	mdh(17)	purA(14)	recA(10)
PNUSAE107709	SAMN29826937	SRR20307487	Orange	Stool	2022-06-12	O103:H2	B1	98.2959	99.6411	0.802083	0.50439	211	136132	5592107	5593	20	17	adk(6)	fumC(4)	gyrB(3)	icd(17)	mdh(7)	purA(7)	recA(6)
PNUSAE107707	SAMN29826929	SRR20307488	Putnam	Stool	2022-06-18	O103:H2	B1	98.2645	99.6411	0.747396	0.504074	183	132044	5442449	5414	20	7237	adk(6)	fumC(992)	gyrB(3)	icd(17)	mdh(7)	purA(7)	recA(6)
PNUSAE108289	SAMN29941775	SRR20631340	Westchester	Stool	2022-06-28	-:H45	E	97.8343	99.6411	0.489583	0.503983	89	172268	5237287	4923		5352	adk(83)	fumC(550)	gyrB(280)	icd(12)	mdh(112)	purA(2)	recA(138)
PNUSAE108287	SAMN29941773	SRR20631351	Delaware	Stool	2022-06-22	O26:H11	B1	98.2817	99.6411	0.333333	0.503919	238	100853	5351145	5339	29	21	adk(16)	fumC(4)	gyrB(12)	icd(16)	mdh(9)	purA(7)	recA(7)
PNUSAE108291	SAMN29941777	SRR20631509	Cayuga	Stool	2022-06-26	O103:H2	B1	98.233	99.6411	0.645833	0.505281	219	137586	5369565	5335	20	17	adk(6)	fumC(4)	gyrB(3)	icd(17)	mdh(7)	purA(7)	recA(6)
PNUSAE108290	SAMN29941776	SRR20631645	Kings	Stool	2022-06-30	O76:H19	B1	98.3564	99.6411	0.255208	0.504951	167	135527	5327417	5168		675	adk(6)	fumC(23)	gyrB(32)	icd(16)	mdh(9)	purA(8)	recA(7)
PNUSAE108292	SAMN29941778	SRR20631911	St. Lawrence	Stool	2022-06-29	O103:H2	B1	98.2714	99.6411	0.177083	0.505524	221	112741	5446023	5437	20	17	adk(6)	fumC(4)	gyrB(3)	icd(17)	mdh(7)	purA(7)	recA(6)
PNUSAE108293	SAMN29941779	SRR20631917	New York	Stool	2022-07-01	O145:H28	E	97.8204	99.6411	0.359375	0.504824	177	148300	5270659	5122	32	32	adk(19)	fumC(23)	gyrB(18)	icd(24)	mdh(21)	purA(2)	recA(16)
PNUSAE108288	SAMN29941774	SRR20631918	Ontario	Stool	2022-06-25	O17/O44/O77:H1/H12	D	97.2034	99.6411	0.75	0.505075	71	176269	4977887	4664		4288	adk(35)	fumC(57)	gyrB(2)	icd(27)	mdh(37)	purA(5)	recA(4)
PNUSAE108851	SAMN30079438	SRR20730472	Warren	Stool	2022-07-08	O157:H7	E	97.72	99.6411	0.177083	0.502756	170	130569	5506178	5401	11	11	adk(12)	fumC(12)	gyrB(8)	icd(12)	mdh(15)	purA(2)	recA(2)
PNUSAE108848	SAMN30079436	SRR20730473	Nassau	Stool	2022-07-07	OX18:H21	B1	98.2701	99.6411	0.359375	0.505968	141	129573	5021847	4841	40	40	adk(6)	fumC(4)	gyrB(5)	icd(26)	mdh(20)	purA(8)	recA(14)
PNUSAE108849	SAMN30079437	SRR20730474	Dutchess	Stool	2022-07-06	O157:H7	E	97.7417	99.6411	0.177083	0.502539	166	135974	5358275	5254	11	11	adk(12)	fumC(12)	gyrB(8)	icd(12)	mdh(15)	purA(2)	recA(2)
PNUSAE108846	SAMN30079440	SRR20730475	Kings	Stool	2022-06-28	O103:H2	B1	98.2561	99.6411	0.645833	0.505679	175	110326	5288734	5215	20	17	adk(6)	fumC(4)	gyrB(3)	icd(17)	mdh(7)	purA(7)	recA(6)
PNUSAE108847	SAMN30079441	SRR20730476	Tioga	Stool	2022-07-11	O111:H8	B1	98.2307	99.6411	0.609138	0.503988	181	99533	5177832	5127	29	16	adk(6)	fumC(4)	gyrB(12)	icd(16)	mdh(9)	purA(7)	recA(12)
PNUSAE108850	SAMN30079439	SRR20730477	Kings	Stool	2022-07-06	O103:H2	B1	98.2853	99.6411	0.177083	0.50545	192	90318	5303086	5236	20	17	adk(6)	fumC(4)	gyrB(3)	icd(17)	mdh(7)	purA(7)	recA(6)
PNUSAE109713	SAMN30215977	SRR20985349	New York	Stool	2022-07-16	O118/O151:H2	B1	98.2656	99.6411	0.768601	0.503118	232	135235	5675625	5713	20	17	adk(6)	fumC(4)	gyrB(3)	icd(17)	mdh(7)	purA(7)	recA(6)
PNUSAE109714	SAMN30215976	SRR20985350	New York	Stool	2022-07-12	O128/OX38:H2	B1	98.2774	99.6411	1.19271	0.505632	161	128588	5412950	5307		4748	adk(6)	fumC(6)	gyrB(14)	icd(21)	mdh(117)	purA(7)	recA(329)
PNUSAE109712	SAMN30215978	SRR20985351	Jefferson	Stool	2021-07-13	O187:H52	B1	98.3404	99.6411	0.177083	0.507262	82	158609	4892906	4650	278	642	adk(9)	fumC(23)	gyrB(33)	icd(18)	mdh(11)	purA(8)	recA(6)
PNUSAE109711	SAMN30215979	SRR20985352	Seneca	Stool	2022-07-09	O26:H11	B1	98.2729	99.6411	0.333333	0.503858	222	102451	5403071	5405	29	21	adk(16)	fumC(4)	gyrB(12)	icd(16)	mdh(9)	purA(7)	recA(7)
PNUSAE109720	SAMN30215983	SRR20985354	Westchester	Stool	2022-07-15	O157:H7	E	97.7291	99.6411	0.333333	0.501999	175	145515	5438621	5305	11	11	adk(12)	fumC(12)	gyrB(8)	icd(12)	mdh(15)	purA(2)	recA(2)
PNUSAE109721	SAMN30215982	SRR20985355	New York	Stool	2022-07-17	O103:H2	B1	98.2355	99.6411	0.986742	0.504834	200	93809	5491399	5475	20	17	adk(6)	fumC(4)	gyrB(3)	icd(17)	mdh(7)	purA(7)	recA(6)
PNUSAE109723	SAMN30215980	SRR20985357	Dutchess	Stool	2022-07-22	O76:H19	B1	98.3372	99.6325	1.04948	0.505212	213	138307	5446506	5300		675	adk(6)	fumC(23)	gyrB(32)	icd(16)	mdh(9)	purA(8)	recA(7)
PNUSAE109716	SAMN30215987	SRR20985359	Monroe	Stool	2022-07-14	B2:H26	D	97.3232	99.1724	0.177083	0.50541	73	196835	4853196	4495		7246	adk(54)	fumC(243)	gyrB(250)	icd(218)	mdh(5)	purA(16)	recA(11)
PNUSAE109715	SAMN30215988	SRR20985360	Nassau	Stool	2022-07-13	O17/O77:H18	D	97.1638	99.6411	0.799851	0.505752	80	200132	5274859	5010	69	69	adk(21)	fumC(35)	gyrB(27)	icd(6)	mdh(5)	purA(5)	recA(4)
PNUSAE109717	SAMN30215986	SRR20985361	Chemung	Stool	2022-07-18	O103:H2	B1	98.2648	99.6411	0.645833	0.505271	203	125005	5393044	5353	20	17	adk(6)	fumC(4)	gyrB(3)	icd(17)	mdh(7)	purA(7)	recA(6)
PNUSAE109719	SAMN30215984	SRR20985362	Oswego	Stool	2022-07-18	O80:H42	E	97.9145	99.6411	0.177083	0.50512	89	186066	4997540	4665		6879	adk(630)	fumC(93)	gyrB(336)	icd(84)	mdh(1)	purA(2)	recA(17)
PNUSAE110689	SAMN30345483	SRR21083352	Westchester	Stool	2022-07-28	O5:uncertain	A	98.2552	99.6635	0.177083	0.504377	155	101509	5098692	5029		342	adk(1)	fumC(46)	gyrB(69)	icd(1)	mdh(20)	purA(34)	recA(7)
PNUSAE110690	SAMN30345486	SRR21083354	New York	Stool	2022-07-21	O118/O151:H2	B1	98.2873	99.6411	0.320312	0.504207	216	131952	5438286	5440	20	1967	adk(6)	fumC(4)	gyrB(3)	icd(17)	mdh(7)	purA(204)	recA(6)
PNUSAE110691	SAMN30345487	SRR21083361	Suffolk	Stool	2022-07-20	O103:H2	B1	98.2377	99.6411	0.177083	0.505413	181	89717	5303407	5248	20	17	adk(6)	fumC(4)	gyrB(3)	icd(17)	mdh(7)	purA(7)	recA(6)
PNUSAE110686	SAMN30345496	SRR21083367	Westchester	Stool	2022-07-19	O103:H2	B1	98.2969	99.6411	0.177083	0.505691	237	132044	5451747	5439	20	17	adk(6)	fumC(4)	gyrB(3)	icd(17)	mdh(7)	purA(7)	recA(6)
PNUSAE110687	SAMN30345497	SRR21083368	Oneida	Stool	2022-07-25	O157:H7	E	97.7363	99.6411	0.177083	0.502976	143	183867	5336735	5186	11	11	adk(12)	fumC(12)	gyrB(8)	icd(12)	mdh(15)	purA(2)	recA(2)
PNUSAE110684	SAMN30345493	SRR21083369	Orange	Stool	2022-07-18	O111:H8	B1	98.2156	99.6411	0.268229	0.504393	171	99539	5155932	5082	29	16	adk(6)	fumC(4)	gyrB(12)	icd(16)	mdh(9)	purA(7)	recA(12)
PNUSAE110681	SAMN30345490	SRR21083370	Rockland	Stool	2022-07-14	O111:H8	B1	98.1877	99.6411	0.255208	0.503469	170	99531	5288490	5228	29	16	adk(6)	fumC(4)	gyrB(12)	icd(16)	mdh(9)	purA(7)	recA(12)
PNUSAE110685	SAMN30345495	SRR21083372	Schenectady	Stool	2022-07-18	O157:H7	E	97.701	99.6411	0.177083	0.502542	157	128038	5278885	5136	11	11	adk(12)	fumC(12)	gyrB(8)	icd(12)	mdh(15)	purA(2)	recA(2)
PNUSAE110682	SAMN30345491	SRR21083373	Monroe	Stool	2022-07-14	O157:H7	E	97.7206	99.6411	0.177083	0.502923	162	124148	5377331	5258	11	11	adk(12)	fumC(12)	gyrB(8)	icd(12)	mdh(15)	purA(2)	recA(2)
PNUSAE110680	SAMN30345489	SRR21083374	Delaware	Stool	2022-07-12	O5:H19	B1	98.3682	99.6411	1.27083	0.505615	85	179094	5225237	5043		4058	adk(6)	fumC(4)	gyrB(5)	icd(16)	mdh(9)	purA(319)	recA(7)
PNUSAE110683	SAMN30345492	SRR21083375	New York	Stool	2022-07-22	O174:H21	B1	98.346	99.6411	0.645833	0.507528	103	185531	5041049	4789		677	adk(6)	fumC(95)	gyrB(15)	icd(18)	mdh(9)	purA(8)	recA(14)
PNUSAE110956	SAMN30388459	SRR21122353	Livingston	Stool	2022-07-30	O26:H11	B1	98.2854	99.6411	0.333333	0.503669	220	102465	5408453	5395	29	5310	adk(16)	fumC(4)	gyrB(12)	icd(16)	mdh(9)	purA(224)	recA(7)
PNUSAE110951	SAMN30388454	SRR21122355	Suffolk	Stool	2022-07-26	O103:H11	B1	98.2359	99.6411	0.333333	0.504521	202	118870	5437334	5406	29	723	adk(16)	fumC(154)	gyrB(12)	icd(16)	mdh(9)	purA(7)	recA(7)
PNUSAE110952	SAMN30388455	SRR21122566	Westchester	Stool	2022-07-27	O103:H2	B1	98.2673	99.6411	0.390997	0.504035	174	133897	5415729	5370	20	17	adk(6)	fumC(4)	gyrB(3)	icd(17)	mdh(7)	purA(7)	recA(6)
PNUSAE110954	SAMN30388457	SRR21124076	Monroe	Stool	2022-07-29	O157:H7	E	97.7191	99.6411	0.177083	0.5029	157	146575	5367518	5236	11	11	adk(12)	fumC(12)	gyrB(8)	icd(12)	mdh(15)	purA(2)	recA(2)
PNUSAE110955	SAMN30388458	SRR21124077	Bronx	Stool	2022-07-27	O91:H14	B1	98.3202	99.6411	1.19271	0.506081	126	147925	5337764	5151		33	adk(6)	fumC(4)	gyrB(4)	icd(1)	mdh(22)	purA(8)	recA(7)
PNUSAE110953	SAMN30388456	SRR21124102	Oneida	Stool	2022-07-26	O157:H7	E	97.6907	99.6411	0.346354	0.5019	185	142982	5482433	5456	11	11	adk(12)	fumC(12)	gyrB(8)	icd(12)	mdh(15)	purA(2)	recA(2)
PNUSAE110960	SAMN30388471	SRR21124107	Suffolk	Stool	2022-07-25	O157:H7	E	97.6618	99.6411	0.177083	0.502356	171	180939	5333639	5228	11	11	adk(12)	fumC(12)	gyrB(8)	icd(12)	mdh(15)	purA(2)	recA(2)
PNUSAE110962	SAMN30388473	SRR21124110	Queens	Stool	2022-07-29	O157:H7	E	97.7379	99.6411	0.177083	0.502919	202	145290	5426793	5282	11	8210	adk(793)	fumC(12)	gyrB(8)	icd(12)	mdh(15)	purA(2)	recA(2)
PNUSAE110961	SAMN30388472	SRR21124140	Suffolk	Stool	2022-07-31	O157:H7	E	97.7612	99.6411	0.177083	0.501949	165	183878	5399123	5290	11	11	adk(12)	fumC(12)	gyrB(8)	icd(12)	mdh(15)	purA(2)	recA(2)
PNUSAE110959	SAMN30388470	SRR21124221	Suffolk	Stool	2022-07-24	O157:H7	E	97.7076	99.6411	0.177083	0.502424	174	156756	5337444	5236	11	11	adk(12)	fumC(12)	gyrB(8)	icd(12)	mdh(15)	purA(2)	recA(2)
PNUSAE111366	SAMN30443982	SRR21226823	Steuben	Stool	2022-07-28	-:H7	B1	98.3899	99.6411	0.802083	0.50729	96	189579	5071892	4853		1642	adk(6)	fumC(4)	gyrB(5)	icd(18)	mdh(11)	purA(8)	recA(6)
PNUSAE112487	SAMN30593210	SRR21314827	Albany	Stool	2022-08-05	O103:H2	B1	98.2677	99.6411	0.208333	0.504924	219	88938	5234056	5134	20	17	adk(6)	fumC(4)	gyrB(3)	icd(17)	mdh(7)	purA(7)	recA(6)
PNUSAE112488	SAMN30593209	SRR21314828	Monroe	Stool	2022-08-04	O103:H2	B1	98.2982	99.6411	0.177083	0.505806	124	147160	5331945	5209	20	17	adk(6)	fumC(4)	gyrB(3)	icd(17)	mdh(7)	purA(7)	recA(6)
PNUSAE112489	SAMN30593208	SRR21314829	Onondaga	Stool	2022-08-08	O26:H11	B1	98.3238	99.6411	0.333333	0.503862	213	103983	5365786	5340	29	21	adk(16)	fumC(4)	gyrB(12)	icd(16)	mdh(9)	purA(7)	recA(7)
PNUSAE112486	SAMN30593211	SRR21314830	Albany	Stool	2022-08-05	O123/O186:H2	B1	98.3339	99.6411	0.190104	0.504798	185	135819	5404567	5360	20	17	adk(6)	fumC(4)	gyrB(3)	icd(17)	mdh(7)	purA(7)	recA(6)
PNUSAE112483	SAMN30593214	SRR21314831	Suffolk	Stool	2022-07-28	O157:H7	E	97.6733	99.6411	0.177083	0.502389	173	174427	5331170	5220	11	11	adk(12)	fumC(12)	gyrB(8)	icd(12)	mdh(15)	purA(2)	recA(2)
PNUSAE112490	SAMN30593207	SRR21314848	Nassau	Stool	2022-08-07	O157:H7	E	97.7274	99.537	0.216146	0.503032	148	148111	5448290	5303	11	11	adk(12)	fumC(12)	gyrB(8)	icd(12)	mdh(15)	purA(2)	recA(2)
PNUSAE112485	SAMN30593212	SRR21314849	Nassau	Stool	2022-08-02	O26:H11	B1	98.2747	99.6411	0.333333	0.502986	214	113785	5568822	5598	29	29	adk(6)	fumC(4)	gyrB(12)	icd(16)	mdh(9)	purA(7)	recA(7)
PNUSAE112482	SAMN30593215	SRR21314850	Wyoming	Stool	2022-07-31	O157:H7	E	97.7427	99.6411	0.177083	0.50298	160	124636	5369939	5240	11	11	adk(12)	fumC(12)	gyrB(8)	icd(12)	mdh(15)	purA(2)	recA(2)
PNUSAE112481	SAMN30593216	SRR21314851	Otsego	Stool	2022-07-30	O45:H2	B1	98.3323	99.6411	0.177083	0.505269	161	114127	5245738	5148	20	17	adk(6)	fumC(4)	gyrB(3)	icd(17)	mdh(7)	purA(7)	recA(6)
PNUSAE112484	SAMN30593213	SRR21314852	St. Lawrence	Stool	2022-08-07	O157:H7	E	97.7313	99.6411	0.177083	0.50237	156	147329	5395514	5259	11	11	adk(12)	fumC(12)	gyrB(8)	icd(12)	mdh(15)	purA(2)	recA(2)
PNUSAE112780	SAMN30631343	SRR21389276	Cortland	Stool	2022-08-12	-:H20	D	97.23	99.6411	0.177083	0.507305	52	174799	4980865	4630		691	adk(35)	fumC(3)	gyrB(52)	icd(23)	mdh(97)	purA(5)	recA(19)
PNUSAE112779	SAMN30631344	SRR21389277	Chautauqua	Stool	2022-08-07	O103:H2	B1	98.2189	99.6411	0.802083	0.504459	169	130510	5500103	5460	20	17	adk(6)	fumC(4)	gyrB(3)	icd(17)	mdh(7)	purA(7)	recA(6)
PNUSAE113162	SAMN30711394	SRR21461720	Suffolk	Stool	2022-08-18	O157:H7	E	97.7097	99.6411	0.177083	0.502141	171	136014	5367696	5242	11	11	adk(12)	fumC(12)	gyrB(8)	icd(12)	mdh(15)	purA(2)	recA(2)
PNUSAE113161	SAMN30711395	SRR21461727	Lewis	Stool	2022-08-16	O45:H2	B1	98.3	99.6411	0.177083	0.505291	174	116202	5233322	5136	20	17	adk(6)	fumC(4)	gyrB(3)	icd(17)	mdh(7)	purA(7)	recA(6)
PNUSAE113160	SAMN30711396	SRR21461728	Queens	Stool	2022-08-12	O146:H21	B1	98.2682	99.6411	1.54985	0.505867	153	156031	5663779	5607		442	adk(6)	fumC(95)	gyrB(33)	icd(18)	mdh(9)	purA(8)	recA(14)
PNUSAE113159	SAMN30711397	SRR21461729	Monroe	Stool	2022-08-11	O26:H11	B1	98.2893	99.6411	0.333333	0.50352	234	99062	5468634	5501	29	21	adk(16)	fumC(4)	gyrB(12)	icd(16)	mdh(9)	purA(7)	recA(7)
PNUSAE113158	SAMN30711398	SRR21461730	Tompkins	Stool	2022-08-02	O162:H6	D	97.2808	99.6411	0.177083	0.505832	81	165317	5138470	4843		5350	adk(4)	fumC(26)	gyrB(17)	icd(63)	mdh(5)	purA(16)	recA(11)
PNUSAE113573	SAMN30808891	SRR21531292	Tioga	Stool	2022-08-19	O111:H8	B1	98.2278	99.6411	0.255208	0.50262	181	99417	5269435	5239	29	16	adk(6)	fumC(4)	gyrB(12)	icd(16)	mdh(9)	purA(7)	recA(12)
PNUSAE113575	SAMN30808889	SRR21531293	Monroe	Stool	2022-08-17	O26:H11	B1	98.2817	99.6411	0.645833	0.502856	231	92148	5483947	5491	29	21	adk(16)	fumC(4)	gyrB(12)	icd(16)	mdh(9)	purA(7)	recA(7)
PNUSAE113574	SAMN30808890	SRR21531295	Ulster	Stool	2022-08-23	-:H45	E	97.8574	99.6411	0.489583	0.5044	68	209357	5034601	4672		5352	adk(83)	fumC(550)	gyrB(280)	icd(12)	mdh(112)	purA(2)	recA(138)
PNUSAE113572	SAMN30808892	SRR21531328	Putnam	Stool	2022-08-08	O76:H19	B1	98.31	99.6411	1.19271	0.506082	162	134520	5376983	5199		675	adk(6)	fumC(23)	gyrB(32)	icd(16)	mdh(9)	purA(8)	recA(7)
PNUSAE113578	SAMN30808893	SRR21531351	Suffolk	Stool	2022-08-26	O157:H7	E	97.7118	99.4849	0.177083	0.502839	166	146441	5302823	5170	11	11	adk(12)	fumC(12)	gyrB(8)	icd(12)	mdh(15)	purA(2)	recA(2)
PNUSAE113577	SAMN30808894	SRR21531354	Broome	Stool	2022-08-27	O103:H2	B1	98.2719	99.6411	0.177083	0.504981	204	128007	5335023	5276	20	1967	adk(6)	fumC(4)	gyrB(3)	icd(17)	mdh(7)	purA(204)	recA(6)
PNUSAE114242	SAMN30921612	SRR21624269	Onondaga	Stool	2022-08-25	O103:H2	B1	98.2757	99.6411	0.671875	0.504796	162	129229	5475719	5431	20	17	adk(6)	fumC(4)	gyrB(3)	icd(17)	mdh(7)	purA(7)	recA(6)
PNUSAE114244	SAMN30921610	SRR21624271	New York	Stool	2022-08-24	O111:H8	B1	98.2801	99.4328	0.255208	0.504021	190	99419	5324394	5301	29	16	adk(6)	fumC(4)	gyrB(12)	icd(16)	mdh(9)	purA(7)	recA(12)
PNUSAE114245	SAMN30921608	SRR21624272	Westchester	Stool	2022-08-25	O157:H7	E	97.7374	99.6411	0.177083	0.501785	196	123942	5487259	5376	11	11	adk(12)	fumC(12)	gyrB(8)	icd(12)	mdh(15)	purA(2)	recA(2)
PNUSAE114246	SAMN30921609	SRR21624273	Queens	Stool	2022-08-29	O157:H7	E	97.7005	99.6411	0.177083	0.502244	188	148117	5402155	5298	11	11	adk(12)	fumC(12)	gyrB(8)	icd(12)	mdh(15)	purA(2)	recA(2)
PNUSAE114243	SAMN30921611	SRR21624274	Orange	Stool	2022-08-25	O111:H8	B1	98.2571	99.6411	0.28776	0.504181	172	97097	5179572	5129	29	16	adk(6)	fumC(4)	gyrB(12)	icd(16)	mdh(9)	purA(7)	recA(12)
PNUSAE114240	SAMN30921614	SRR21624275	Westchester	Stool	2022-08-24	-:H19	B1	98.3441	99.6411	0.489583	0.505134	71	163191	4939965	4703		1431	adk(6)	fumC(65)	gyrB(3)	icd(1)	mdh(11)	purA(13)	recA(6)
PNUSAE114241	SAMN30921613	SRR21624276	Putnam	Stool	2022-08-25	O103:H2	B1	98.2966	99.6411	0.177083	0.505133	184	111867	5389935	5324	20	17	adk(6)	fumC(4)	gyrB(3)	icd(17)	mdh(7)	purA(7)	recA(6)
PNUSAE115348	SAMN31022863	SRR21712396	Oneida	Stool	2022-09-04	O103:H11	B1	98.1884	99.6411	0.333333	0.50435	205	111506	5444341	5411	29	723	adk(16)	fumC(154)	gyrB(12)	icd(16)	mdh(9)	purA(7)	recA(7)
PNUSAE115350	SAMN31022860	SRR21712397	Monroe	Stool	2022-09-01	O26:H11	B1	98.3158	99.6411	0.333333	0.503687	226	98522	5469008	5500	29	21	adk(16)	fumC(4)	gyrB(12)	icd(16)	mdh(9)	purA(7)	recA(7)
PNUSAE115347	SAMN31022864	SRR21712398	Broome	Stool	2022-09-03	O181:H49	B1	98.3662	99.6411	0.333333	0.507878	119	120712	4932502	4664		173	adk(6)	fumC(6)	gyrB(15)	icd(16)	mdh(42)	purA(46)	recA(7)
PNUSAE115351	SAMN31022861	SRR21712399	Onondaga	Stool	2022-09-08	O183:H18	G	97.0998	99.6411	0.177083	0.508566	57	208016	4910663	4659		657	adk(20)	fumC(45)	gyrB(41)	icd(43)	mdh(5)	purA(50)	recA(46)
PNUSAE115349	SAMN31022862	SRR21712400	Orange	Stool	2022-09-03	O103:H2	B1	98.2033	99.6411	0.645833	0.505276	201	125459	5382331	5340	20	17	adk(6)	fumC(4)	gyrB(3)	icd(17)	mdh(7)	purA(7)	recA(6)
PNUSAE115346	SAMN31022865	SRR21712401	Westchester	Stool	2022-08-26	O100:H30	A	99.089	99.3286	0.177083	0.50805	170	73934	4918281	4790		993	adk(10)	fumC(7)	gyrB(154)	icd(8)	mdh(12)	purA(8)	recA(2)
PNUSAE115345	SAMN31022866	SRR21712402	Livingston	Stool	2022-08-17	O103:H2	B1	98.269	99.6411	0.645833	0.505129	188	106254	5367100	5308	20	17	adk(6)	fumC(4)	gyrB(3)	icd(17)	mdh(7)	purA(7)	recA(6)
PNUSAE115949	SAMN31149514	SRR21799878	Lewis	Stool	2022-09-13	O111:H8	B1	98.2071	99.6411	0.75	0.503403	178	104151	5243107	5178	29	16	adk(6)	fumC(4)	gyrB(12)	icd(16)	mdh(9)	purA(7)	recA(12)
PNUSAE115950	SAMN31149513	SRR21799879	Genesee	Stool	2022-08-31	O111:H8	B1	98.2631	99.6411	0.268229	0.504118	194	93892	5214066	5178	29	16	adk(6)	fumC(4)	gyrB(12)	icd(16)	mdh(9)	purA(7)	recA(12)
PNUSAE116516	SAMN31183100	SRR21824347	Westchester	Stool	2022-09-16	O26:H11	B1	98.3203	99.6411	0.333333	0.504002	234	100555	5440447	5446	29	21	adk(16)	fumC(4)	gyrB(12)	icd(16)	mdh(9)	purA(7)	recA(7)
PNUSAE116514	SAMN31183098	SRR21824348	Cortland	Stool	2022-09-14	O187:H52	B1	98.3454	99.5786	0.177083	0.507183	84	154324	4889566	4674	278	642	adk(9)	fumC(23)	gyrB(33)	icd(18)	mdh(11)	purA(8)	recA(6)
PNUSAE116515	SAMN31183099	SRR21824349	Broome	Stool	2022-09-17	O45:H2	B1	98.2787	99.6411	0.177083	0.50552	173	104918	5192330	5118	20	17	adk(6)	fumC(4)	gyrB(3)	icd(17)	mdh(7)	purA(7)	recA(6)
PNUSAE116517	SAMN31183101	SRR21824350	Nassau	Stool	2022-09-14	O103:H2	B1	98.3057	99.6411	0.177083	0.505688	222	111903	5493319	5470	20	17	adk(6)	fumC(4)	gyrB(3)	icd(17)	mdh(7)	purA(7)	recA(6)
PNUSAE117144	SAMN31251254	SRR21871264	Erie	Stool	2022-09-07	O103:H2	B1	98.2694	99.6411	0.177083	0.505437	147	137105	5323856	5233	20	17	adk(6)	fumC(4)	gyrB(3)	icd(17)	mdh(7)	purA(7)	recA(6)
PNUSAE117145	SAMN31251253	SRR21871265	Kings	Stool	2022-09-20	-:H2	B1	98.3849	99.6411	0.333333	0.507568	106	184396	4953281	4720		5973	adk(6)	fumC(150)	gyrB(12)	icd(16)	mdh(24)	purA(8)	recA(6)
PNUSAE117146	SAMN31251252	SRR21871266	Washington	Stool	2022-09-19	O103:H2	B1	98.2778	99.6411	0.671875	0.504761	158	135456	5434615	5376	20	17	adk(6)	fumC(4)	gyrB(3)	icd(17)	mdh(7)	purA(7)	recA(6)
PNUSAE117530	SAMN31311913	SRR21929408	Westchester	Stool	2022-09-19	O103:H11	B1	98.2841	99.6411	0.333333	0.504142	193	125967	5348637	5307	29	723	adk(16)	fumC(154)	gyrB(12)	icd(16)	mdh(9)	purA(7)	recA(7)
PNUSAE117529	SAMN31311914	SRR21929409	Westchester	Stool	2022-09-18	O26:H11	B1	98.3085	99.6411	0.333333	0.503344	234	94031	5486108	5514	29	21	adk(16)	fumC(4)	gyrB(12)	icd(16)	mdh(9)	purA(7)	recA(7)
PNUSAE117531	SAMN31311912	SRR21929422	New York	Stool	2022-09-16	B9:H2	B1	98.3994	99.6411	0.541667	0.506469	63	161363	5039804	4808		2008	adk(6)	fumC(6)	gyrB(5)	icd(136)	mdh(11)	purA(8)	recA(6)
PNUSAE117532	SAMN31311911	SRR21929423	Nassau	Stool	2022-09-24	O157:H7	E	97.7146	99.6411	0.177083	0.502192	185	136016	5397002	5276	11	11	adk(12)	fumC(12)	gyrB(8)	icd(12)	mdh(15)	purA(2)	recA(2)
PNUSAE117528	SAMN31311915	SRR21929428	Nassau	Stool	2022-09-15	O103:H2	B1	98.2301	99.6411	0.645833	0.506732	157	138307	5283205	5207	20	17	adk(6)	fumC(4)	gyrB(3)	icd(17)	mdh(7)	purA(7)	recA(6)
PNUSAE117596	SAMN31319177	SRR21932038	Kings	Stool	2022-09-27	O157:H7	E	97.7117	99.6411	0.177083	0.501757	179	183863	5368256	5255	11	11	adk(12)	fumC(12)	gyrB(8)	icd(12)	mdh(15)	purA(2)	recA(2)
PNUSAE117595	SAMN31319179	SRR21932039	Erie	Stool	2022-09-23	O26:H11	B1	98.2747	99.6411	0.333333	0.503457	233	101436	5463370	5484	29	21	adk(16)	fumC(4)	gyrB(12)	icd(16)	mdh(9)	purA(7)	recA(7)
PNUSAE117593	SAMN31319181	SRR21932040	Bronx	Stool	2022-09-22	O103:H2	B1	98.2544	99.6411	0.177083	0.505079	182	136322	5440105	5378	20	17	adk(6)	fumC(4)	gyrB(3)	icd(17)	mdh(7)	purA(7)	recA(6)
PNUSAE117594	SAMN31319180	SRR21932041	Oswego	Stool	2022-09-28	O157:H7	E	97.7042	99.537	0.177083	0.502575	155	148111	5346441	5193	11	11	adk(12)	fumC(12)	gyrB(8)	icd(12)	mdh(15)	purA(2)	recA(2)
PNUSAE118429	SAMN31438101	SRR22031958	Westchester	Stool	2022-09-27	O111:H8	B1	98.2828	99.6411	0.35026	0.504142	282	92106	5399297	5452	29	16	adk(6)	fumC(4)	gyrB(12)	icd(16)	mdh(9)	purA(7)	recA(12)
PNUSAE118430	SAMN31438100	SRR22032046	Erie	Stool	2022-09-27	O45:H2	B1	98.2659	99.6411	0.177083	0.505623	176	135942	5201263	5119	20	17	adk(6)	fumC(4)	gyrB(3)	icd(17)	mdh(7)	purA(7)	recA(6)
PNUSAE118553	SAMN31455523	SRR22045941	Otsego	Stool	2022-09-05	O103:H2	B1	98.2524	99.6411	0.190104	0.50543	189	129228	5348020	5301	20	17	adk(6)	fumC(4)	gyrB(3)	icd(17)	mdh(7)	purA(7)	recA(6)
PNUSAE118875	SAMN31530193	SRR22105601	Nassau	Stool	2022-10-06	O69:H11	B1	98.2387	99.6411	0.333333	0.503294	189	113785	5420582	5377	29	21	adk(16)	fumC(4)	gyrB(12)	icd(16)	mdh(9)	purA(7)	recA(7)
PNUSAE118876	SAMN31530192	SRR22105602	Unknown	Stool	2022-10-04	O111:H8	B1	98.2119	99.6411	0.44401	0.502583	193	97096	5300322	5287	29	16	adk(6)	fumC(4)	gyrB(12)	icd(16)	mdh(9)	purA(7)	recA(12)
PNUSAE118877	SAMN31530191	SRR22105603	New York	Stool	2022-10-05	O121:H19	B1	98.3111	99.3286	0.541667	0.503517	172	147438	5229155	5126		655	adk(100)	fumC(23)	gyrB(68)	icd(45)	mdh(1)	purA(35)	recA(7)
PNUSAE118983	SAMN31536828	SRR22110795	Albany	Stool	2022-10-04	O91:H14	B1	98.3901	99.2245	0.880208	0.505702	172	109022	5423016	5330		33	adk(6)	fumC(4)	gyrB(4)	icd(1)	mdh(22)	purA(8)	recA(7)
PNUSAE118981	SAMN31536830	SRR22110796	Nassau	Stool	2022-10-09	O146:H21	B1	98.3096	99.6411	0.294271	0.506786	70	167432	4953230	4644		442	adk(6)	fumC(95)	gyrB(33)	icd(18)	mdh(9)	purA(8)	recA(14)
PNUSAE118982	SAMN31536829	SRR22110797	Schenectady	Stool	2022-09-29	O103:H2	B1	98.2608	99.6411	0.333333	0.504909	167	156116	5353275	5280	20	17	adk(6)	fumC(4)	gyrB(3)	icd(17)	mdh(7)	purA(7)	recA(6)
PNUSAE118989	SAMN31536868	SRR22110832	New York	Stool	2022-10-13	O26:H11	B1	98.2937	99.6411	0.333333	0.503936	240	97335	5435559	5464	29	21	adk(16)	fumC(4)	gyrB(12)	icd(16)	mdh(9)	purA(7)	recA(7)
PNUSAE118987	SAMN31536870	SRR22110833	Rensselaer	Stool	2022-10-12	O118/O151:H2	B1	98.2634	99.6411	0.255208	0.504725	196	105045	5425191	5401	20	17	adk(6)	fumC(4)	gyrB(3)	icd(17)	mdh(7)	purA(7)	recA(6)
PNUSAE118986	SAMN31536871	SRR22110834	Jefferson	Stool	2022-10-06	O103:H2	B1	98.3099	99.6411	0.333333	0.505278	146	165293	5354600	5274	20	17	adk(6)	fumC(4)	gyrB(3)	icd(17)	mdh(7)	purA(7)	recA(6)
PNUSAE118988	SAMN31536869	SRR22110835	New York	Stool	2022-10-09	-:H28	B1	98.292	99.6411	0.0989583	0.505836	83	185105	4941415	4708		4496	adk(9)	fumC(65)	gyrB(22)	icd(1)	mdh(24)	purA(8)	recA(156)
PNUSAE118984	SAMN31536873	SRR22110836	Monroe	Stool	2022-10-05	O45:H2	B1	98.2739	99.6411	0.177083	0.505532	181	124075	5286455	5215	20	17	adk(6)	fumC(4)	gyrB(3)	icd(17)	mdh(7)	purA(7)	recA(6)
PNUSAE118985	SAMN31536872	SRR22110837	Suffolk	Stool	2022-10-11	-:H7	B1	98.4061	99.6411	0.854167	0.505236	76	256565	5079467	4813		196	adk(6)	fumC(19)	gyrB(3)	icd(16)	mdh(9)	purA(8)	recA(6)
PNUSAE119780	SAMN31655685	SRR22227228	Nassau	Stool	2022-10-18	O157:H7	E	97.7135	99.6411	0.177083	0.502637	148	148236	5419664	5298		10084	adk(983)	fumC(12)	gyrB(8)	icd(12)	mdh(15)	purA(2)	recA(2)
PNUSAE119781	SAMN31655684	SRR22227229	Suffolk	Stool	2022-10-19	O123/O186:H2	B1	98.2758	99.6411	0.190104	0.505112	187	154982	5366984	5297	20	17	adk(6)	fumC(4)	gyrB(3)	icd(17)	mdh(7)	purA(7)	recA(6)
PNUSAE119777	SAMN31655688	SRR22227230	Rockland	Stool	2022-10-14	O118/O151:H2	B1	98.2224	99.6411	0.268229	0.504491	190	135456	5514141	5513	20	17	adk(6)	fumC(4)	gyrB(3)	icd(17)	mdh(7)	purA(7)	recA(6)
PNUSAE119775	SAMN31655690	SRR22227231	Onondaga	Stool	2022-10-16	O157:H7	E	97.7377	99.6411	0.333333	0.502359	185	145503	5553739	5459	11	11	adk(12)	fumC(12)	gyrB(8)	icd(12)	mdh(15)	purA(2)	recA(2)
PNUSAE119778	SAMN31655687	SRR22227232	Suffolk	Stool	2022-10-13	O157:H7	E	97.6966	99.6411	0.177083	0.502472	152	145653	5414192	5280		10084	adk(983)	fumC(12)	gyrB(8)	icd(12)	mdh(15)	purA(2)	recA(2)
PNUSAE119776	SAMN31655689	SRR22227233	Saratoga	Stool	2022-10-11	O45:H2	B1	98.2756	99.6411	0.177083	0.505684	167	135266	5199838	5114	20	17	adk(6)	fumC(4)	gyrB(3)	icd(17)	mdh(7)	purA(7)	recA(6)
PNUSAE119779	SAMN31655686	SRR22227234	St. Lawrence	Stool	2022-10-12	O111:H8	B1	98.2503	99.6411	0.255208	0.503745	187	103938	5370771	5358	29	16	adk(6)	fumC(4)	gyrB(12)	icd(16)	mdh(9)	purA(7)	recA(12)
PNUSAE120282	SAMN31713678	SRR22279412	Monroe	Stool	2022-10-19	O106/O17/O44/O73/O77:H45	cladeI	95.9423	99.6411	0.333333	0.504192	45	354167	5122120	4791		747	adk(52)	fumC(54)	gyrB(46)	icd(48)	mdh(35)	purA(40)	recA(38)
PNUSAE120281	SAMN31713679	SRR22279413	Broome	Stool	2022-10-12	O157:H7	E	97.7261	99.6411	0.177083	0.501561	173	146369	5361948	5263	11	11	adk(12)	fumC(12)	gyrB(8)	icd(12)	mdh(15)	purA(2)	recA(2)
PNUSAE120276	SAMN31713684	SRR22279414	Suffolk	Stool	2022-10-20	O123/O186:H2	B1	98.2529	99.6411	0.190104	0.505309	223	132117	5492198	5472	20	17	adk(6)	fumC(4)	gyrB(3)	icd(17)	mdh(7)	purA(7)	recA(6)
PNUSAE120279	SAMN31713681	SRR22279415	Orleans	Stool	2022-10-21	O157:H7	E	97.7333	99.6411	0.177083	0.502851	141	146390	5346413	5199	11	11	adk(12)	fumC(12)	gyrB(8)	icd(12)	mdh(15)	purA(2)	recA(2)
PNUSAE120278	SAMN31713682	SRR22279416	Onondaga	Stool	2022-10-23	O103:H2	B1	98.278	99.6411	0.177083	0.504955	221	156390	5393668	5377	20	17	adk(6)	fumC(4)	gyrB(3)	icd(17)	mdh(7)	purA(7)	recA(6)
PNUSAE120277	SAMN31713683	SRR22279555	Oneida	Stool	2022-10-18	O111:H8	B1	98.2403	99.6411	0.31617	0.503998	186	97095	5164827	5125	29	16	adk(6)	fumC(4)	gyrB(12)	icd(16)	mdh(9)	purA(7)	recA(12)
PNUSAE120280	SAMN31713680	SRR22280602	Genesee	Stool	2022-10-24	O157:H7	E	97.7353	99.6411	0.177083	0.502839	145	145015	5340955	5190	11	11	adk(12)	fumC(12)	gyrB(8)	icd(12)	mdh(15)	purA(2)	recA(2)
PNUSAE120931	SAMN31816670	SRR22356838	Queens	Stool	2022-10-29	O71:H11	B1	98.2215	99.6411	0.333333	0.503142	221	95739	5581893	5604	29	21	adk(16)	fumC(4)	gyrB(12)	icd(16)	mdh(9)	purA(7)	recA(7)
PNUSAE120928	SAMN31816672	SRR22356839	Westchester	Stool	2022-10-24	O103:H2	B1	98.3156	99.6411	0.177083	0.505081	227	135400	5334954	5287	20	1967	adk(6)	fumC(4)	gyrB(3)	icd(17)	mdh(7)	purA(204)	recA(6)
PNUSAE120927	SAMN31816673	SRR22356840	Ontario	Stool	2022-10-18	-:H28	B1	98.2858	99.6411	0.0989583	0.50724	55	193150	4934611	4642		4496	adk(9)	fumC(65)	gyrB(22)	icd(1)	mdh(24)	purA(8)	recA(156)
PNUSAE120929	SAMN31816671	SRR22356841	Wyoming	Stool	2022-10-22	O157:H7	E	97.7299	99.6411	0.177083	0.502866	147	128036	5436413	5302	11	11	adk(12)	fumC(12)	gyrB(8)	icd(12)	mdh(15)	purA(2)	recA(2)
PNUSAE120932	SAMN31816669	SRR22356842	Greene	Stool	2022-11-02	O157:H7	E	97.6903	99.537	0.177083	0.502601	153	146666	5346694	5193	11	11	adk(12)	fumC(12)	gyrB(8)	icd(12)	mdh(15)	purA(2)	recA(2)
PNUSAE120930	SAMN31816668	SRR22356843	Broome	Stool	2022-10-26	O157:H7	E	97.7446	99.6411	0.177083	0.50269	160	121716	5421712	5290	11	11	adk(12)	fumC(12)	gyrB(8)	icd(12)	mdh(15)	purA(2)	recA(2)
PNUSAE122197	SAMN32058002	SRR22535627	Queens	Stool	2022-11-07	O91:H14	B1	98.3966	99.6411	0.802083	0.506907	239	70815	5396366	5378		33	adk(6)	fumC(4)	gyrB(4)	icd(1)	mdh(22)	purA(8)	recA(7)
PNUSAE122196	SAMN32058003	SRR22535644	Chemung	Stool	2022-11-05	O10:H19	B1	98.286	99.4849	1.03646	0.505766	85	154976	5238955	4995	469	947	adk(6)	fumC(65)	gyrB(5)	icd(1)	mdh(9)	purA(13)	recA(4)
PNUSAE122194	SAMN32058007	SRR22535647	Onondaga	Stool	2022-11-04	O103:H2	B1	98.3075	99.6411	0.177083	0.505559	246	132219	5401891	5377	20	17	adk(6)	fumC(4)	gyrB(3)	icd(17)	mdh(7)	purA(7)	recA(6)
PNUSAE122195	SAMN32058005	SRR22535649	Nassau	Stool	2022-11-06	O103:H2	B1	98.2846	99.6411	0.190104	0.504975	218	97613	5389363	5357	20	7237	adk(6)	fumC(992)	gyrB(3)	icd(17)	mdh(7)	purA(7)	recA(6)
PNUSAE122198	SAMN32058000	SRR22535650	Monroe	Stool	2022-11-04	O26:H11	B1	98.2577	99.6411	0.645833	0.503829	221	114836	5607002	5624	29	21	adk(16)	fumC(4)	gyrB(12)	icd(16)	mdh(9)	purA(7)	recA(7)
PNUSAE122200	SAMN32058023	SRR22535656	Kings	Stool	2022-11-10	O157:H7	E	97.7681	99.6411	0.28125	0.502382	184	137021	5277897	5125	11	11	adk(12)	fumC(12)	gyrB(8)	icd(12)	mdh(15)	purA(2)	recA(2)
PNUSAE122199	SAMN32058021	SRR22535659	Onondaga	Stool	2022-11-11	O45:H2	B1	98.3148	99.6411	0.177083	0.50578	226	113956	5318798	5289	20	17	adk(6)	fumC(4)	gyrB(3)	icd(17)	mdh(7)	purA(7)	recA(6)
PNUSAE122201	SAMN32058019	SRR22535661	Wayne	Stool	2022-11-12	O21:H21	B1	98.2854	99.537	1.34896	0.504733	146	148624	5484802	5331		17901	adk(43)	fumC(41)	gyrB(15)	icd(18)	mdh(1780)	purA(7)	recA(6)
PNUSAE122410	SAMN32074750	SRR22548679	Ontario	Stool	2022-11-03	-:H45	E	97.8863	99.6411	0.489583	0.503895	78	172380	4996137	4639		5352	adk(83)	fumC(550)	gyrB(280)	icd(12)	mdh(112)	purA(2)	recA(138)
PNUSAE122412	SAMN32074758	SRR22548703	Ontario	Stool	2022-11-12	O162:H6	D	97.2611	99.6411	0.177083	0.50587	92	144101	5148396	4873		5350	adk(4)	fumC(26)	gyrB(17)	icd(63)	mdh(5)	purA(16)	recA(11)
PNUSAE122411	SAMN32074760	SRR22548705	Monroe	Stool	2022-11-07	O80:H42	E	97.9177	99.6411	0.177083	0.504895	86	180452	5046888	4731		5740	adk(87)	fumC(93)	gyrB(336)	icd(84)	mdh(1)	purA(2)	recA(17)
PNUSAE122763	SAMN32187727	SRR22704745	Westchester	Stool	2022-11-25	O157:H7	E	97.6864	99.6411	0.333333	0.501515	161	182716	5369163	5261	11	11	adk(12)	fumC(12)	gyrB(8)	icd(12)	mdh(15)	purA(2)	recA(2)
PNUSAE122762	SAMN32187728	SRR22704746	Tioga	Stool	2022-11-22	O26:H11	B1	98.3091	99.6411	0.333333	0.503717	228	103972	5517057	5547	29	21	adk(16)	fumC(4)	gyrB(12)	icd(16)	mdh(9)	purA(7)	recA(7)
PNUSAE122758	SAMN32187732	SRR22704763	Monroe	Stool	2022-11-08	O130:H11	B1	98.2942	99.6411	0.4375	0.50605	86	184809	5047889	4829		297	adk(6)	fumC(65)	gyrB(32)	icd(26)	mdh(9)	purA(8)	recA(2)
PNUSAE122760	SAMN32187730	SRR22704764	Nassau	Stool	2022-11-18	O111:H8	B1	98.2787	99.6411	0.255208	0.504212	223	114634	5454556	5483	29	16	adk(6)	fumC(4)	gyrB(12)	icd(16)	mdh(9)	purA(7)	recA(12)
PNUSAE122761	SAMN32187729	SRR22704765	Kings	Stool	2022-11-16	O118/O151:H2	B1	98.2871	99.6411	0.255208	0.505168	187	165079	5437394	5407	20	17	adk(6)	fumC(4)	gyrB(3)	icd(17)	mdh(7)	purA(7)	recA(6)
PNUSAE122759	SAMN32187731	SRR22704766	Westchester	Stool	2022-11-17	-:H49	B1	98.305	99.6411	0.489583	0.508021	65	210424	5000500	4785		111	adk(6)	fumC(29)	gyrB(14)	icd(16)	mdh(24)	purA(8)	recA(2)
PNUSAE122757	SAMN32187733	SRR22704767	Suffolk	Stool	2022-11-11	O118/O151:H2	B1	98.253	99.6411	0.255208	0.505585	215	137105	5550769	5556	20	17	adk(6)	fumC(4)	gyrB(3)	icd(17)	mdh(7)	purA(7)	recA(6)
PNUSAE123480	SAMN32311677	SRR22812697	Delaware	Stool	2022-11-22	O146:H21	B1	98.2709	99.6411	1.34896	0.505083	205	169410	5532015	5457		442	adk(6)	fumC(95)	gyrB(33)	icd(18)	mdh(9)	purA(8)	recA(14)
PNUSAE123483	SAMN32311679	SRR22812698	Dutchess	Stool	2022-12-01	O103:H2	B1	98.2471	99.6411	0.802083	0.50426	175	130543	5422793	5379	20	17	adk(6)	fumC(4)	gyrB(3)	icd(17)	mdh(7)	purA(7)	recA(6)
PNUSAE123482	SAMN32311680	SRR22812699	Kings	Stool	2022-11-21	O103:H2	B1	98.3058	99.6411	0.177083	0.504923	189	104005	5470034	5456	20	17	adk(6)	fumC(4)	gyrB(3)	icd(17)	mdh(7)	purA(7)	recA(6)
PNUSAE123479	SAMN32311676	SRR22812700	Suffolk	Stool	2022-11-17	O118/O151:H2	B1	98.2686	99.6411	0.268229	0.504343	213	137897	5463182	5449	20	17	adk(6)	fumC(4)	gyrB(3)	icd(17)	mdh(7)	purA(7)	recA(6)
PNUSAE123768	SAMN32415441	SRR22897238	St. Lawrence	Stool	2022-12-08	O111:H8	B1	98.2575	99.6411	0.255208	0.504214	182	104857	5165880	5098		1792	adk(6)	fumC(4)	gyrB(12)	icd(16)	mdh(9)	purA(192)	recA(12)
PNUSAE123769	SAMN32415440	SRR22897239	Schuyler	Stool	2022-12-10	O157:H7	E	97.7097	99.6411	0.177083	0.50313	157	146391	5217267	5052	11	11	adk(12)	fumC(12)	gyrB(8)	icd(12)	mdh(15)	purA(2)	recA(2)
PNUSAE123764	SAMN32415439	SRR22897240	Otsego	Stool	2022-11-21	O26:H11	B1	98.2634	99.6411	0.333333	0.50366	241	107879	5406404	5397		17907	adk(16)	fumC(4)	gyrB(12)	icd(16)	mdh(9)	purA(7)	recA(1367)
PNUSAE123767	SAMN32415442	SRR22897242	Bronx	Stool	2022-12-08	O66:H25	B1	98.348	99.6411	1.38802	0.5062	158	142491	5426192	5281		971	adk(6)	fumC(4)	gyrB(4)	icd(16)	mdh(24)	purA(8)	recA(121)
PNUSAE123766	SAMN32415437	SRR22897243	Monroe	Stool	2022-11-30	O74:H42	B1	98.3808	99.3286	0.372396	0.50734	106	154022	5032520	4816		692	adk(6)	fumC(19)	gyrB(124)	icd(26)	mdh(99)	purA(8)	recA(6)
PNUSAE124392	SAMN32599507	SRR22985981	Jefferson	Stool	2022-12-08	O111:H8	B1	98.2108	99.6411	0.255208	0.503731	201	97094	5338787	5336	29	16	adk(6)	fumC(4)	gyrB(12)	icd(16)	mdh(9)	purA(7)	recA(12)
PNUSAE124391	SAMN32599508	SRR22985982	Otsego	Stool	2022-11-28	O26:H11	B1	98.2804	99.6411	0.333333	0.503661	238	103968	5404687	5399		17907	adk(16)	fumC(4)	gyrB(12)	icd(16)	mdh(9)	purA(7)	recA(1367)
PNUSAE125365	SAMN32781190	SRR23107848	Jefferson	Stool	2022-12-22	O103:H2	B1	98.1819	99.6411	0.645833	0.505288	182	137632	5368270	5311	20	17	adk(6)	fumC(4)	gyrB(3)	icd(17)	mdh(7)	purA(7)	recA(6)
PNUSAE125367	SAMN32781188	SRR23107849	Jefferson	Stool	2022-12-22	O103:H2	B1	98.2576	99.6411	0.333333	0.505219	160	106381	5350542	5272	20	17	adk(6)	fumC(4)	gyrB(3)	icd(17)	mdh(7)	purA(7)	recA(6)
PNUSAE125366	SAMN32781189	SRR23107850	Bronx	Stool	2022-12-22	O91:H14	B1	98.3867	99.6411	0.802083	0.507251	252	78457	5326819	5287		33	adk(6)	fumC(4)	gyrB(4)	icd(1)	mdh(22)	purA(8)	recA(7)
PNUSAE125769	SAMN32877880	SRR23194701	Delaware	Stool	2022-12-21	O55:H12	B1	98.2564	99.537	0.177083	0.506938	60	202395	4842640	4581	101	101	adk(43)	fumC(41)	gyrB(15)	icd(18)	mdh(11)	purA(7)	recA(6)
PNUSAE125771	SAMN32877882	SRR23194702	New York	Stool	2022-12-22	O84:H2	B1	98.2798	99.6411	0.346354	0.503878	217	117477	5286508	5262		306	adk(77)	fumC(7)	gyrB(7)	icd(18)	mdh(54)	purA(18)	recA(7)
PNUSAE125772	SAMN32877883	SRR23194703	Genesee	Stool	2022-12-27	O45:H2	B1	98.29	99.6411	0.177083	0.505056	173	135942	5293204	5205	20	17	adk(6)	fumC(4)	gyrB(3)	icd(17)	mdh(7)	purA(7)	recA(6)
PNUSAE125770	SAMN32877881	SRR23194704	New York	Stool	2022-12-20	O91:H14	B1	98.2749	99.537	0.489583	0.507549	112	143656	5339491	5170		33	adk(6)	fumC(4)	gyrB(4)	icd(1)	mdh(22)	purA(8)	recA(7)
PNUSAE125767	SAMN32877878	SRR23194705	Erie	Stool	2022-12-09	O118/O151:H2	B1	98.2307	99.6411	0.255208	0.505051	221	144730	5446289	5434	20	17	adk(6)	fumC(4)	gyrB(3)	icd(17)	mdh(7)	purA(7)	recA(6)
PNUSAE125768	SAMN32877879	SRR23194706	Yates	Stool	2022-12-15	O121:H19	B1	98.3538	99.3286	0.411458	0.504379	181	123081	5236778	5123		655	adk(100)	fumC(23)	gyrB(68)	icd(45)	mdh(1)	purA(35)	recA(7)
PNUSAE126171	SAMN32960124	SRR23270766	Queens	Stool	2023-01-07	O128/OX38:H2	B1	98.3068	99.6411	1.79837	0.505988	154	155256	5479238	5332		25	adk(6)	fumC(6)	gyrB(14)	icd(21)	mdh(9)	purA(7)	recA(7)
PNUSAE126172	SAMN32960123	SRR23270767	Jefferson	Stool	2023-01-12	O103:H2	B1	98.2358	99.6411	0.177083	0.505361	152	161783	5323745	5233	20	17	adk(6)	fumC(4)	gyrB(3)	icd(17)	mdh(7)	purA(7)	recA(6)
PNUSAE126169	SAMN32960126	SRR23270771	Bronx	Stool	2022-12-30	O123/O186:H2	B1	98.2519	99.6411	0.177083	0.505107	234	138087	5500648	5498		17910	adk(6)	fumC(4)	gyrB(3)	icd(17)	mdh(7)	purA(1586)	recA(6)
PNUSAE126170	SAMN32960125	SRR23270772	Chemung	Stool	2023-01-11	O157:H7	E	97.7386	99.6411	0.177083	0.50167	171	142571	5363796	5259	11	11	adk(12)	fumC(12)	gyrB(8)	icd(12)	mdh(15)	purA(2)	recA(2)
PNUSAE126873	SAMN33141432	SRR23350507	Monroe	Stool	2023-01-13	O111:H8	B1	98.2512	99.6411	0.255208	0.503417	173	103940	5212495	5154	29	16	adk(6)	fumC(4)	gyrB(12)	icd(16)	mdh(9)	purA(7)	recA(12)
PNUSAE126867	SAMN33141450	SRR23350508	Steuben	Stool	2023-01-11	O111:H8	B1	98.2836	99.6411	0.28776	0.504315	176	96946	5108569	5049	29	16	adk(6)	fumC(4)	gyrB(12)	icd(16)	mdh(9)	purA(7)	recA(12)
PNUSAE126874	SAMN33141431	SRR23350509	Onondaga	Stool	2023-01-22	O106/O17/O44/O73/O77:H45	cladeI	95.963	99.6411	0.333333	0.50419	53	320012	5121507	4793		747	adk(52)	fumC(54)	gyrB(46)	icd(48)	mdh(35)	purA(40)	recA(38)
PNUSAE126866	SAMN33141452	SRR23350514	Suffolk	Stool	2023-01-03	O26:H11	B1	98.2267	99.6411	0.333333	0.503735	244	100853	5431701	5403	29	21	adk(16)	fumC(4)	gyrB(12)	icd(16)	mdh(9)	purA(7)	recA(7)
PNUSAE126869	SAMN33141442	SRR23350515	Otsego	Stool	2023-01-13	O118/O151:H16	B1	98.1998	99.6411	0.411458	0.503494	230	98773	5498835	5485	29	21	adk(16)	fumC(4)	gyrB(12)	icd(16)	mdh(9)	purA(7)	recA(7)
PNUSAE126871	SAMN33141438	SRR23350516	Nassau	Stool	2023-01-06	O118/O151:H2	B1	98.2059	99.6411	0.825521	0.503815	197	136132	5522987	5506	20	17	adk(6)	fumC(4)	gyrB(3)	icd(17)	mdh(7)	purA(7)	recA(6)
PNUSAE126870	SAMN33141440	SRR23350517	Westchester	Stool	2023-01-12	O123/O186:H2	B1	98.2806	99.6411	0.177083	0.505677	207	136246	5557456	5504	20	17	adk(6)	fumC(4)	gyrB(3)	icd(17)	mdh(7)	purA(7)	recA(6)
PNUSAE126868	SAMN33141445	SRR23350518	New York	Stool	2023-01-11	O78:H4	C	98.4012	99.6411	1.34896	0.505869	99	223739	5532791	5330	23	3101	adk(6)	fumC(279)	gyrB(12)	icd(1)	mdh(273)	purA(12)	recA(7)
PNUSAE126872	SAMN33141435	SRR23350520	Westchester	Stool	2023-01-08	O26:H11	B1	98.2738	99.6411	0.333333	0.503994	248	114889	5427670	5463	29	21	adk(16)	fumC(4)	gyrB(12)	icd(16)	mdh(9)	purA(7)	recA(7)
PNUSAE127246	SAMN33271172	SRR23440593	Nassau	Stool	2023-01-19	O91:H14	B1	98.3121	99.3286	1.03646	0.505637	213	94662	5536077	5466		17915	adk(6)	fumC(4)	gyrB(4)	icd(1)	mdh(22)	purA(1168)	recA(7)
PNUSAE127247	SAMN33271173	SRR23440597	Westchester	Stool	2023-01-26	O26:H11	B1	98.2922	99.6411	0.333333	0.503781	219	103988	5443481	5449	29	21	adk(16)	fumC(4)	gyrB(12)	icd(16)	mdh(9)	purA(7)	recA(7)
PNUSAE128259	SAMN33411711	SRR23582249	Otsego	Stool	2023-02-01	O91:H14	B1	98.3655	99.3286	1.03646	0.506448	201	111993	5579088	5537		33	adk(6)	fumC(4)	gyrB(4)	icd(1)	mdh(22)	purA(8)	recA(7)
PNUSAE128260	SAMN33411709	SRR23582250	Monroe	Stool	2023-01-27	O117:H4	B1	98.3556	99.6411	1.27083	0.505021	222	133287	5429993	5326	155	56	adk(6)	fumC(4)	gyrB(4)	icd(18)	mdh(24)	purA(5)	recA(14)
PNUSAE128256	SAMN33411714	SRR23582251	Westchester	Stool	2023-01-24	O103:H2	B1	98.2291	99.6411	0.645833	0.505202	199	135235	5330663	5265	20	17	adk(6)	fumC(4)	gyrB(3)	icd(17)	mdh(7)	purA(7)	recA(6)
PNUSAE128257	SAMN33411713	SRR23582252	Queens	Stool	2023-01-24	O123/O186:H2	B1	98.2861	99.6411	0.177083	0.504749	199	98456	5532214	5502	20	17	adk(6)	fumC(4)	gyrB(3)	icd(17)	mdh(7)	purA(7)	recA(6)
PNUSAE128261	SAMN33411710	SRR23582253	Westchester	Stool	2023-02-02	O26:H11	B1	98.2815	99.6411	0.333333	0.503631	239	103983	5543123	5576	29	21	adk(16)	fumC(4)	gyrB(12)	icd(16)	mdh(9)	purA(7)	recA(7)
PNUSAE128258	SAMN33411712	SRR23582254	Bronx	Stool	2023-01-23	O111:H8	B1	98.198	99.6411	0.296638	0.503158	221	94381	5519998	5576	29	16	adk(6)	fumC(4)	gyrB(12)	icd(16)	mdh(9)	purA(7)	recA(12)
PNUSAE128253	SAMN33411717	SRR23582255	Otsego	Stool	2023-01-18	O119:H4	G	97.0844	99.6411	0.177083	0.506846	116	125623	5050576	4835		117	adk(20)	fumC(45)	gyrB(41)	icd(43)	mdh(5)	purA(32)	recA(2)
PNUSAE128254	SAMN33411716	SRR23582256	Suffolk	Stool	2023-01-19	O157:H7	E	97.704	99.6411	0.177083	0.501804	201	145646	5451132	5354	11	11	adk(12)	fumC(12)	gyrB(8)	icd(12)	mdh(15)	purA(2)	recA(2)
PNUSAE128255	SAMN33411715	SRR23582281	New York	Stool	2023-01-19	O172:H25	A	98.2357	99.2253	0.229167	0.505378	181	105941	4954267	4980		660	adk(121)	fumC(46)	gyrB(43)	icd(45)	mdh(11)	purA(34)	recA(35)
PNUSAE128472	SAMN33456046	SRR23629317	Westchester	Stool	2023-01-10	O71:H11	B1	98.2652	99.6411	0.333333	0.505116	233	96803	5332240	5349	29	21	adk(16)	fumC(4)	gyrB(12)	icd(16)	mdh(9)	purA(7)	recA(7)
PNUSAE128474	SAMN33456044	SRR23629578	Suffolk	Stool	2023-02-04	O157:H7	E	97.7231	99.6411	0.177083	0.502684	158	145653	5343976	5205		10084	adk(983)	fumC(12)	gyrB(8)	icd(12)	mdh(15)	purA(2)	recA(2)
PNUSAE128473	SAMN33456045	SRR23629641	Bronx	Stool	2023-02-03	O123/O186:H2	B1	98.2853	99.6411	0.177083	0.505393	223	97516	5533443	5502	20	17	adk(6)	fumC(4)	gyrB(3)	icd(17)	mdh(7)	purA(7)	recA(6)
PNUSAE129028	SAMN33601098	SRR23709160	Schoharie	Stool	2023-02-10	O26:H11	B1	98.3135	99.6411	0.333333	0.503826	248	101098	5416562	5428	29	21	adk(16)	fumC(4)	gyrB(12)	icd(16)	mdh(9)	purA(7)	recA(7)
PNUSAE129029	SAMN33601192	SRR23709161	Dutchess	Stool	2023-02-17	-:H49	B1	98.4033	99.6064	0.333333	0.506687	159	83740	4895251	4686		5418	adk(6)	fumC(23)	gyrB(5)	icd(10)	mdh(7)	purA(18)	recA(7)
PNUSAE129030	SAMN33601191	SRR23709186	Westchester	Stool	2023-02-16	-:H20	B1	98.3811	99.6411	0.841146	0.508139	90	192389	5163655	4905		1308	adk(6)	fumC(6)	gyrB(33)	icd(1)	mdh(24)	purA(8)	recA(7)
PNUSAE129027	SAMN33601099	SRR23711527	Genesee	Stool	2023-02-03	-:H19	B1	98.3154	99.4849	0.489583	0.506292	69	188361	4882574	4595	469	947	adk(6)	fumC(65)	gyrB(5)	icd(1)	mdh(9)	purA(13)	recA(4)
PNUSAE129031	SAMN33601190	SRR23711537	Westchester	Stool	2023-02-17	O71:H8	B1	98.2697	99.6411	0.333333	0.504624	174	161079	5355517	5336		2836	adk(6)	fumC(135)	gyrB(12)	icd(16)	mdh(9)	purA(7)	recA(7)
PNUSAE129517	SAMN33737538	SRR23829086	Westchester	Stool	2023-02-09	-:H34	G	97.0753	99.6411	0.489583	0.506868	101	162347	5076801	4825		7961	adk(130)	fumC(45)	gyrB(41)	icd(108)	mdh(7)	purA(50)	recA(45)
PNUSAE130292	SAMN33831504	SRR23921058	Westchester	Stool	2023-02-22	O103:H2	B1	98.2311	99.6411	0.190104	0.504464	210	93745	5505371	5477	20	17	adk(6)	fumC(4)	gyrB(3)	icd(17)	mdh(7)	purA(7)	recA(6)
PNUSAE130294	SAMN33831502	SRR23921059	Westchester	Stool	2023-02-24	O118/O151:H2	B1	98.2913	99.6411	0.268229	0.50544	225	166358	5447292	5426	20	17	adk(6)	fumC(4)	gyrB(3)	icd(17)	mdh(7)	purA(7)	recA(6)
PNUSAE130293	SAMN33831503	SRR23921060	Westchester	Stool	2023-02-26	O123/O186:H2	B1	98.2722	99.6411	0.177083	0.505275	216	137632	5482667	5438	20	17	adk(6)	fumC(4)	gyrB(3)	icd(17)	mdh(7)	purA(7)	recA(6)
PNUSAE130295	SAMN33831501	SRR23921062	New York	Stool	2023-02-23	O103:H2	B1	98.2407	99.6411	0.177083	0.505074	234	98656	5414223	5408	20	17	adk(6)	fumC(4)	gyrB(3)	icd(17)	mdh(7)	purA(7)	recA(6)
PNUSAE130291	SAMN33831505	SRR23921063	Nassau	Stool	2023-02-18	O103:H2	B1	98.2966	99.6411	0.177083	0.505316	197	131425	5384173	5325	20	17	adk(6)	fumC(4)	gyrB(3)	icd(17)	mdh(7)	purA(7)	recA(6)
PNUSAE130297	SAMN33831519	SRR23921090	Orange	Stool	2023-02-20	O118/O151:H2	B1	98.2881	99.6411	0.255208	0.505603	276	137457	5421064	5452	20	17	adk(6)	fumC(4)	gyrB(3)	icd(17)	mdh(7)	purA(7)	recA(6)
PNUSAE130296	SAMN33831520	SRR23921091	New York	Stool	2023-02-23	O5:H19	B1	98.3441	99.537	1.50521	0.505955	127	154587	5346682	5177		4058	adk(6)	fumC(4)	gyrB(5)	icd(16)	mdh(9)	purA(319)	recA(7)
PNUSAE130298	SAMN33831518	SRR23921092	Nassau	Stool	2023-02-18	O118/O151:H2	B1	98.2548	99.6411	0.255208	0.50513	204	168182	5396157	5385	20	17	adk(6)	fumC(4)	gyrB(3)	icd(17)	mdh(7)	purA(7)	recA(6)
PNUSAE130299	SAMN33831517	SRR23921093	Westchester	Stool	2023-02-28	O111:H8	B1	98.2462	99.6411	0.268229	0.503243	187	111504	5208147	5181	29	16	adk(6)	fumC(4)	gyrB(12)	icd(16)	mdh(9)	purA(7)	recA(12)
PNUSAE130300	SAMN33831516	SRR23921094	Kings	Stool	2023-02-24	O91:H14	B1	98.3602	99.6411	0.880208	0.506051	211	79298	5384561	5347		33	adk(6)	fumC(4)	gyrB(4)	icd(1)	mdh(22)	purA(8)	recA(7)
PNUSAE130301	SAMN33831515	SRR23921095	Bronx	Stool	2023-02-27	O113:H4	A	99.5027	99.6411	1.34896	0.504905	135	109979	4932614	4748	10	10	adk(10)	fumC(11)	gyrB(4)	icd(8)	mdh(8)	purA(8)	recA(2)
PNUSAE130860	SAMN33938971	SRR23980555	Nassau	Stool	2023-03-09	O157:H7	E	97.6837	99.6411	0.177083	0.50264	163	146511	5302756	5167	11	11	adk(12)	fumC(12)	gyrB(8)	icd(12)	mdh(15)	purA(2)	recA(2)
PNUSAE130856	SAMN33938975	SRR23980556	Westchester	Stool	2023-03-03	O103:H2	B1	98.2481	99.6411	0.177083	0.505586	190	116324	5489336	5476	20	17	adk(6)	fumC(4)	gyrB(3)	icd(17)	mdh(7)	purA(7)	recA(6)
PNUSAE130857	SAMN33938974	SRR23980557	Washington	Stool	2023-03-02	O103:H2	B1	98.2839	99.6411	0.0989583	0.506299	129	185442	5257072	5127	20	17	adk(6)	fumC(4)	gyrB(3)	icd(17)	mdh(7)	purA(7)	recA(6)
PNUSAE130859	SAMN33938972	SRR23980558	Orange	Stool	2023-03-03	O117:H7	B1	96.6081	99.3286	0.864583	0.506618	262	46288	5158589	5197		5292	adk(76)	fumC(43)	gyrB(9)	icd(36)	mdh(404)	purA(14)	recA(10)
PNUSAE130854	SAMN33938977	SRR23980952	Onondaga	Stool	2023-02-22	O103:H2	B1	98.2542	99.6411	0.578125	0.504031	230	95417	5532793	5522	20	17	adk(6)	fumC(4)	gyrB(3)	icd(17)	mdh(7)	purA(7)	recA(6)
PNUSAE130858	SAMN33938973	SRR23980955	Delaware	Stool	2023-03-08	O103:H2	B1	98.2343	99.6411	0.671875	0.504665	176	129570	5544661	5537	20	17	adk(6)	fumC(4)	gyrB(3)	icd(17)	mdh(7)	purA(7)	recA(6)
PNUSAE130855	SAMN33938976	SRR23980956	Westchester	Stool	2023-02-25	O91:H14	B1	98.411	99.5786	0.489583	0.507217	137	139765	5365835	5213		33	adk(6)	fumC(4)	gyrB(4)	icd(1)	mdh(22)	purA(8)	recA(7)
PNUSAE131460	SAMN34054244	SRR24052481	New York	Stool	2023-03-08	O118/O151:H2	B1	98.2916	99.6411	0.268229	0.505318	203	150602	5477043	5467	20	17	adk(6)	fumC(4)	gyrB(3)	icd(17)	mdh(7)	purA(7)	recA(6)
PNUSAE131456	SAMN34054253	SRR24052483	New York	Stool	2023-03-04	O91:H14	B1	98.392	99.6411	0.880208	0.506412	215	76347	5377835	5316		5413	adk(6)	fumC(4)	gyrB(454)	icd(1)	mdh(22)	purA(8)	recA(7)
PNUSAE131458	SAMN34054249	SRR24052491	Nassau	Stool	2023-03-09	uncertain:H9	A	99.5741	99.3286	0.645833	0.505487	87	106187	4864919	4648	10	10	adk(10)	fumC(11)	gyrB(4)	icd(8)	mdh(8)	purA(8)	recA(2)
PNUSAE131462	SAMN34054239	SRR24052492	Nassau	Stool	2023-03-03	O26:H11	B1	98.2482	99.6411	0.333333	0.503557	217	103968	5424414	5425	29	21	adk(16)	fumC(4)	gyrB(12)	icd(16)	mdh(9)	purA(7)	recA(7)
PNUSAE131455	SAMN34054256	SRR24052493	Herkimer	Stool	2023-03-06	O103:H2	B1	98.287	99.6411	0.645833	0.505247	182	137631	5338122	5275	20	17	adk(6)	fumC(4)	gyrB(3)	icd(17)	mdh(7)	purA(7)	recA(6)
PNUSAE131461	SAMN34054242	SRR24052494	New York	Stool	2023-03-09	O26:H11	B1	98.2708	99.6411	0.333333	0.503822	214	100853	5454809	5470	29	21	adk(16)	fumC(4)	gyrB(12)	icd(16)	mdh(9)	purA(7)	recA(7)
PNUSAE131459	SAMN34054246	SRR24052495	Washington	Stool	2023-03-06	O103:H2	B1	98.2854	99.6411	0.645833	0.505404	200	110167	5387928	5350	20	17	adk(6)	fumC(4)	gyrB(3)	icd(17)	mdh(7)	purA(7)	recA(6)
PNUSAE131457	SAMN34054251	SRR24052496	Albany	Stool	2023-03-04	O71:H11	B1	98.2455	99.6411	0.333333	0.503714	229	92178	5358326	5322	29	21	adk(16)	fumC(4)	gyrB(12)	icd(16)	mdh(9)	purA(7)	recA(7)
PNUSAE131941	SAMN34128534	SRR24116248	Onondaga	Stool	2023-03-20	O103:H2	B1	98.2829	99.6411	0.177083	0.505298	203	97613	5283730	5227	20	17	adk(6)	fumC(4)	gyrB(3)	icd(17)	mdh(7)	purA(7)	recA(6)
PNUSAE131939	SAMN34128550	SRR24116305	New York	Stool	2023-03-18	O145:H28	E	97.8983	99.6411	0.372396	0.505608	201	132832	5256064	5160	32	32	adk(19)	fumC(23)	gyrB(18)	icd(24)	mdh(21)	purA(2)	recA(16)
PNUSAE131940	SAMN34128535	SRR24116320	Livingston	Stool	2023-03-14	O111:H8	B1	98.2143	99.6411	0.268229	0.504131	212	99419	5229371	5205	29	16	adk(6)	fumC(4)	gyrB(12)	icd(16)	mdh(9)	purA(7)	recA(12)
PNUSAE132625	SAMN34213206	SRR24187551	Monroe	Stool	2023-03-16	O26:H11	B1	98.3096	99.6411	0.346354	0.503533	209	109486	5607319	5642	29	21	adk(16)	fumC(4)	gyrB(12)	icd(16)	mdh(9)	purA(7)	recA(7)
PNUSAE132624	SAMN34213207	SRR24187552	Suffolk	Stool	2023-03-09	O71:H11	B1	98.2621	99.6411	0.341557	0.504021	223	100853	5476195	5485	29	21	adk(16)	fumC(4)	gyrB(12)	icd(16)	mdh(9)	purA(7)	recA(7)
PNUSAE132626	SAMN34213238	SRR24187553	Westchester	Stool	2023-03-22	O111:H8	B1	98.2507	99.6411	0.268229	0.503163	246	90700	5504254	5545	29	16	adk(6)	fumC(4)	gyrB(12)	icd(16)	mdh(9)	purA(7)	recA(12)
PNUSAE132627	SAMN34213237	SRR24187557	Queens	Stool	2023-03-20	O76:H19	B1	98.3525	99.6411	1.19271	0.506164	167	135529	5506291	5405		675	adk(6)	fumC(23)	gyrB(32)	icd(16)	mdh(9)	purA(8)	recA(7)
PNUSAE132628	SAMN34213236	SRR24187558	Tompkins	Stool	2023-03-20	-:H16	B1	98.3214	99.3286	0.489583	0.508025	76	179320	5066169	4850		295	adk(6)	fumC(4)	gyrB(12)	icd(1)	mdh(9)	purA(2)	recA(7)
PNUSAE133025	SAMN34261678	SRR24224938	Warren	Stool	2023-03-28	O28:H25	B1	98.3308	99.6411	0.177083	0.508178	72	178269	4876008	4617	155	58	adk(6)	fumC(4)	gyrB(4)	icd(16)	mdh(24)	purA(8)	recA(14)
PNUSAE133027	SAMN34261676	SRR24224939	Monroe	Stool	2023-03-27	O28/O42:H25	B1	98.2313	99.6411	0.828125	0.506866	128	120347	5217532	5060		5487	adk(6)	fumC(4)	gyrB(421)	icd(16)	mdh(24)	purA(8)	recA(14)
PNUSAE133026	SAMN34261677	SRR24224940	Monroe	Stool	2023-03-22	O26:H11	B1	98.2597	99.6411	0.333333	0.50284	280	104429	5506018	5520	29	21	adk(16)	fumC(4)	gyrB(12)	icd(16)	mdh(9)	purA(7)	recA(7)
PNUSAE133029	SAMN34261674	SRR24224941	Jefferson	Stool	2023-03-29	O80:H42	E	97.8657	99.6411	0.177083	0.505113	86	157536	5011108	4681		6879	adk(630)	fumC(93)	gyrB(336)	icd(84)	mdh(1)	purA(2)	recA(17)
PNUSAE133028	SAMN34261675	SRR24224942	Westchester	Stool	2023-03-30	O91:H14	B1	98.3707	99.6411	0.880208	0.507359	290	59997	5377290	5375		5413	adk(6)	fumC(4)	gyrB(454)	icd(1)	mdh(22)	purA(8)	recA(7)
PNUSAE133024	SAMN34261679	SRR24224943	Westchester	Stool	2023-03-23	O69:H11	B1	98.2482	99.6411	0.333333	0.503454	252	100853	5461052	5493	29	21	adk(16)	fumC(4)	gyrB(12)	icd(16)	mdh(9)	purA(7)	recA(7)
PNUSAE133377	SAMN34352992	SRR24286935	Westchester	Stool	2023-03-28	O15:H18	D	97.3327	99.6411	0.974094	0.505353	119	197548	5481395	5254	69	69	adk(21)	fumC(35)	gyrB(27)	icd(6)	mdh(5)	purA(5)	recA(4)
PNUSAE133379	SAMN34352991	SRR24286936	Nassau	Stool	2023-04-05	O123/O186:H2	B1	98.2479	99.6411	0.190104	0.505411	225	101248	5522093	5539	20	17	adk(6)	fumC(4)	gyrB(3)	icd(17)	mdh(7)	purA(7)	recA(6)
PNUSAE133378	SAMN34352993	SRR24286937	Westchester	Stool	2023-04-06	O91:H14	B1	98.328	99.6411	0.958333	0.506534	247	78457	5482017	5499		5413	adk(6)	fumC(4)	gyrB(454)	icd(1)	mdh(22)	purA(8)	recA(7)
PNUSAE134038	SAMN34493565	SRR24377108	Yates	Stool	2023-03-31	-:H7	B1	98.3865	99.6411	0.58631	0.503692	88	167110	5095760	4892		196	adk(6)	fumC(19)	gyrB(3)	icd(16)	mdh(9)	purA(8)	recA(6)
PNUSAE134039	SAMN34493569	SRR24377110	New York	Stool	2023-04-03	-:H19	B1	98.2954	99.6411	0.489583	0.506746	114	176193	5075322	4845		9181	adk(6)	fumC(29)	gyrB(792)	icd(16)	mdh(11)	purA(8)	recA(44)
PNUSAE134043	SAMN34493556	SRR24377114	Westchester	Stool	2023-04-10	O71:H11	B1	98.2496	99.563	0.333333	0.503578	214	97650	5454198	5447	29	21	adk(16)	fumC(4)	gyrB(12)	icd(16)	mdh(9)	purA(7)	recA(7)
PNUSAE134040	SAMN34493574	SRR24377115	Monroe	Stool	2023-04-04	B17:H19	B1	98.3398	99.6411	0.43874	0.505703	60	185033	4963137	4734	469	162	adk(9)	fumC(65)	gyrB(5)	icd(1)	mdh(9)	purA(13)	recA(6)
PNUSAE134042	SAMN34493661	SRR24377123	Nassau	Stool	2023-03-27	O123/O186:H2	B1	98.2823	99.6411	0.190104	0.505086	203	146227	5485280	5445	20	17	adk(6)	fumC(4)	gyrB(3)	icd(17)	mdh(7)	purA(7)	recA(6)
PNUSAE134041	SAMN34493582	SRR24377125	Oswego	Stool	2023-04-12	O103:H2	B1	98.2775	99.6411	0.645833	0.505025	207	116591	5476514	5459	20	17	adk(6)	fumC(4)	gyrB(3)	icd(17)	mdh(7)	purA(7)	recA(6)
PNUSAE134764	SAMN35007809	SRR24478417	Unknown	Stool	2023-04-06	O103:H21	B1	98.3491	99.6411	1.19271	0.50651	243	85306	5557871	5507		2354	adk(6)	fumC(6)	gyrB(5)	icd(26)	mdh(7)	purA(8)	recA(14)
PNUSAE134766	SAMN35007831	SRR24478418	Nassau	Stool	2023-04-15	O179:H8	B1	98.2899	99.537	0.802083	0.507079	95	173217	5004664	4733		297	adk(6)	fumC(65)	gyrB(32)	icd(26)	mdh(9)	purA(8)	recA(2)
PNUSAE134765	SAMN35007832	SRR24478431	Saratoga	Stool	2023-04-14	O76:H19	B1	98.3433	99.6411	1.03646	0.505101	116	131895	5302344	5066		675	adk(6)	fumC(23)	gyrB(32)	icd(16)	mdh(9)	purA(8)	recA(7)
PNUSAE134787	SAMN35007918	SRR24478489	Oswego	Stool	2023-04-12	O91:H14	B1	98.3619	99.6411	1.19271	0.506481	153	134981	5457417	5319		33	adk(6)	fumC(4)	gyrB(4)	icd(1)	mdh(22)	purA(8)	recA(7)
PNUSAE135200	SAMN35084549	SRR24557084	Westchester	Stool	2023-04-24	O113:H4	A	99.4661	99.6411	1.34896	0.504945	150	119155	5115923	4933	10	10	adk(10)	fumC(11)	gyrB(4)	icd(8)	mdh(8)	purA(8)	recA(2)
PNUSAE135197	SAMN35084552	SRR24557099	Westchester	Stool	2023-04-14	O103:H2	B1	98.3017	99.6411	0.177083	0.50476	235	118533	5447082	5416	20	17	adk(6)	fumC(4)	gyrB(3)	icd(17)	mdh(7)	purA(7)	recA(6)
PNUSAE135199	SAMN35084550	SRR24557100	Oneida	Stool	2023-04-21	O103:H11	B1	98.2204	99.6411	0.333333	0.503645	247	100846	5521851	5554	29	723	adk(16)	fumC(154)	gyrB(12)	icd(16)	mdh(9)	purA(7)	recA(7)
PNUSAE135198	SAMN35084551	SRR24557101	Monroe	Stool	2023-04-10	O118/O151:H2	B1	98.2545	99.6411	0.268229	0.504912	244	168301	5395571	5374	20	17	adk(6)	fumC(4)	gyrB(3)	icd(17)	mdh(7)	purA(7)	recA(6)
PNUSAE136542	SAMN35327646	SRR24698012	Oswego	Stool	2023-05-01	O91:H14	B1	98.3287	99.6411	1.19271	0.506631	136	186160	5471964	5335		33	adk(6)	fumC(4)	gyrB(4)	icd(1)	mdh(22)	purA(8)	recA(7)
PNUSAE136543	SAMN35327645	SRR24698021	Kings	Stool	2023-04-20	O8:H9	C	98.5007	99.6411	0.255208	0.505496	64	161528	4811211	4597	23	23	adk(6)	fumC(4)	gyrB(12)	icd(1)	mdh(20)	purA(13)	recA(7)
PNUSAE136539	SAMN35327649	SRR24698022	Otsego	Stool	2023-04-25	O174:H21	B1	98.3925	99.6411	0.567708	0.507409	81	197966	4873474	4568		677	adk(6)	fumC(95)	gyrB(15)	icd(18)	mdh(9)	purA(8)	recA(14)
PNUSAE136540	SAMN35327648	SRR24698027	New York	Stool	2023-04-27	O71:H8	B1	98.2272	99.6411	0.346354	0.505251	212	97667	5201077	5160		6957	adk(6)	fumC(135)	gyrB(593)	icd(16)	mdh(9)	purA(7)	recA(7)
PNUSAE136541	SAMN35327647	SRR24705925	Oswego	Stool	2023-05-01	O103:H2	B1	98.2748	99.6411	0.645833	0.504995	206	110327	5472022	5447	20	17	adk(6)	fumC(4)	gyrB(3)	icd(17)	mdh(7)	purA(7)	recA(6)
PNUSAE136538	SAMN35327650	SRR24706085	Monroe	Stool	2023-04-23	O157:H7	E	97.7946	99.6411	0.177083	0.501639	180	112839	5424669	5329	11	11	adk(12)	fumC(12)	gyrB(8)	icd(12)	mdh(15)	purA(2)	recA(2)
PNUSAE137028	SAMN35365444	SRR24738684	Nassau	Stool	2023-04-26	O118/O151:H2	B1	98.3021	99.6411	0.255208	0.504666	181	154208	5348439	5284	20	17	adk(6)	fumC(4)	gyrB(3)	icd(17)	mdh(7)	purA(7)	recA(6)
PNUSAE137030	SAMN35365442	SRR24738685	Cayuga	Stool	2023-05-01	O103:H2	B1	98.279	99.6411	0.645833	0.505729	168	135344	5393027	5338	20	17	adk(6)	fumC(4)	gyrB(3)	icd(17)	mdh(7)	purA(7)	recA(6)
PNUSAE137033	SAMN35365439	SRR24738686	Suffolk	Stool	2023-05-03	O91:H14	B1	98.3308	99.6411	1.20573	0.506155	127	131260	5444142	5281		33	adk(6)	fumC(4)	gyrB(4)	icd(1)	mdh(22)	purA(8)	recA(7)
PNUSAE137032	SAMN35365440	SRR24738724	Nassau	Stool	2023-05-01	O71:H11	B1	98.2477	99.6411	0.333333	0.503433	220	95739	5349278	5321	29	21	adk(16)	fumC(4)	gyrB(12)	icd(16)	mdh(9)	purA(7)	recA(7)
PNUSAE137029	SAMN35365443	SRR24738726	Westchester	Stool	2023-05-06	-:H4	B2	96.7122	99.3286	0.177083	0.506117	37	388351	4911591	4660		999	adk(13)	fumC(166)	gyrB(47)	icd(13)	mdh(23)	purA(28)	recA(122)
PNUSAE137031	SAMN35365441	SRR24738832	Dutchess	Stool	2023-05-05	O181:H16	B1	98.3889	99.3286	1.03646	0.506268	128	114526	5416330	5234		6274	adk(6)	fumC(6)	gyrB(5)	icd(18)	mdh(9)	purA(465)	recA(6)
PNUSAE137241	SAMN35525629	SRR24760942	Monroe	Stool	2023-05-05	O71:H11	B1	98.2512	99.6411	0.333333	0.502877	231	113785	5437951	5459	29	21	adk(16)	fumC(4)	gyrB(12)	icd(16)	mdh(9)	purA(7)	recA(7)
PNUSAE137240	SAMN35525630	SRR24760943	Suffolk	Stool	2023-05-05	-:H20	D	97.2629	99.6411	0.177083	0.506707	54	179131	5043200	4723		691	adk(35)	fumC(3)	gyrB(52)	icd(23)	mdh(97)	purA(5)	recA(19)
PNUSAE138042	SAMN35622719	SRR24828656	Ontario	Stool	2023-05-07	O26:H11	B1	98.2619	99.6411	0.333333	0.504186	198	106358	5355914	5299		5172	adk(6)	fumC(4)	gyrB(12)	icd(16)	mdh(375)	purA(7)	recA(7)
PNUSAE138043	SAMN35622718	SRR24828658	Monroe	Stool	2023-05-08	O71:H11	B1	98.2477	99.6411	0.333333	0.502851	217	100853	5426638	5438	29	21	adk(16)	fumC(4)	gyrB(12)	icd(16)	mdh(9)	purA(7)	recA(7)
PNUSAE138041	SAMN35623409	SRR24828664	Erie	Stool	2023-05-02	O103:H2	B1	98.2788	99.6411	0.645833	0.50566	202	95117	5568503	5571	20	17	adk(6)	fumC(4)	gyrB(3)	icd(17)	mdh(7)	purA(7)	recA(6)
PNUSAE138669	SAMN35714693	SRR24896360	Dutchess	Stool	2023-05-14	O103:H2	B1	98.2567	99.6411	0.177083	0.505346	192	122330	5385746	5321	20	17	adk(6)	fumC(4)	gyrB(3)	icd(17)	mdh(7)	purA(7)	recA(6)
PNUSAE138670	SAMN35714692	SRR24896361	Richmond	Stool	2023-05-20	O103:H2	B1	98.2448	99.6411	0.177083	0.505565	158	133572	5271666	5170	20	17	adk(6)	fumC(4)	gyrB(3)	icd(17)	mdh(7)	purA(7)	recA(6)
PNUSAE138672	SAMN35714688	SRR24896363	Rensselaer	Stool	2023-05-23	O118/O151:H16	B1	98.2707	99.6411	0.411458	0.50386	241	92550	5595799	5602	29	21	adk(16)	fumC(4)	gyrB(12)	icd(16)	mdh(9)	purA(7)	recA(7)
PNUSAE138671	SAMN35714690	SRR24896365	Suffolk	Stool	2023-05-24	O103:H2	B1	98.2239	99.6411	0.645833	0.505416	183	91797	5379119	5323	20	17	adk(6)	fumC(4)	gyrB(3)	icd(17)	mdh(7)	purA(7)	recA(6)
PNUSAE138668	SAMN35714696	SRR24896366	Bronx	Stool	2023-05-17	O103:H2	B1	98.2398	99.6411	0.177083	0.505031	198	131698	5390644	5344	20	17	adk(6)	fumC(4)	gyrB(3)	icd(17)	mdh(7)	purA(7)	recA(6)
PNUSAE139627	SAMN35802811	SRR24968901	Nassau	Stool	2023-06-01	O157:H7	E	97.6806	99.6411	0.333333	0.501903	145	142569	5373555	5215	11	11	adk(12)	fumC(12)	gyrB(8)	icd(12)	mdh(15)	purA(2)	recA(2)
PNUSAE139624	SAMN35802805	SRR24968906	Cayuga	Stool	2023-05-17	O103:H2	B1	98.303	99.6411	0.645833	0.504777	183	136132	5522688	5489	20	17	adk(6)	fumC(4)	gyrB(3)	icd(17)	mdh(7)	purA(7)	recA(6)
PNUSAE139625	SAMN35802804	SRR24968908	Kings	Stool	2023-05-25	O66:H45	B1	98.3203	99.6411	0.515625	0.50816	90	158270	5270905	5076		971	adk(6)	fumC(4)	gyrB(4)	icd(16)	mdh(24)	purA(8)	recA(121)
PNUSAE139623	SAMN35802807	SRR24970330	Westchester	Stool	2023-05-22	O103:H2	B1	98.3026	99.6411	0.177083	0.505371	199	132044	5262782	5180	20	17	adk(6)	fumC(4)	gyrB(3)	icd(17)	mdh(7)	purA(7)	recA(6)
PNUSAE139626	SAMN35802806	SRR24970331	Westchester	Stool	2023-05-31	O26:H11	B1	98.2831	99.6411	0.333333	0.503598	250	100598	5433815	5445	29	21	adk(16)	fumC(4)	gyrB(12)	icd(16)	mdh(9)	purA(7)	recA(7)
PNUSAE140363	SAMN35990870	SRR25028157	New York	Stool	2023-05-23	O117:H7	B1	96.6597	99.3286	0.886905	0.506146	285	52619	5123548	5146		5292	adk(76)	fumC(43)	gyrB(9)	icd(36)	mdh(404)	purA(14)	recA(10)
PNUSAE140361	SAMN35990869	SRR25028275	Putnam	Stool	2023-06-06	O118/O151:H2	B1	98.2944	99.6411	0.268229	0.504544	185	166641	5422380	5372	20	17	adk(6)	fumC(4)	gyrB(3)	icd(17)	mdh(7)	purA(7)	recA(6)
PNUSAE140365	SAMN35990865	SRR25028276	Jefferson	Stool	2023-05-31	O121:H19	B1	98.3341	99.3286	0.385417	0.50457	175	161231	5192294	5081		655	adk(100)	fumC(23)	gyrB(68)	icd(45)	mdh(1)	purA(35)	recA(7)
PNUSAE140366	SAMN35990864	SRR25029351	Nassau	Stool	2023-06-05	O118/O151:H2	B1	98.267	99.6411	0.255208	0.5056	188	155925	5502340	5468	20	17	adk(6)	fumC(4)	gyrB(3)	icd(17)	mdh(7)	purA(7)	recA(6)
PNUSAE140362	SAMN35990862	SRR25029415	Nassau	Stool	2023-05-22	O103:H2	B1	98.2115	99.6411	0.645833	0.505521	186	135344	5301543	5225	20	17	adk(6)	fumC(4)	gyrB(3)	icd(17)	mdh(7)	purA(7)	recA(6)
PNUSAE140364	SAMN35990863	SRR25029644	Nassau	Stool	2023-06-02	O157:H7	E	97.7605	99.6411	0.177083	0.50275	133	159470	5325191	5164	11	11	adk(12)	fumC(12)	gyrB(8)	icd(12)	mdh(15)	purA(2)	recA(2)
PNUSAE140359	SAMN35990868	SRR25029683	Onondaga	Stool	2023-06-02	O103:H2	B1	98.234	99.6411	0.671875	0.505025	143	139124	5494085	5475	20	17	adk(6)	fumC(4)	gyrB(3)	icd(17)	mdh(7)	purA(7)	recA(6)
PNUSAE141173	SAMN36274227	SRR25115648	Nassau	Stool	2023-06-09	O174:H2	B1	98.362	99.6411	0.346354	0.506601	121	140709	5289982	5125		661	adk(119)	fumC(150)	gyrB(12)	icd(16)	mdh(24)	purA(8)	recA(6)
PNUSAE141174	SAMN36274226	SRR25115649	Westchester	Stool	2023-06-14	-:H7	B1	98.371	99.6411	0.333333	0.508363	118	181084	5054992	4832		1727	adk(6)	fumC(19)	gyrB(3)	icd(16)	mdh(11)	purA(8)	recA(6)
PNUSAE141172	SAMN36274228	SRR25115679	Dutchess	Stool	2023-06-01	O26:H11	B1	98.243	99.6411	0.645833	0.50363	210	107879	5432321	5423	29	21	adk(16)	fumC(4)	gyrB(12)	icd(16)	mdh(9)	purA(7)	recA(7)
PNUSAE142596	SAMN36449656	SRR25276877	Cayuga	Stool	2023-06-18	O54:H45	B2	96.8228	99.6411	0.773438	0.505318	52	344615	4921306	4620		17908	adk(13)	fumC(39)	gyrB(1746)	icd(36)	mdh(30)	purA(14)	recA(82)
PNUSAE142597	SAMN36449655	SRR25276879	Oswego	Stool	2023-06-13	O103:H2	B1	98.2687	99.6411	0.190104	0.505136	157	162050	5323510	5239	20	17	adk(6)	fumC(4)	gyrB(3)	icd(17)	mdh(7)	purA(7)	recA(6)
PNUSAE142599	SAMN36449653	SRR25276881	Monroe	Stool	2023-06-17	B17:H19	B1	98.4106	99.6411	0.638393	0.507536	61	171898	4922398	4676	469	162	adk(9)	fumC(65)	gyrB(5)	icd(1)	mdh(9)	purA(13)	recA(6)
PNUSAE142594	SAMN36449658	SRR25276884	Rensselaer	Stool	2023-06-01	O123/O186:H2	B1	98.2118	99.6411	0.190104	0.505337	209	129663	5512678	5495	20	17	adk(6)	fumC(4)	gyrB(3)	icd(17)	mdh(7)	purA(7)	recA(6)
PNUSAE142593	SAMN36449659	SRR25276886	Nassau	Stool	2023-06-09	O123/O186:H2	B1	98.2724	99.6411	0.190104	0.504531	221	130482	5559773	5588	20	17	adk(6)	fumC(4)	gyrB(3)	icd(17)	mdh(7)	purA(7)	recA(6)
PNUSAE142592	SAMN36449660	SRR25278357	Nassau	Stool	2023-06-12	O169:H8	B1	98.416	99.6411	0.333333	0.505477	54	160027	4919885	4646		297	adk(6)	fumC(65)	gyrB(32)	icd(26)	mdh(9)	purA(8)	recA(2)
PNUSAE142598	SAMN36449654	SRR25278358	Suffolk	Stool	2023-06-13	O119:H4	G	97.0133	99.6411	0.239583	0.506419	134	158882	5218297	5049		117	adk(20)	fumC(45)	gyrB(41)	icd(43)	mdh(5)	purA(32)	recA(2)
PNUSAE142595	SAMN36449657	SRR25278403	Westchester	Stool	2023-06-15	O103:H2	B1	98.2458	99.6411	0.177083	0.504768	173	158637	5391741	5324	20	17	adk(6)	fumC(4)	gyrB(3)	icd(17)	mdh(7)	purA(7)	recA(6)
PNUSAE142894	SAMN36513624	SRR25319382	Albany	Stool	2023-06-16	O157:H7	E	97.6805	99.6411	0.177083	0.50288	163	124223	5304084	5175	11	11	adk(12)	fumC(12)	gyrB(8)	icd(12)	mdh(15)	purA(2)	recA(2)
PNUSAE142896	SAMN36513622	SRR25319420	Oneida	Stool	2023-06-22	O103:H2	B1	98.2608	99.6411	0.645833	0.505016	210	96071	5547073	5539	20	17	adk(6)	fumC(4)	gyrB(3)	icd(17)	mdh(7)	purA(7)	recA(6)
PNUSAE142897	SAMN36513621	SRR25319421	Monroe	Stool	2023-06-26	O91:H14	B1	98.4245	99.6411	0.489583	0.506896	105	168922	5362703	5196		33	adk(6)	fumC(4)	gyrB(4)	icd(1)	mdh(22)	purA(8)	recA(7)
PNUSAE142893	SAMN36513625	SRR25319426	Albany	Stool	2023-06-16	O103:H11	B1	98.2579	99.6411	0.333333	0.504028	194	100864	5426110	5363	29	723	adk(16)	fumC(154)	gyrB(12)	icd(16)	mdh(9)	purA(7)	recA(7)
PNUSAE142892	SAMN36513626	SRR25319444	Suffolk	Stool	2023-06-14	O118/O151:H2	B1	98.2577	99.6411	0.8125	0.504257	171	166358	5466035	5415	20	17	adk(6)	fumC(4)	gyrB(3)	icd(17)	mdh(7)	purA(7)	recA(6)
PNUSAE144228	SAMN36701904	SRR25411844	Orange	Stool	2023-06-08	-:H19	B1	98.3293	99.4849	0.489583	0.506253	73	154553	4890611	4604	469	947	adk(6)	fumC(65)	gyrB(5)	icd(1)	mdh(9)	purA(13)	recA(4)
PNUSAE144235	SAMN36701898	SRR25411861	Livingston	Stool	2023-06-28	O111:H8	B1	98.2151	99.6411	0.671638	0.504284	199	99417	5460072	5488	29	16	adk(6)	fumC(4)	gyrB(12)	icd(16)	mdh(9)	purA(7)	recA(12)
PNUSAE144227	SAMN36701905	SRR25411867	Orange	Stool	2023-06-23	O103:H2	B1	98.2594	99.6411	0.190104	0.504633	212	133912	5561802	5572	20	17	adk(6)	fumC(4)	gyrB(3)	icd(17)	mdh(7)	purA(7)	recA(6)
PNUSAE144232	SAMN36701900	SRR25411868	Saratoga	Stool	2023-06-22	-:H29	B1	98.1044	99.6411	1.13318	0.505303	111	183164	5023565	4728		515	adk(57)	fumC(11)	gyrB(1)	icd(109)	mdh(7)	purA(8)	recA(2)
PNUSAE144231	SAMN36701901	SRR25411870	Orange	Stool	2023-06-28	O123/O186:H2	B1	98.273	99.6411	0.177083	0.505332	248	135344	5542668	5556	20	17	adk(6)	fumC(4)	gyrB(3)	icd(17)	mdh(7)	purA(7)	recA(6)
PNUSAE144234	SAMN36701897	SRR25411871	Rensselaer	Stool	2023-06-30	O103:H2	B1	98.2597	99.6411	0.346354	0.504778	146	135421	5447698	5369	20	17	adk(6)	fumC(4)	gyrB(3)	icd(17)	mdh(7)	purA(7)	recA(6)
PNUSAE144230	SAMN36701902	SRR25411872	Wayne	Stool	2023-06-24	O126:H27	cladeI	95.9516	99.6411	0.385417	0.504306	56	283066	5154517	4814		3057	adk(290)	fumC(54)	gyrB(55)	icd(324)	mdh(35)	purA(40)	recA(223)
PNUSAE144226	SAMN36701906	SRR25411875	Broome	Stool	2023-06-22	O103:H2	B1	98.2335	99.3286	0.645833	0.505465	180	130798	5474457	5421	20	17	adk(6)	fumC(4)	gyrB(3)	icd(17)	mdh(7)	purA(7)	recA(6)
PNUSAE144229	SAMN36701903	SRR25411879	Saratoga	Stool	2023-06-24	O26:H11	B1	98.2788	99.6411	0.333333	0.503754	247	95741	5369883	5368	29	21	adk(16)	fumC(4)	gyrB(12)	icd(16)	mdh(9)	purA(7)	recA(7)
PNUSAE144233	SAMN36701899	SRR25411882	Dutchess	Stool	2023-06-28	O117:H7	B1	96.6973	99.3286	0.802083	0.506433	211	55166	4975312	4929		504	adk(76)	fumC(43)	gyrB(9)	icd(36)	mdh(17)	purA(14)	recA(10)
PNUSAE144826	SAMN36771146	SRR25463561	Orange	Stool	2023-06-23	O36:H5	B1	98.2777	99.6411	0.247768	0.50668	70	185328	5086704	4867	469	162	adk(9)	fumC(65)	gyrB(5)	icd(1)	mdh(9)	purA(13)	recA(6)
PNUSAE144825	SAMN36771147	SRR25463562	Saratoga	Stool	2023-06-14	O157:H7	E	97.7483	99.6411	0.177083	0.502765	147	146392	5404290	5248		17905	adk(12)	fumC(12)	gyrB(8)	icd(12)	mdh(15)	purA(1486)	recA(2)
PNUSAE144830	SAMN36771142	SRR25463564	St. Lawrence	Stool	2023-07-08	O103:H2	B1	98.2466	99.6411	0.718885	0.50322	241	84252	5888590	5952	20	17	adk(6)	fumC(4)	gyrB(3)	icd(17)	mdh(7)	purA(7)	recA(6)
PNUSAE144828	SAMN36771144	SRR25463566	Kings	Stool	2023-06-30	O157:H7	E	97.7644	99.6411	0.177083	0.503049	150	132818	5262666	5065	11	11	adk(12)	fumC(12)	gyrB(8)	icd(12)	mdh(15)	purA(2)	recA(2)
PNUSAE144829	SAMN36771143	SRR25463568	Sullivan	Stool	2023-06-30	OX18:H19	B1	98.433	99.6411	0.177083	0.507241	78	186927	5030523	4762	205	205	adk(6)	fumC(23)	gyrB(15)	icd(16)	mdh(9)	purA(8)	recA(7)
PNUSAE144827	SAMN36771145	SRR25463572	Richmond	Stool	2023-07-08	O157:H7	E	97.7032	99.6411	0.177083	0.501951	181	122615	5364783	5256	11	11	adk(12)	fumC(12)	gyrB(8)	icd(12)	mdh(15)	purA(2)	recA(2)
PNUSAE145515	SAMN36827219	SRR25507029	Nassau	Stool	2023-07-15	O118/O151:H2	B1	98.2338	99.6411	0.255208	0.5055	206	149629	5479454	5473	20	17	adk(6)	fumC(4)	gyrB(3)	icd(17)	mdh(7)	purA(7)	recA(6)
PNUSAE145505	SAMN36827228	SRR25507031	Dutchess	Stool	2023-07-08	O128/OX38:H2	B1	98.3021	99.6411	1.19271	0.505668	163	116753	5482184	5310		25	adk(6)	fumC(6)	gyrB(14)	icd(21)	mdh(9)	purA(7)	recA(7)
PNUSAE145511	SAMN36827234	SRR25507032	Broome	Stool	2023-07-11	O103:H2	B1	98.2622	99.6411	0.645833	0.505486	182	130889	5382591	5331	20	17	adk(6)	fumC(4)	gyrB(3)	icd(17)	mdh(7)	purA(7)	recA(6)
PNUSAE145517	SAMN36827221	SRR25507034	New York	Stool	2023-07-14	O103:H2	B1	98.282	99.537	0.177083	0.505524	190	137632	5388000	5333	20	17	adk(6)	fumC(4)	gyrB(3)	icd(17)	mdh(7)	purA(7)	recA(6)
PNUSAE145510	SAMN36827233	SRR25507035	Kings	Stool	2023-07-06	O157:H7	E	97.7493	99.6411	0.177083	0.503071	154	145285	5258341	5067	11	11	adk(12)	fumC(12)	gyrB(8)	icd(12)	mdh(15)	purA(2)	recA(2)
PNUSAE145504	SAMN36827227	SRR25507036	Erie	Stool	2023-07-03	O26:H11	B1	98.2944	99.6411	0.333333	0.504197	222	90514	5328678	5333	29	21	adk(16)	fumC(4)	gyrB(12)	icd(16)	mdh(9)	purA(7)	recA(7)
PNUSAE145508	SAMN36827231	SRR25507037	Kings	Stool	2023-07-04	O103:H2	B1	98.2495	99.6411	0.177083	0.505743	137	153354	5308332	5205	20	17	adk(6)	fumC(4)	gyrB(3)	icd(17)	mdh(7)	purA(7)	recA(6)
PNUSAE145513	SAMN36827217	SRR25507039	Kings	Stool	2023-07-13	O157:H7	E	97.6725	99.6411	0.177083	0.502024	167	147331	5377026	5264	11	11	adk(12)	fumC(12)	gyrB(8)	icd(12)	mdh(15)	purA(2)	recA(2)
PNUSAE145506	SAMN36827229	SRR25507040	Onondaga	Stool	2023-07-10	O26:H11	B1	98.2845	99.6411	0.333333	0.504122	251	100853	5594721	5635	29	21	adk(16)	fumC(4)	gyrB(12)	icd(16)	mdh(9)	purA(7)	recA(7)
PNUSAE145512	SAMN36827235	SRR25507044	Westchester	Stool	2023-07-12	O103:H2	B1	98.2229	99.6411	0.645833	0.505556	181	136132	5241606	5144	20	17	adk(6)	fumC(4)	gyrB(3)	icd(17)	mdh(7)	purA(7)	recA(6)
PNUSAE145507	SAMN36827230	SRR25507045	Orange	Stool	2023-07-05	O26:H11	B1	98.2666	99.6411	0.333333	0.504027	207	107406	5381117	5345	29	21	adk(16)	fumC(4)	gyrB(12)	icd(16)	mdh(9)	purA(7)	recA(7)
PNUSAE145516	SAMN36827220	SRR25507046	Monroe	Stool	2023-07-06	O136:H20	A	98.8646	99.6411	0.203125	0.507348	170	97027	5016981	4892	398	398	adk(64)	fumC(7)	gyrB(1)	icd(1)	mdh(8)	purA(8)	recA(6)
PNUSAE145509	SAMN36827232	SRR25507047	Bronx	Stool	2023-06-28	O136:H20	A	98.839	99.6411	0.203125	0.507225	180	80058	5000960	4878	398	398	adk(64)	fumC(7)	gyrB(1)	icd(1)	mdh(8)	purA(8)	recA(6)
PNUSAE146112	SAMN36874303	SRR25553718	Delaware	Stool	2023-07-14	O45:H2	B1	98.3082	99.6411	0.177083	0.505588	178	104961	5403551	5349	20	17	adk(6)	fumC(4)	gyrB(3)	icd(17)	mdh(7)	purA(7)	recA(6)
PNUSAE146114	SAMN36874308	SRR25553719	Monroe	Stool	2023-07-15	O80:H42	E	97.9268	99.6411	0.177083	0.505164	84	208263	4999414	4675		6879	adk(630)	fumC(93)	gyrB(336)	icd(84)	mdh(1)	purA(2)	recA(17)
PNUSAE146111	SAMN36874302	SRR25553721	Kings	Stool	2023-07-13	O157:H7	E	97.6805	99.6411	0.177083	0.50198	160	147331	5367321	5250	11	11	adk(12)	fumC(12)	gyrB(8)	icd(12)	mdh(15)	purA(2)	recA(2)
PNUSAE146115	SAMN36874304	SRR25553725	Monroe	Stool	2023-07-15	O111:H8	B1	98.2543	99.6411	0.268229	0.50338	231	90151	5414717	5438	29	16	adk(6)	fumC(4)	gyrB(12)	icd(16)	mdh(9)	purA(7)	recA(12)
PNUSAE146113	SAMN36874307	SRR25553727	Westchester	Stool	2023-07-05	O115:H10	A	99.4342	99.6411	0.359375	0.50632	145	119112	5174211	5016	10	10	adk(10)	fumC(11)	gyrB(4)	icd(8)	mdh(8)	purA(8)	recA(2)
PNUSAE146117	SAMN36874306	SRR25553735	Essex	Stool	2023-07-21	O26:H11	B1	98.274	99.6411	0.333333	0.504061	239	99788	5399834	5412	29	21	adk(16)	fumC(4)	gyrB(12)	icd(16)	mdh(9)	purA(7)	recA(7)
PNUSAE146116	SAMN36874305	SRR25553751	Kings	Stool	2023-07-16	O103:H2	B1	98.2853	99.6411	0.190104	0.505425	162	136244	5329217	5245	20	17	adk(6)	fumC(4)	gyrB(3)	icd(17)	mdh(7)	purA(7)	recA(6)
PNUSAE147121	SAMN36978853	SRR25630053	Monroe	Stool	2023-07-19	O111:H8	B1	98.2302	99.6411	0.28776	0.504365	182	99418	5102719	5054	29	16	adk(6)	fumC(4)	gyrB(12)	icd(16)	mdh(9)	purA(7)	recA(12)
PNUSAE147119	SAMN36978851	SRR25630057	Ontario	Stool	2023-07-11	O111:H8	B1	98.2496	99.6411	0.28776	0.503903	183	99521	5284676	5245	29	16	adk(6)	fumC(4)	gyrB(12)	icd(16)	mdh(9)	purA(7)	recA(12)
PNUSAE147120	SAMN36978850	SRR25630060	Dutchess	Stool	2023-07-22	O26:H11	B1	98.3175	99.6411	0.346354	0.503074	221	103968	5473188	5478	29	21	adk(16)	fumC(4)	gyrB(12)	icd(16)	mdh(9)	purA(7)	recA(7)
PNUSAE147118	SAMN36978849	SRR25630061	Delaware	Stool	2023-07-12	O103:H2	B1	98.2799	99.6411	0.645833	0.505298	179	124481	5363692	5302	20	17	adk(6)	fumC(4)	gyrB(3)	icd(17)	mdh(7)	purA(7)	recA(6)
PNUSAE147122	SAMN36978854	SRR25630063	Ulster	Stool	2023-07-27	O26:H11	B1	98.2517	99.6411	0.346354	0.502921	255	97113	5644421	5722	29	21	adk(16)	fumC(4)	gyrB(12)	icd(16)	mdh(9)	purA(7)	recA(7)
PNUSAE147946	SAMN37107658	SRR25723522	Nassau	Stool	2023-07-20	O118/O151:H2	B1	98.2315	99.6411	0.268229	0.505142	187	136325	5486433	5478	20	17	adk(6)	fumC(4)	gyrB(3)	icd(17)	mdh(7)	purA(7)	recA(6)
PNUSAE148154	SAMN37108258	SRR25723820	Suffolk	Stool	2023-07-25	-:H4	B2	96.5991	99.6411	0.216146	0.505208	62	259326	5090235	4900		1385	adk(13)	fumC(40)	gyrB(93)	icd(13)	mdh(23)	purA(28)	recA(30)
PNUSAE147949	SAMN37107655	SRR25723822	Rockland	Stool	2023-07-30	O103:H25	B1	98.2877	99.6411	0.333333	0.503516	203	119754	5250416	5199		343	adk(77)	fumC(7)	gyrB(7)	icd(18)	mdh(65)	purA(56)	recA(7)
PNUSAE147950	SAMN37107654	SRR25724454	Cattaraugus	Stool	2023-07-24	O103:H2	B1	98.3177	99.6411	0.177083	0.504832	195	140778	5276696	5198	20	1967	adk(6)	fumC(4)	gyrB(3)	icd(17)	mdh(7)	purA(204)	recA(6)
PNUSAE147943	SAMN37107607	SRR25724455	Montgomery	Stool	2023-07-17	O121:H19	B1	98.3714	99.3286	0.385417	0.504433	183	122625	5166439	5046		655	adk(100)	fumC(23)	gyrB(68)	icd(45)	mdh(1)	purA(35)	recA(7)
PNUSAE147952	SAMN37107634	SRR25724457	Dutchess	Stool	2023-07-24	O159/OX10:H19	B1	98.3177	99.6411	0.368056	0.505509	66	169669	5073090	4854		1611	adk(6)	fumC(4)	gyrB(15)	icd(18)	mdh(9)	purA(26)	recA(7)
PNUSAE148153	SAMN37108259	SRR25724462	Kings	Stool	2023-07-27	O78:H4	C	98.4432	99.6411	1.50521	0.505205	152	248039	5611456	5443	23	3101	adk(6)	fumC(279)	gyrB(12)	icd(1)	mdh(273)	purA(12)	recA(7)
PNUSAE148155	SAMN37108257	SRR25724580	Columbia	Stool	2023-07-25	O157:H7	E	97.7286	99.6411	0.4375	0.501647	193	105893	5339392	5201	11	11	adk(12)	fumC(12)	gyrB(8)	icd(12)	mdh(15)	purA(2)	recA(2)
PNUSAE147951	SAMN37107653	SRR25725274	Suffolk	Stool	2023-08-01	O174:H21	B1	98.3468	99.6411	0.346354	0.507517	97	169307	5218779	5022		6639	adk(603)	fumC(95)	gyrB(15)	icd(18)	mdh(9)	purA(8)	recA(14)
PNUSAE147945	SAMN37107659	SRR25725851	Queens	Stool	2023-07-27	O26:H11	B1	98.2844	99.6411	0.333333	0.503912	225	112237	5403324	5407	29	21	adk(16)	fumC(4)	gyrB(12)	icd(16)	mdh(9)	purA(7)	recA(7)
PNUSAE147944	SAMN37107606	SRR25726136	Suffolk	Stool	2023-07-18	O103:H2	B1	98.3315	99.6411	0.177083	0.505456	180	109730	5273446	5180	20	17	adk(6)	fumC(4)	gyrB(3)	icd(17)	mdh(7)	purA(7)	recA(6)
PNUSAE147948	SAMN37107656	SRR25726620	Putnam	Stool	2023-07-31	O26:H11	B1	98.2849	99.6411	0.333333	0.503606	231	113716	5503629	5537	29	21	adk(16)	fumC(4)	gyrB(12)	icd(16)	mdh(9)	purA(7)	recA(7)
PNUSAE148630	SAMN37196500	SRR25791221	Kings	Stool	2023-07-27	O103:H2	B1	98.2632	99.6411	0.177083	0.505733	170	133906	5336276	5282	20	17	adk(6)	fumC(4)	gyrB(3)	icd(17)	mdh(7)	purA(7)	recA(6)
PNUSAE148634	SAMN37196496	SRR25791226	Columbia	Stool	2023-07-26	O157:H7	E	97.7509	99.6411	0.28125	0.502485	184	127576	5378400	5229	11	11	adk(12)	fumC(12)	gyrB(8)	icd(12)	mdh(15)	purA(2)	recA(2)
PNUSAE148633	SAMN37196497	SRR25791228	Franklin	Stool	2023-08-01	O26:H11	B1	98.3192	99.6411	0.333333	0.503548	240	92160	5560255	5616	29	21	adk(16)	fumC(4)	gyrB(12)	icd(16)	mdh(9)	purA(7)	recA(7)
PNUSAE148631	SAMN37196499	SRR25791246	Monroe	Stool	2023-07-31	O145:H28	E	97.8339	99.6411	0.359375	0.504191	221	136025	5421563	5280	32	32	adk(19)	fumC(23)	gyrB(18)	icd(24)	mdh(21)	purA(2)	recA(16)
PNUSAE148632	SAMN37196498	SRR25792496	Ontario	Stool	2023-07-28	O169:H8	B1	98.3751	99.6411	1.07552	0.506014	51	204691	4940810	4645		297	adk(6)	fumC(65)	gyrB(32)	icd(26)	mdh(9)	purA(8)	recA(2)
PNUSAE149856	SAMN37217276	SRR25842230	Monroe	Stool	2023-08-02	-:H10	B1	98.3521	99.6411	0.541667	0.504875	65	141927	5080727	4825		12989	adk(6)	fumC(4)	gyrB(15)	icd(1601)	mdh(9)	purA(73)	recA(6)
PNUSAE149863	SAMN37217283	SRR25842258	Suffolk	Stool	2023-08-13	O157:H7	E	97.6875	99.6411	0.177083	0.502442	161	147329	5482157	5372	11	11	adk(12)	fumC(12)	gyrB(8)	icd(12)	mdh(15)	purA(2)	recA(2)
PNUSAE149861	SAMN37217281	SRR25842259	Orange	Stool	2023-08-15	O121:H19	B1	98.3233	99.0161	0.541667	0.503533	180	122734	5205047	5119		655	adk(100)	fumC(23)	gyrB(68)	icd(45)	mdh(1)	purA(35)	recA(7)
PNUSAE149858	SAMN37217278	SRR25843356	Onondaga	Stool	2023-08-11	O156:H25	B1	98.2999	99.6411	0.333333	0.504263	197	97529	5288556	5279		300	adk(77)	fumC(7)	gyrB(72)	icd(18)	mdh(53)	purA(56)	recA(7)
PNUSAE149857	SAMN37217277	SRR25843357	Westchester	Stool	2023-08-11	O146:H21	B1	98.3033	99.6411	1.19271	0.505793	86	185332	5335725	5115		442	adk(6)	fumC(95)	gyrB(33)	icd(18)	mdh(9)	purA(8)	recA(14)
PNUSAE149862	SAMN37217282	SRR25843372	Monroe	Stool	2023-08-08	O26:H11	B1	98.2367	99.6411	0.333333	0.504081	229	111520	5535182	5571	29	21	adk(16)	fumC(4)	gyrB(12)	icd(16)	mdh(9)	purA(7)	recA(7)
PNUSAE149859	SAMN37217279	SRR25843373	Onondaga	Stool	2023-08-09	O26:H11	B1	98.2995	99.6411	0.333333	0.504316	225	103968	5431589	5456	29	21	adk(16)	fumC(4)	gyrB(12)	icd(16)	mdh(9)	purA(7)	recA(7)
PNUSAE149864	SAMN37217284	SRR25843374	Oswego	Stool	2023-08-15	O103:H2	B1	98.2701	99.6411	0.333333	0.506123	159	107798	5291551	5209	20	17	adk(6)	fumC(4)	gyrB(3)	icd(17)	mdh(7)	purA(7)	recA(6)
PNUSAE149866	SAMN37217286	SRR25843375	Nassau	Stool	2023-08-17	O157:H7	E	97.7031	99.6411	0.177083	0.502944	147	149943	5322169	5151	11	11	adk(12)	fumC(12)	gyrB(8)	icd(12)	mdh(15)	purA(2)	recA(2)
PNUSAE149865	SAMN37217285	SRR25843376	Suffolk	Stool	2023-08-13	O26:H11	B1	98.3144	99.6411	0.333333	0.503707	230	95747	5447052	5461	29	21	adk(16)	fumC(4)	gyrB(12)	icd(16)	mdh(9)	purA(7)	recA(7)
PNUSAE149860	SAMN37217280	SRR25844378	Chemung	Stool	2023-08-08	O26:H11	B1	98.2167	99.6411	0.346354	0.503126	227	111789	5486529	5481	29	21	adk(16)	fumC(4)	gyrB(12)	icd(16)	mdh(9)	purA(7)	recA(7)
PNUSAE149234	SAMN37224417	SRR25867826	Bronx	Stool	2023-08-03	O118/O151:H2	B1	98.2821	99.6411	0.255208	0.504576	210	135119	5425605	5402	20	17	adk(6)	fumC(4)	gyrB(3)	icd(17)	mdh(7)	purA(7)	recA(6)
PNUSAE149231	SAMN37224420	SRR25867827	Monroe	Stool	2023-07-31	O103:H2	B1	98.2611	99.6411	0.802083	0.504491	196	112014	5465749	5444	20	17	adk(6)	fumC(4)	gyrB(3)	icd(17)	mdh(7)	purA(7)	recA(6)
PNUSAE149233	SAMN37224418	SRR25867831	Kings	Stool	2023-08-03	O103:H2	B1	98.2645	99.6411	0.645833	0.50508	187	96996	5451767	5397	20	17	adk(6)	fumC(4)	gyrB(3)	icd(17)	mdh(7)	purA(7)	recA(6)
PNUSAE149235	SAMN37224416	SRR25867832	Jefferson	Stool	2023-08-05	O182:H25	B1	98.3233	99.6411	0.489583	0.504141	152	97533	5205263	5140		17909	adk(77)	fumC(7)	gyrB(72)	icd(18)	mdh(53)	purA(1585)	recA(7)
PNUSAE149232	SAMN37224419	SRR25867853	Erie	Stool	2023-08-04	O103:H2	B1	98.2632	99.6411	0.177083	0.505635	149	133571	5285891	5186	20	17	adk(6)	fumC(4)	gyrB(3)	icd(17)	mdh(7)	purA(7)	recA(6)
PNUSAE149230	SAMN37231019	SRR25869709	Monroe	Stool	2023-07-29	O84:H2	B1	98.2653	99.6411	0.333333	0.504027	230	96949	5322006	5310		306	adk(77)	fumC(7)	gyrB(7)	icd(18)	mdh(54)	purA(18)	recA(7)
PNUSAE150335	SAMN37299437	SRR25925996	Suffolk	Stool	2023-08-07	O103:H2	B1	98.2859	99.6411	0.177083	0.505191	187	132044	5348968	5272	20	17	adk(6)	fumC(4)	gyrB(3)	icd(17)	mdh(7)	purA(7)	recA(6)
PNUSAE150336	SAMN37299438	SRR25926048	Suffolk	Stool	2023-08-14	O118/O151:H2	B1	98.2555	99.6411	0.255208	0.505203	211	116807	5442618	5437	20	17	adk(6)	fumC(4)	gyrB(3)	icd(17)	mdh(7)	purA(7)	recA(6)
PNUSAE150334	SAMN37299436	SRR25926069	Yates	Stool	2023-08-04	O7:-	F	97.1014	99.6411	0.69312	0.505264	237	94573	5528927	5454		62	adk(28)	fumC(33)	gyrB(25)	icd(29)	mdh(7)	purA(11)	recA(24)
PNUSAE151170	SAMN37380048	SRR26050064	Erie	Stool	2023-08-13	O103:H2	B1	98.2785	99.6411	0.177083	0.505392	150	197148	5323237	5245	20	17	adk(6)	fumC(4)	gyrB(3)	icd(17)	mdh(7)	purA(7)	recA(6)
PNUSAE151172	SAMN37380046	SRR26050065	Nassau	Stool	2023-08-16	O118/O151:H2	B1	98.2069	99.6411	0.268229	0.504964	211	152487	5424589	5420	20	17	adk(6)	fumC(4)	gyrB(3)	icd(17)	mdh(7)	purA(7)	recA(6)
PNUSAE151171	SAMN37380047	SRR26050067	New York	Stool	2023-08-11	O103:H2	B1	98.2468	99.6411	0.177083	0.505281	206	141335	5494320	5478	20	17	adk(6)	fumC(4)	gyrB(3)	icd(17)	mdh(7)	purA(7)	recA(6)
PNUSAE151173	SAMN37380045	SRR26050068	Ulster	Stool	2023-08-21	O157:H7	E	97.7149	99.6411	0.177083	0.501401	200	142599	5413426	5345	11	11	adk(12)	fumC(12)	gyrB(8)	icd(12)	mdh(15)	purA(2)	recA(2)
PNUSAE151946	SAMN37453326	SRR26106847	Bronx	Stool	2023-08-16	O118/O151:H2	B1	98.306	99.6411	0.255208	0.50473	217	92051	5481983	5478	20	17	adk(6)	fumC(4)	gyrB(3)	icd(17)	mdh(7)	purA(7)	recA(6)
PNUSAE151945	SAMN37453325	SRR26110224	Monroe	Stool	2023-08-19	O103:H2	B1	98.2698	99.6411	0.645833	0.505172	169	104253	5393221	5341	20	17	adk(6)	fumC(4)	gyrB(3)	icd(17)	mdh(7)	purA(7)	recA(6)
PNUSAE152309	SAMN37505773	SRR26143070	Albany	Stool	2023-08-21	O111:H8	B1	98.2668	99.6411	0.28776	0.50435	177	94558	5115917	5058	29	16	adk(6)	fumC(4)	gyrB(12)	icd(16)	mdh(9)	purA(7)	recA(12)
PNUSAE152311	SAMN37505770	SRR26143071	Ulster	Stool	2023-08-21	O45:H2	B1	98.2869	99.3286	0.333333	0.504753	209	126319	5459329	5439		306	adk(77)	fumC(7)	gyrB(7)	icd(18)	mdh(54)	purA(18)	recA(7)
PNUSAE152313	SAMN37505768	SRR26143072	Broome	Stool	2023-08-31	O103:H2	B1	98.2845	99.6411	0.177083	0.505488	176	132043	5492683	5456	20	17	adk(6)	fumC(4)	gyrB(3)	icd(17)	mdh(7)	purA(7)	recA(6)
PNUSAE152310	SAMN37505771	SRR26143073	Rockland	Stool	2023-08-18	O157:H7	E	97.736	99.3286	0.28125	0.502652	164	148891	5312686	5135	11	11	adk(12)	fumC(12)	gyrB(8)	icd(12)	mdh(15)	purA(2)	recA(2)
PNUSAE152312	SAMN37505769	SRR26143100	New York	Stool	2023-08-25	O103:H2	B1	98.2272	99.6411	0.645833	0.505317	159	139064	5371406	5291	20	17	adk(6)	fumC(4)	gyrB(3)	icd(17)	mdh(7)	purA(7)	recA(6)
PNUSAE152308	SAMN37505772	SRR26143459	Richmond	Stool	2023-08-09	O118/O151:H2	B1	98.2119	99.6411	0.268229	0.504929	194	152481	5420498	5401	20	17	adk(6)	fumC(4)	gyrB(3)	icd(17)	mdh(7)	purA(7)	recA(6)
PNUSAE152307	SAMN37505774	SRR26143466	St. Lawrence	Stool	2023-08-22	O103:H21	B1	98.3905	99.6411	1.19271	0.506942	172	120328	5444557	5354		2354	adk(6)	fumC(6)	gyrB(5)	icd(26)	mdh(7)	purA(8)	recA(14)
PNUSAE152314	SAMN37505767	SRR26145354	Nassau	Stool	2023-08-31	O157:H7	E	97.7017	99.6411	0.177083	0.503369	142	187945	5292935	5125	11	11	adk(12)	fumC(12)	gyrB(8)	icd(12)	mdh(15)	purA(2)	recA(2)
PNUSAE152592	SAMN37530720	SRR26163474	Lewis	Stool	2023-09-01	O55:H12	B1	98.3113	99.537	0.567708	0.506496	112	163582	5160331	4947	101	101	adk(43)	fumC(41)	gyrB(15)	icd(18)	mdh(11)	purA(7)	recA(6)
PNUSAE152593	SAMN37530721	SRR26163475	Nassau	Stool	2023-08-31	O26:H11	B1	98.2926	99.6411	0.333333	0.503258	240	95328	5462233	5465	29	21	adk(16)	fumC(4)	gyrB(12)	icd(16)	mdh(9)	purA(7)	recA(7)
PNUSAE152595	SAMN37530723	SRR26163485	Washington	Stool	2023-09-02	O158:H23	D	97.2511	99.6411	0.645833	0.505467	82	143347	5086233	4789		5662	adk(203)	fumC(729)	gyrB(181)	icd(212)	mdh(166)	purA(1)	recA(73)
PNUSAE152597	SAMN37530749	SRR26163490	Erie	Stool	2023-08-30	O111:H8	B1	98.2347	99.6411	0.825521	0.503226	195	104857	5273758	5259	29	16	adk(6)	fumC(4)	gyrB(12)	icd(16)	mdh(9)	purA(7)	recA(12)
PNUSAE152600	SAMN37530752	SRR26164312	Tioga	Stool	2023-09-06	O157:H7	E	97.7009	99.6411	0.177083	0.501688	166	126435	5375076	5257	11	11	adk(12)	fumC(12)	gyrB(8)	icd(12)	mdh(15)	purA(2)	recA(2)
PNUSAE152599	SAMN37530751	SRR26164337	Wayne	Stool	2023-08-30	O91:H14	B1	98.3763	99.537	0.489583	0.50746	87	147494	5236468	5027		33	adk(6)	fumC(4)	gyrB(4)	icd(1)	mdh(22)	purA(8)	recA(7)
PNUSAE152596	SAMN37530731	SRR26164340	Monroe	Stool	2023-08-31	O118/O151:H2	B1	98.2669	99.6411	0.255208	0.505115	204	135344	5320229	5273	20	17	adk(6)	fumC(4)	gyrB(3)	icd(17)	mdh(7)	purA(7)	recA(6)
PNUSAE152594	SAMN37530722	SRR26164351	Onondaga	Stool	2023-09-01	O157:H7	E	97.6697	99.6411	0.177083	0.501572	178	142773	5452315	5341	11	11	adk(12)	fumC(12)	gyrB(8)	icd(12)	mdh(15)	purA(2)	recA(2)
PNUSAE152591	SAMN37530719	SRR26164744	Jefferson	Stool	2023-08-29	O158:H23	D	97.3308	99.6411	0.489583	0.505329	93	122822	5032540	4723		5662	adk(203)	fumC(729)	gyrB(181)	icd(212)	mdh(166)	purA(1)	recA(73)
PNUSAE152598	SAMN37530750	SRR26164748	Putnam	Stool	2023-09-06	O103:H2	B1	98.2692	99.6411	0.177083	0.504105	214	130759	5522173	5491	20	17	adk(6)	fumC(4)	gyrB(3)	icd(17)	mdh(7)	purA(7)	recA(6)
PNUSAE153332	SAMN37607641	SRR26220742	Suffolk	Stool	2023-09-02	uncertain:H4	B2	96.7685	99.6411	0.177083	0.503656	88	192119	5197215	4981		1905	adk(53)	fumC(303)	gyrB(47)	icd(13)	mdh(23)	purA(25)	recA(109)
PNUSAE153333	SAMN37607640	SRR26220744	Nassau	Stool	2023-09-05	O8:H4	A	99.5262	99.6411	0.177083	0.507279	108	128190	5030117	4825	10	10	adk(10)	fumC(11)	gyrB(4)	icd(8)	mdh(8)	purA(8)	recA(2)
PNUSAE153331	SAMN37607642	SRR26220745	New York	Stool	2023-08-30	O74:H42	B1	98.3688	99.6411	0.697917	0.505007	85	149268	5207004	5027		11729	adk(6)	fumC(19)	gyrB(3)	icd(26)	mdh(99)	purA(8)	recA(6)
PNUSAE153334	SAMN37607639	SRR26221240	Tioga	Stool	2023-09-11	O157:H7	E	97.7314	99.6411	0.177083	0.501617	162	148118	5373866	5262	11	11	adk(12)	fumC(12)	gyrB(8)	icd(12)	mdh(15)	purA(2)	recA(2)
PNUSAE153601	SAMN37661259	SRR26265219	Chemung	Stool	2023-09-12	O26:H11	B1	98.2106	99.6411	0.346354	0.502994	223	107382	5479026	5464	29	21	adk(16)	fumC(4)	gyrB(12)	icd(16)	mdh(9)	purA(7)	recA(7)
PNUSAE153598	SAMN37661261	SRR26265220	Nassau	Stool	2023-09-08	-:H28	B1	98.3042	99.6411	0.255208	0.506502	71	178271	4989276	4726		4496	adk(9)	fumC(65)	gyrB(22)	icd(1)	mdh(24)	purA(8)	recA(156)
PNUSAE153602	SAMN37661258	SRR26265222	Lewis	Stool	2023-09-15	O111:H8	B1	98.2728	99.6411	0.8125	0.502914	221	95586	5413317	5392	29	16	adk(6)	fumC(4)	gyrB(12)	icd(16)	mdh(9)	purA(7)	recA(12)
PNUSAE153599	SAMN37661260	SRR26265223	Monroe	Stool	2023-09-08	O157:H7	E	97.7609	99.6411	0.177083	0.503009	197	142751	5368209	5231	11	11	adk(12)	fumC(12)	gyrB(8)	icd(12)	mdh(15)	purA(2)	recA(2)
PNUSAE153597	SAMN37661263	SRR26265228	New York	Stool	2023-09-01	O76:H19	B1	98.312	99.6411	1.14062	0.504158	143	135352	5468607	5281		675	adk(6)	fumC(23)	gyrB(32)	icd(16)	mdh(9)	purA(8)	recA(7)
PNUSAE153596	SAMN37661265	SRR26265231	Delaware	Stool	2023-08-29	O100:H20	A	98.9753	99.6411	0.645833	0.506168	101	114291	5051468	4875		2514	adk(10)	fumC(11)	gyrB(1)	icd(1)	mdh(8)	purA(8)	recA(2)
PNUSAE154226	SAMN37768197	SRR26351204	Onondaga	Stool	2023-09-14	O111:H8	B1	98.2551	99.6411	0.825521	0.503373	204	92001	5302140	5305	29	16	adk(6)	fumC(4)	gyrB(12)	icd(16)	mdh(9)	purA(7)	recA(12)
PNUSAE154229	SAMN37768194	SRR26351207	Orange	Stool	2023-09-16	O156:H25	B1	98.2955	99.6411	0.333333	0.50471	160	85987	5225105	5170		300	adk(77)	fumC(7)	gyrB(72)	icd(18)	mdh(53)	purA(56)	recA(7)
PNUSAE154225	SAMN37768198	SRR26351209	Otsego	Stool	2023-08-25	O177:H25	A	98.3037	99.351	0.177083	0.503261	201	86265	5113884	5099		342	adk(1)	fumC(46)	gyrB(69)	icd(1)	mdh(20)	purA(34)	recA(7)
PNUSAE154228	SAMN37768195	SRR26351237	New York	Stool	2023-09-14	O103:H2	B1	98.3129	99.6411	0.190104	0.505432	172	133573	5415793	5375	20	17	adk(6)	fumC(4)	gyrB(3)	icd(17)	mdh(7)	purA(7)	recA(6)
PNUSAE154227	SAMN37768196	SRR26351240	Albany	Stool	2023-09-15	O5:H19	B1	98.3851	99.6411	1.50521	0.506319	142	130250	5356758	5206		447	adk(6)	fumC(4)	gyrB(5)	icd(16)	mdh(9)	purA(8)	recA(7)
PNUSAE155391	SAMN37855939	SRR26406882	Otsego	Stool	2023-09-15	O111:H8	B1	98.2683	99.6411	0.609138	0.503836	193	94304	5270014	5261	29	16	adk(6)	fumC(4)	gyrB(12)	icd(16)	mdh(9)	purA(7)	recA(12)
PNUSAE155403	SAMN37855951	SRR26406918	New York	Stool	2023-09-26	O69:H11	B1	98.2062	99.6411	0.333333	0.503515	212	95845	5358049	5343	29	21	adk(16)	fumC(4)	gyrB(12)	icd(16)	mdh(9)	purA(7)	recA(7)
PNUSAE155394	SAMN37855942	SRR26406974	Rockland	Stool	2023-09-04	O153:H25	B1	98.3371	99.6411	0.489583	0.506579	129	150984	5120179	4954	155	58	adk(6)	fumC(4)	gyrB(4)	icd(16)	mdh(24)	purA(8)	recA(14)
PNUSAE155400	SAMN37855948	SRR26406975	Nassau	Stool	2023-09-23	O118/O151:H2	B1	98.2474	99.6411	0.825521	0.503875	191	153227	5467881	5442	20	17	adk(6)	fumC(4)	gyrB(3)	icd(17)	mdh(7)	purA(7)	recA(6)
PNUSAE155397	SAMN37855945	SRR26406996	Suffolk	Stool	2023-09-16	O118/O151:H2	B1	98.27	99.6411	0.268229	0.504612	214	150602	5448162	5438	20	17	adk(6)	fumC(4)	gyrB(3)	icd(17)	mdh(7)	purA(7)	recA(6)
PNUSAE155392	SAMN37855940	SRR26407001	Albany	Stool	2023-09-05	O91:H21	B1	98.3367	99.6411	0.216146	0.507442	112	156556	5077470	4895		10469	adk(6)	fumC(95)	gyrB(33)	icd(18)	mdh(9)	purA(8)	recA(767)
PNUSAE155398	SAMN37855946	SRR26407118	New York	Stool	2023-09-08	O103:H2	B1	98.3096	99.6411	0.177083	0.505022	196	123828	5250935	5173	20	1967	adk(6)	fumC(4)	gyrB(3)	icd(17)	mdh(7)	purA(204)	recA(6)
PNUSAE155401	SAMN37855949	SRR26407323	Jefferson	Stool	2023-09-22	O157:H7	E	97.7048	99.6411	0.177083	0.502122	176	146925	5404102	5304	11	11	adk(12)	fumC(12)	gyrB(8)	icd(12)	mdh(15)	purA(2)	recA(2)
PNUSAE155393	SAMN37855941	SRR26407642	Kings	Stool	2023-09-13	O27:H30	E	97.7927	99.6411	1.27083	0.505543	161	120217	5610279	5358		753	adk(12)	fumC(93)	gyrB(136)	icd(30)	mdh(112)	purA(1)	recA(2)
PNUSAE155396	SAMN37855944	SRR26407643	Kings	Stool	2023-09-15	O103:H2	B1	98.2196	99.6411	0.190104	0.504932	197	143606	5429685	5385	20	17	adk(6)	fumC(4)	gyrB(3)	icd(17)	mdh(7)	purA(7)	recA(6)
PNUSAE155395	SAMN37855943	SRR26407644	Rockland	Stool	2023-09-10	O111:H8	B1	98.2775	99.6411	0.28776	0.503279	202	99418	5246026	5270	29	16	adk(6)	fumC(4)	gyrB(12)	icd(16)	mdh(9)	purA(7)	recA(12)
PNUSAE155399	SAMN37855947	SRR26407645	Nassau	Stool	2023-09-19	O157:H7	E	97.7382	99.6411	0.177083	0.501653	170	121322	5448148	5342	11	11	adk(12)	fumC(12)	gyrB(8)	icd(12)	mdh(15)	purA(2)	recA(2)
PNUSAE155402	SAMN37855950	SRR26407664	Nassau	Stool	2023-09-22	O23:H25	B1	98.3054	99.537	0.177083	0.503657	96	158759	5170018	4937		15222	adk(43)	fumC(41)	gyrB(15)	icd(18)	mdh(11)	purA(7)	recA(1198)
PNUSAE012000	SAMN08501035	SRR6690723	Broome	Stool	2018-01-01	O26:H11	B1	98.249	99.6411	0.333333	0.504833	270	85733	5382030	5392	29	21	adk(16)	fumC(4)	gyrB(12)	icd(16)	mdh(9)	purA(7)	recA(7)
PNUSAE012153	SAMN08591166	SRR6766779	Suffolk	Stool	2018-01-10	-:uncertain	E	97.7754	99.6411	0.359375	0.505348	210	93330	5343575	5198	32	32	adk(19)	fumC(23)	gyrB(18)	icd(24)	mdh(21)	purA(2)	recA(16)
PNUSAE012336	SAMN08631050	SRR6799245	Essex	Stool	2018-02-03	-:H49	B1	98.4115	99.6064	0.333333	0.506976	157	90828	4875889	4658		5418	adk(6)	fumC(23)	gyrB(5)	icd(10)	mdh(7)	purA(18)	recA(7)
PNUSAE012376	SAMN08631047	SRR6799249	Dutchess	Stool	2018-01-31	O103:H2	B1	98.2604	99.6411	0.177083	0.505473	148	132025	5461187	5372	20	17	adk(6)	fumC(4)	gyrB(3)	icd(17)	mdh(7)	purA(7)	recA(6)
PNUSAE012375	SAMN08631048	SRR6799250	Monroe	Stool	2018-02-06	-:H8	B1	98.2338	99.6411	0.322483	0.505577	277	49936	5168681	5127	29	16	adk(6)	fumC(4)	gyrB(12)	icd(16)	mdh(9)	purA(7)	recA(12)
PNUSAE012097	SAMN08743607	SRR6870556	Onondaga	Stool	2018-01-15	uncertain:H2	B1	98.2839	99.6411	0.190104	0.505633	232	74457	5465086	5428	20	17	adk(6)	fumC(4)	gyrB(3)	icd(17)	mdh(7)	purA(7)	recA(6)
PNUSAE012098	SAMN08743634	SRR6870562	New York	Stool	2018-01-12	O111:H8	B1	98.251	99.6411	0.255208	0.503365	207	89343	5303528	5278	29	16	adk(6)	fumC(4)	gyrB(12)	icd(16)	mdh(9)	purA(7)	recA(12)
PNUSAE012034	SAMN08743640	SRR6870563	Suffolk	Stool	2018-01-15	O111:H8	B1	98.2703	99.6411	0.255208	0.505618	274	56999	5362931	5367	29	16	adk(6)	fumC(4)	gyrB(12)	icd(16)	mdh(9)	purA(7)	recA(12)
PNUSAE012560	SAMN08743666	SRR6870565	Oneida	Stool	2018-02-21	uncertain:H11	B1	98.3115	99.6411	0.333333	0.504374	219	101523	5685127	5724	29	21	adk(16)	fumC(4)	gyrB(12)	icd(16)	mdh(9)	purA(7)	recA(7)
PNUSAE012559	SAMN08743621	SRR6870567	Bronx	Stool	2018-02-13	O103:H2	B1	98.263	99.6411	0.177083	0.506062	143	133572	5340403	5257	20	17	adk(6)	fumC(4)	gyrB(3)	icd(17)	mdh(7)	purA(7)	recA(6)
PNUSAE012495	SAMN08743625	SRR6870571	Oneida	Stool	2018-02-15	O103:H2	B1	98.2607	99.6411	0.177083	0.506192	133	133572	5346339	5265	20	17	adk(6)	fumC(4)	gyrB(3)	icd(17)	mdh(7)	purA(7)	recA(6)
PNUSAE012497	SAMN08743672	SRR6870577	Jefferson	Stool	2018-01-24	O110:H28	B1	98.4249	99.6411	0.177083	0.507849	80	235710	5024869	4792	156	348	adk(6)	fumC(29)	gyrB(32)	icd(16)	mdh(11)	purA(8)	recA(14)
PNUSAE012614	SAMN08743647	SRR6870581	Suffolk	Stool	2018-02-26	O103:H2	B1	98.287	99.6411	0.177083	0.505321	187	126827	5430537	5374	20	17	adk(6)	fumC(4)	gyrB(3)	icd(17)	mdh(7)	purA(7)	recA(6)
PNUSAE012613	SAMN08743653	SRR6870583	Rockland	Stool	2018-02-22	O103:H2	B1	98.2192	99.6411	0.177083	0.50629	128	135456	5421975	5357	20	17	adk(6)	fumC(4)	gyrB(3)	icd(17)	mdh(7)	purA(7)	recA(6)
PNUSAE012561	SAMN08743662	SRR6870584	Oneida	Stool	2018-02-23	O69:H11	B1	98.349	99.6411	0.333333	0.504666	260	83924	5673343	5721	29	21	adk(16)	fumC(4)	gyrB(12)	icd(16)	mdh(9)	purA(7)	recA(7)
PNUSAE012615	SAMN08743764	SRR6870593	Westchester	Stool	2018-02-25	O165:H25	A	98.2759	99.2601	0.541667	0.505787	184	85581	5062346	5103		119	adk(48)	fumC(46)	gyrB(43)	icd(45)	mdh(11)	purA(34)	recA(35)
PNUSAE012672	SAMN08767825	SRR6875497	Oswego	Stool	2018-02-27	O118:H2	B1	98.308	99.6411	0.342014	0.505405	150	180098	5385763	5304	20	17	adk(6)	fumC(4)	gyrB(3)	icd(17)	mdh(7)	purA(7)	recA(6)
PNUSAE012662	SAMN08767820	SRR6875500	Queens	Stool	2018-02-28	O157:H7	E	97.7061	99.6411	0.263889	0.502912	148	160333	5358897	5225	11	11	adk(12)	fumC(12)	gyrB(8)	icd(12)	mdh(15)	purA(2)	recA(2)
PNUSAE012670	SAMN08767832	SRR6875501	Allegany	Stool	2018-02-16	O103:H2	B1	98.2462	99.6411	0.732639	0.505663	155	138494	5448966	5399	20	17	adk(6)	fumC(4)	gyrB(3)	icd(17)	mdh(7)	purA(7)	recA(6)
PNUSAE012671	SAMN08767829	SRR6875505	Monroe	Stool	2018-02-06	B17:H19	B1	98.3631	99.6411	0.525546	0.506835	59	181097	4838569	4558	469	162	adk(9)	fumC(65)	gyrB(5)	icd(1)	mdh(9)	purA(13)	recA(6)
PNUSAE012692	SAMN08799715	SRR6902774	Oneida	Stool	2018-03-01	O103:H2	B1	98.3082	99.6411	0.177083	0.505027	206	94684	5593079	5585	20	17	adk(6)	fumC(4)	gyrB(3)	icd(17)	mdh(7)	purA(7)	recA(6)
PNUSAE012693	SAMN08799713	SRR6902777	Albany	Stool	2018-02-28	-:H8	B1	98.314	99.6411	0.567708	0.505922	300	55439	5383809	5413	29	16	adk(6)	fumC(4)	gyrB(12)	icd(16)	mdh(9)	purA(7)	recA(12)
PNUSAE012851	SAMN08872676	SRR6949549	Onondaga	Stool	2018-03-09	O103:H2	B1	98.2764	99.6411	1.15923	0.503108	182	129899	5633338	5597	20	17	adk(6)	fumC(4)	gyrB(3)	icd(17)	mdh(7)	purA(7)	recA(6)
PNUSAE012869	SAMN08872674	SRR6949556	Monroe	Stool	2018-03-08	O103:H2	B1	98.3049	99.6411	0.734375	0.505797	181	83451	5484222	5447	20	17	adk(6)	fumC(4)	gyrB(3)	icd(17)	mdh(7)	purA(7)	recA(6)
PNUSAE012852	SAMN08872675	SRR6949562	Washington	Stool	2018-03-12	O103:H2	B1	98.2918	99.6411	0.177083	0.505653	125	124098	5392175	5290	20	17	adk(6)	fumC(4)	gyrB(3)	icd(17)	mdh(7)	purA(7)	recA(6)
PNUSAE012969	SAMN08915380	SRR6983011	Wayne	Stool	2018-03-15	O103:H2	B1	98.2554	99.6411	0.734375	0.50551	165	132044	5488760	5445	20	17	adk(6)	fumC(4)	gyrB(3)	icd(17)	mdh(7)	purA(7)	recA(6)
PNUSAE013071	SAMN08963244	SRR7048459	Suffolk	Stool	2018-03-26	uncertain:H2	B1	98.2683	99.6411	0.747396	0.505745	201	84897	5520921	5478	20	17	adk(6)	fumC(4)	gyrB(3)	icd(17)	mdh(7)	purA(7)	recA(6)
PNUSAE013072	SAMN08963255	SRR7048461	Albany	Stool	2018-03-27	OX18:H19	B1	98.3796	99.6411	0.190104	0.507855	81	169878	5062900	4792	205	205	adk(6)	fumC(23)	gyrB(15)	icd(16)	mdh(9)	purA(8)	recA(7)
PNUSAE013136	SAMN08963245	SRR7048464	Herkimer	Stool	2018-03-20	O145:H25	A	98.2951	99.6635	0.359375	0.503655	148	147950	5264890	5198		342	adk(1)	fumC(46)	gyrB(69)	icd(1)	mdh(20)	purA(34)	recA(7)
PNUSAE013111	SAMN08963247	SRR7048478	Herkimer	Stool	2018-03-20	O111:H8	B1	98.2504	99.6411	0.411458	0.502534	155	147385	5359671	5360	29	16	adk(6)	fumC(4)	gyrB(12)	icd(16)	mdh(9)	purA(7)	recA(12)
PNUSAE013161	SAMN08964565	SRR7050662	Tioga	Stool	2018-03-30	-:H7	E	97.8094	99.6411	0.177083	0.505425	271	67330	5352071	5260	11	11	adk(12)	fumC(12)	gyrB(8)	icd(12)	mdh(15)	purA(2)	recA(2)
PNUSAE013275	SAMN08994041	SRR7073051	Livingston	Stool	2018-03-26	O118/O151:H2	B1	98.3082	99.537	0.255208	0.506278	184	101175	5484394	5473	20	17	adk(6)	fumC(4)	gyrB(3)	icd(17)	mdh(7)	purA(7)	recA(6)
PNUSAE013274	SAMN08994042	SRR7073052	Dutchess	Stool	2018-03-27	O117:H7	B1	96.7012	99.3286	1.11458	0.506766	190	64271	5111498	5081		5292	adk(76)	fumC(43)	gyrB(9)	icd(36)	mdh(404)	purA(14)	recA(10)
PNUSAE013276	SAMN08994040	SRR7073055	Nassau	Stool	2018-03-28	O157:H7	E	97.7519	99.6411	0.177083	0.502604	144	185022	5399913	5265	11	11	adk(12)	fumC(12)	gyrB(8)	icd(12)	mdh(15)	purA(2)	recA(2)
PNUSAE012433	SAMN08743441	SRR7081883	Wyoming	Stool	2018-02-06	O103:H2	B1	98.2386	99.6411	0.645833	0.505949	200	95633	5459396	5426	20	7049	adk(6)	fumC(761)	gyrB(3)	icd(17)	mdh(7)	purA(7)	recA(6)
PNUSAE013361	SAMN09012072	SRR7094134	Kings	Stool	2018-04-04	-:H11	B1	98.3185	99.6411	0.333333	0.504316	254	88933	5407563	5407	29	21	adk(16)	fumC(4)	gyrB(12)	icd(16)	mdh(9)	purA(7)	recA(7)
PNUSAE013408	SAMN09012071	SRR7094152	Onondaga	Stool	2018-04-09	uncertain:H2	B1	98.3406	99.6411	0.177083	0.50656	158	104068	5225292	5087	20	17	adk(6)	fumC(4)	gyrB(3)	icd(17)	mdh(7)	purA(7)	recA(6)
PNUSAE013600	SAMN09198388	SRR7155549	Washington	Stool	2018-04-16	O26:H11	B1	98.2789	99.6411	0.333333	0.504307	226	92338	5444052	5459	29	21	adk(16)	fumC(4)	gyrB(12)	icd(16)	mdh(9)	purA(7)	recA(7)
PNUSAE013826	SAMN09198389	SRR7155551	Erie	Stool	2018-04-16	O119:H4	cladeI	96.3175	99.6411	0.489583	0.504876	90	133274	5199616	4848		7030	adk(290)	fumC(54)	gyrB(55)	icd(324)	mdh(35)	purA(7)	recA(2)
PNUSAE013755	SAMN09198387	SRR7155572	Erie	Stool	2018-04-15	O145:H28	E	97.8499	99.6411	0.75	0.504803	202	115916	5508010	5418	32	32	adk(19)	fumC(23)	gyrB(18)	icd(24)	mdh(21)	purA(2)	recA(16)
PNUSAE013630	SAMN09198391	SRR7155573	Oneida	Stool	2018-04-12	O69:H11	B1	98.2595	99.6411	0.333333	0.504804	214	96810	5347258	5273	29	21	adk(16)	fumC(4)	gyrB(12)	icd(16)	mdh(9)	purA(7)	recA(7)
PNUSAE013827	SAMN09198386	SRR7155574	Oswego	Stool	2018-04-27	O157:H7	E	97.7611	99.6411	0.177083	0.502878	159	148116	5480307	5381	11	11	adk(12)	fumC(12)	gyrB(8)	icd(12)	mdh(15)	purA(2)	recA(2)
PNUSAE013598	SAMN09198392	SRR7155576	Lewis	Stool	2018-04-12	O121:H19	B1	98.3548	99.3286	0.385417	0.506144	284	66027	5162071	5078		655	adk(100)	fumC(23)	gyrB(68)	icd(45)	mdh(1)	purA(35)	recA(7)
PNUSAE013599	SAMN09198390	SRR7155581	Seneca	Stool	2018-04-11	O103:H2	B1	98.2198	99.6411	0.177083	0.505733	208	86123	5434374	5390	20	17	adk(6)	fumC(4)	gyrB(3)	icd(17)	mdh(7)	purA(7)	recA(6)
PNUSAE013509	SAMN09221036	SRR7178221	Rockland	Stool	2018-04-10	O157:H7	E	97.7058	99.6411	0.177083	0.503164	143	148212	5403832	5221	11	11	adk(12)	fumC(12)	gyrB(8)	icd(12)	mdh(15)	purA(2)	recA(2)
PNUSAE013828	SAMN09229865	SRR7188608	Westchester	Stool	2018-04-26	O157:H7	E	97.6483	99.6411	0.177083	0.503539	138	156994	5366554	5207	11	11	adk(12)	fumC(12)	gyrB(8)	icd(12)	mdh(15)	purA(2)	recA(2)
PNUSAE014058	SAMN09229872	SRR7188627	Monroe	Stool	2018-04-28	O157:H7	E	97.7545	99.6411	0.177083	0.50275	141	185816	5489597	5390	11	11	adk(12)	fumC(12)	gyrB(8)	icd(12)	mdh(15)	purA(2)	recA(2)
PNUSAE014045	SAMN09232469	SRR7191430	Tompkins	Stool	2018-04-24	O26:H11	B1	98.2346	99.6411	0.361742	0.503777	194	104145	5577998	5606	29	21	adk(16)	fumC(4)	gyrB(12)	icd(16)	mdh(9)	purA(7)	recA(7)
PNUSAE014046	SAMN09232468	SRR7191432	Nassau	Stool	2018-04-27	O91:H14	B1	98.3207	98.3911	1.35938	0.506084	158	108302	5455060	5369		33	adk(6)	fumC(4)	gyrB(4)	icd(1)	mdh(22)	purA(8)	recA(7)
PNUSAE014047	SAMN09232467	SRR7191434	St. Lawrence	Stool	2018-04-29	O103:H2	B1	98.2781	99.6411	0.177083	0.505436	105	180300	5310132	5190	20	17	adk(6)	fumC(4)	gyrB(3)	icd(17)	mdh(7)	purA(7)	recA(6)
PNUSAE014194	SAMN09261165	SRR7219473	New York	Stool	2018-04-24	O157:H7	E	97.7429	99.6411	0.177083	0.502684	146	185816	5428161	5309	11	11	adk(12)	fumC(12)	gyrB(8)	icd(12)	mdh(15)	purA(2)	recA(2)
PNUSAE014180	SAMN09261143	SRR7219474	Suffolk	Stool	2018-04-20	O111:H8	B1	98.251	99.6411	0.255208	0.504024	172	95912	5289342	5263	29	16	adk(6)	fumC(4)	gyrB(12)	icd(16)	mdh(9)	purA(7)	recA(12)
PNUSAE014181	SAMN09261164	SRR7219476	Monroe	Stool	2018-03-29	O118:H16	B1	98.2245	99.6411	0.411458	0.504862	180	117141	5486567	5431	29	21	adk(16)	fumC(4)	gyrB(12)	icd(16)	mdh(9)	purA(7)	recA(7)
PNUSAE013182	SAMN09281096	SRR7233649	Erie	Stool	2018-03-16	O111:H8	B1	98.2636	99.6411	0.268229	0.504617	148	126089	5146755	5076	29	16	adk(6)	fumC(4)	gyrB(12)	icd(16)	mdh(9)	purA(7)	recA(12)
PNUSAE014059	SAMN09294387	SRR7248756	Monroe	Stool	2018-05-01	O157:H7	E	97.7246	99.6411	0.177083	0.50267	168	147033	5412026	5293	11	11	adk(12)	fumC(12)	gyrB(8)	icd(12)	mdh(15)	purA(2)	recA(2)
PNUSAE014263	SAMN09294396	SRR7248761	Orange	Stool	2018-05-03	O45:H2	B1	98.2509	99.6411	0.177083	0.505633	165	135266	5257891	5180	20	17	adk(6)	fumC(4)	gyrB(3)	icd(17)	mdh(7)	purA(7)	recA(6)
PNUSAE014262	SAMN09294385	SRR7248764	Monroe	Stool	2018-05-04	O61:H16	B1	98.3744	99.6411	0.177083	0.506944	65	212936	5060372	4791		4382	adk(9)	fumC(23)	gyrB(32)	icd(1)	mdh(9)	purA(8)	recA(6)
PNUSAE014400	SAMN09294395	SRR7248765	Kings	Stool	2018-05-12	O103:H2	B1	98.29	99.6411	0.333333	0.505494	103	193467	5326511	5218	20	17	adk(6)	fumC(4)	gyrB(3)	icd(17)	mdh(7)	purA(7)	recA(6)
PNUSAE014261	SAMN09294386	SRR7248766	Genesee	Stool	2018-05-04	O26:H11	B1	98.2564	99.6411	0.674242	0.504233	201	102421	5573955	5593	29	21	adk(16)	fumC(4)	gyrB(12)	icd(16)	mdh(9)	purA(7)	recA(7)
PNUSAE014331	SAMN09382179	SRR7280425	Monroe	Stool	2018-05-01	O61:H16	B1	98.3925	99.6411	0.177083	0.506953	61	261537	5060979	4789		4382	adk(9)	fumC(23)	gyrB(32)	icd(1)	mdh(9)	purA(8)	recA(6)
PNUSAE014912	SAMN09474352	SRR7413749	Monroe	Stool	2018-05-26	O111:H8	B1	98.1904	99.6411	0.28776	0.504753	173	94304	5138393	5078	29	16	adk(6)	fumC(4)	gyrB(12)	icd(16)	mdh(9)	purA(7)	recA(12)
PNUSAE014910	SAMN09474330	SRR7413758	Chenango	Stool	2018-05-31	uncertain:H2	B1	98.2873	99.6411	0.177083	0.506058	130	133572	5341288	5244	20	17	adk(6)	fumC(4)	gyrB(3)	icd(17)	mdh(7)	purA(7)	recA(6)
PNUSAE014911	SAMN09474354	SRR7413805	Monroe	Stool	2018-05-22	O111:H8	B1	98.1963	99.6411	0.864583	0.503162	215	87790	5423000	5425	29	16	adk(6)	fumC(4)	gyrB(12)	icd(16)	mdh(9)	purA(7)	recA(12)
PNUSAE014791	SAMN09474613	SRR7414520	Saratoga	Stool	2018-05-27	O157:H7	E	97.7781	99.6411	0.177083	0.503243	208	100066	5233862	5091	11	11	adk(12)	fumC(12)	gyrB(8)	icd(12)	mdh(15)	purA(2)	recA(2)
PNUSAE014736	SAMN09474619	SRR7414540	Erie	Stool	2018-05-20	O71:H11	B1	98.2823	99.6411	0.333333	0.504214	202	100853	5362040	5329	29	21	adk(16)	fumC(4)	gyrB(12)	icd(16)	mdh(9)	purA(7)	recA(7)
PNUSAE014737	SAMN09474617	SRR7414565	Monroe	Stool	2018-05-16	O26:H11	B1	98.2652	99.6411	0.333333	0.50351	207	113902	5493391	5489	29	21	adk(16)	fumC(4)	gyrB(12)	icd(16)	mdh(9)	purA(7)	recA(7)
PNUSAE014793	SAMN09474615	SRR7414658	Nassau	Stool	2018-05-21	O118/O151:H2	B1	98.2903	99.6411	0.255208	0.505988	166	154266	5402818	5364	20	17	adk(6)	fumC(4)	gyrB(3)	icd(17)	mdh(7)	purA(7)	recA(6)
PNUSAE014882	SAMN09489310	SRR7430532	Franklin	Stool	2018-05-30	O157:H7	E	97.7124	99.6411	0.177083	0.502704	157	141756	5382739	5227	11	11	adk(12)	fumC(12)	gyrB(8)	icd(12)	mdh(15)	purA(2)	recA(2)
PNUSAE015023	SAMN09534771	SRR7465111	Suffolk	Stool	2018-05-31	uncertain:H11	B1	98.4444	99.6411	0.4375	0.506891	75	143762	4944408	4670		297	adk(6)	fumC(65)	gyrB(32)	icd(26)	mdh(9)	purA(8)	recA(2)
PNUSAE015225	SAMN09534770	SRR7465113	Suffolk	Stool	2018-06-12	O157:H7	E	97.7172	99.6411	0.177083	0.502565	152	148118	5342102	5215	11	11	adk(12)	fumC(12)	gyrB(8)	icd(12)	mdh(15)	purA(2)	recA(2)
PNUSAE015134	SAMN09534760	SRR7465135	Oneida	Stool	2018-06-03	-:H11	B1	98.3102	99.6411	0.333333	0.505361	237	85638	5282971	5266	29	21	adk(16)	fumC(4)	gyrB(12)	icd(16)	mdh(9)	purA(7)	recA(7)
PNUSAE015224	SAMN09623416	SRR7478700	Rockland	Stool	2018-06-10	-:H7	E	97.7211	99.6411	0.4375	0.503046	250	71209	5527746	5495	11	11	adk(12)	fumC(12)	gyrB(8)	icd(12)	mdh(15)	purA(2)	recA(2)
PNUSAE015227	SAMN09623429	SRR7478737	Nassau	Stool	2018-06-12	O93:H28	B1	98.3678	99.6411	0.177083	0.508235	82	126974	5031038	4802		4038	adk(6)	fumC(19)	gyrB(3)	icd(18)	mdh(9)	purA(8)	recA(156)
PNUSAE015901	SAMN09740371	SRR7620593	Rockland	Stool	2018-06-18	O118:H2	B1	98.243	99.6411	0.255208	0.506433	200	111879	5625806	5638	20	17	adk(6)	fumC(4)	gyrB(3)	icd(17)	mdh(7)	purA(7)	recA(6)
PNUSAE015324	SAMN09740381	SRR7620597	Monroe	Stool	2018-06-08	-:H8	B1	98.2803	99.6411	0.596117	0.506391	282	49435	5124279	5075	29	16	adk(6)	fumC(4)	gyrB(12)	icd(16)	mdh(9)	purA(7)	recA(12)
PNUSAE015468	SAMN09740368	SRR7620599	Rensselaer	Stool	2018-06-19	-:H8	B1	98.2497	99.6411	0.255208	0.504218	287	85846	5456208	5508	29	16	adk(6)	fumC(4)	gyrB(12)	icd(16)	mdh(9)	purA(7)	recA(12)
PNUSAE015760	SAMN09740448	SRR7620600	Oneida	Stool	2018-06-26	-:H11	B1	98.266	99.6411	0.333333	0.504134	264	83862	5532140	5575	29	21	adk(16)	fumC(4)	gyrB(12)	icd(16)	mdh(9)	purA(7)	recA(7)
PNUSAE015900	SAMN09740374	SRR7620603	Delaware	Stool	2018-06-19	-:H11	B1	98.2498	99.6411	0.333333	0.504568	173	100821	5440123	5384	29	723	adk(16)	fumC(154)	gyrB(12)	icd(16)	mdh(9)	purA(7)	recA(7)
PNUSAE015954	SAMN09740553	SRR7620615	Suffolk	Stool	2018-06-28	O45:H2	B1	98.2471	99.6411	0.177083	0.505541	174	117835	5242735	5136	20	17	adk(6)	fumC(4)	gyrB(3)	icd(17)	mdh(7)	purA(7)	recA(6)
PNUSAE016047	SAMN09740550	SRR7620616	Warren	Stool	2018-06-28	O121:H19	B1	98.3425	99.3286	0.385417	0.504392	178	128976	5174176	5080		655	adk(100)	fumC(23)	gyrB(68)	icd(45)	mdh(1)	purA(35)	recA(7)
PNUSAE016048	SAMN09740547	SRR7620617	Queens	Stool	2018-06-25	O111:H8	B1	98.2655	99.6411	0.255208	0.504319	157	117747	5148503	5064	29	16	adk(6)	fumC(4)	gyrB(12)	icd(16)	mdh(9)	purA(7)	recA(12)
PNUSAE016051	SAMN09740538	SRR7620625	Monroe	Stool	2018-06-27	O157:H7	E	97.7768	99.537	0.177083	0.503419	185	128458	5368401	5261	11	11	adk(12)	fumC(12)	gyrB(8)	icd(12)	mdh(15)	purA(2)	recA(2)
PNUSAE016049	SAMN09740544	SRR7620626	Jefferson	Stool	2018-06-28	O121:H19	B1	98.2961	99.3286	0.385417	0.504627	187	122625	5193325	5078		655	adk(100)	fumC(23)	gyrB(68)	icd(45)	mdh(1)	purA(35)	recA(7)
PNUSAE016046	SAMN09740557	SRR7620629	Delaware	Stool	2018-06-25	O121:H19	B1	98.3073	99.3286	0.385417	0.504649	171	122625	5197965	5083		655	adk(100)	fumC(23)	gyrB(68)	icd(45)	mdh(1)	purA(35)	recA(7)
PNUSAE016050	SAMN09740541	SRR7620647	St. Lawrence	Stool	2018-07-04	O45:H2	B1	98.2216	99.6411	0.177083	0.505446	175	117835	5275255	5187	20	17	adk(6)	fumC(4)	gyrB(3)	icd(17)	mdh(7)	purA(7)	recA(6)
PNUSAE015684	SAMN09753020	SRR7631836	Onondaga	Stool	2018-06-26	O121:H19	B1	98.2879	99.3286	0.385417	0.506431	295	46195	5124239	5041		655	adk(100)	fumC(23)	gyrB(68)	icd(45)	mdh(1)	purA(35)	recA(7)
PNUSAE015685	SAMN09753019	SRR7631839	Ontario	Stool	2018-06-19	-:H7	E	97.7301	99.6411	0.177083	0.505395	280	51757	5272121	5110	11	11	adk(12)	fumC(12)	gyrB(8)	icd(12)	mdh(15)	purA(2)	recA(2)
PNUSAE016181	SAMN09779941	SRR7656254	Suffolk	Stool	2018-06-30	O157:H7	E	97.723	99.6411	0.177083	0.502936	128	167876	5329308	5155	11	11	adk(12)	fumC(12)	gyrB(8)	icd(12)	mdh(15)	purA(2)	recA(2)
PNUSAE016363	SAMN09779954	SRR7656255	Orleans	Stool	2018-07-07	O121:H19	B1	98.3239	99.3286	0.385417	0.505219	212	102590	5201678	5113		655	adk(100)	fumC(23)	gyrB(68)	icd(45)	mdh(1)	purA(35)	recA(7)
PNUSAE016361	SAMN09779942	SRR7656257	Erie	Stool	2018-06-04	O45:H2	B1	98.2503	99.6411	0.333333	0.504798	210	75991	5359350	5310	20	17	adk(6)	fumC(4)	gyrB(3)	icd(17)	mdh(7)	purA(7)	recA(6)
PNUSAE016223	SAMN09779940	SRR7656258	Erie	Stool	2018-06-24	O111:H8	B1	98.2245	99.6411	0.255208	0.503566	193	97096	5464666	5454	29	16	adk(6)	fumC(4)	gyrB(12)	icd(16)	mdh(9)	purA(7)	recA(12)
PNUSAE016184	SAMN09779955	SRR7656262	Franklin	Stool	2018-07-09	O111:H8	B1	98.2389	99.6411	0.255208	0.502443	166	99885	5282302	5253	29	16	adk(6)	fumC(4)	gyrB(12)	icd(16)	mdh(9)	purA(7)	recA(12)
PNUSAE016183	SAMN09779956	SRR7656263	Chemung	Stool	2018-07-03	O121:H19	B1	98.3081	99.3286	0.541667	0.50345	180	122742	5241969	5146		655	adk(100)	fumC(23)	gyrB(68)	icd(45)	mdh(1)	purA(35)	recA(7)
PNUSAE016182	SAMN09779957	SRR7656264	Nassau	Stool	2018-07-05	O118/O151:H2	B1	98.3288	99.6411	0.255208	0.50542	186	146995	5519785	5496	20	17	adk(6)	fumC(4)	gyrB(3)	icd(17)	mdh(7)	purA(7)	recA(6)
PNUSAE016362	SAMN09779958	SRR7656265	Franklin	Stool	2018-07-03	-:H8	B1	98.2323	99.6411	0.255208	0.50352	252	66364	5261081	5243	29	16	adk(6)	fumC(4)	gyrB(12)	icd(16)	mdh(9)	purA(7)	recA(12)
PNUSAE016507	SAMN09787721	SRR7664239	Rockland	Stool	2018-07-15	-:H2	B1	98.2537	99.6411	0.802083	0.506491	213	67200	5404638	5363	20	17	adk(6)	fumC(4)	gyrB(3)	icd(17)	mdh(7)	purA(7)	recA(6)
PNUSAE016523	SAMN09787720	SRR7664242	Saratoga	Stool	2018-07-10	-:H8	B1	98.3136	99.6411	0.268229	0.504796	197	89230	5283433	5241	29	16	adk(6)	fumC(4)	gyrB(12)	icd(16)	mdh(9)	purA(7)	recA(12)
PNUSAE016508	SAMN09787740	SRR7664243	Washington	Stool	2018-07-15	uncertain:H7	E	97.7486	99.6411	0.177083	0.50369	149	148077	5420275	5261	11	11	adk(12)	fumC(12)	gyrB(8)	icd(12)	mdh(15)	purA(2)	recA(2)
PNUSAE016634	SAMN09787722	SRR7664244	Nassau	Stool	2018-07-15	-:H45	E	97.8741	99.6411	0.489583	0.504481	58	288751	5056589	4703		5352	adk(83)	fumC(550)	gyrB(280)	icd(12)	mdh(112)	purA(2)	recA(138)
PNUSAE016633	SAMN09787724	SRR7664247	Monroe	Stool	2018-06-21	-:H45	B2	96.7632	99.6411	0.519965	0.506474	88	198616	4980674	4717		491	adk(13)	fumC(39)	gyrB(19)	icd(36)	mdh(30)	purA(14)	recA(82)
PNUSAE016505	SAMN09787723	SRR7664249	Suffolk	Stool	2018-06-28	-:H7	E	97.755	99.6411	0.177083	0.504262	195	99672	5300105	5150	11	11	adk(12)	fumC(12)	gyrB(8)	icd(12)	mdh(15)	purA(2)	recA(2)
PNUSAE016854	SAMN09870206	SRR7726371	Lewis	Stool	2018-07-24	O121:H19	B1	98.3123	98.3911	0.385417	0.505058	175	122625	5118933	4999		655	adk(100)	fumC(23)	gyrB(68)	icd(45)	mdh(1)	purA(35)	recA(7)
PNUSAE016506	SAMN09870208	SRR7726372	New York	Stool	2018-07-10	D6:H11	B1	98.3987	99.6411	0.4375	0.506436	70	159368	5077269	4840		297	adk(6)	fumC(65)	gyrB(32)	icd(26)	mdh(9)	purA(8)	recA(2)
PNUSAE016914	SAMN09870204	SRR7726377	Monroe	Stool	2018-07-24	-:H7	E	97.7357	99.6411	0.177083	0.503724	228	86297	5324831	5232	11	11	adk(12)	fumC(12)	gyrB(8)	icd(12)	mdh(15)	purA(2)	recA(2)
PNUSAE016913	SAMN09870205	SRR7726380	Kings	Stool	2018-07-19	uncertain:H8	B1	98.2668	99.6411	0.268229	0.505194	234	80963	5416672	5428	29	16	adk(6)	fumC(4)	gyrB(12)	icd(16)	mdh(9)	purA(7)	recA(12)
PNUSAE016222	SAMN09870209	SRR7726386	New York	Stool	2018-06-20	-:H21	B1	98.3391	99.6411	0.333333	0.507853	94	128253	5061736	4776		677	adk(6)	fumC(95)	gyrB(15)	icd(18)	mdh(9)	purA(8)	recA(14)
PNUSAE017203	SAMN09878922	SRR7738083	Suffolk	Stool	2018-07-28	uncertain:H7	E	97.6981	99.6411	0.177083	0.503781	255	64366	5294132	5181	11	11	adk(12)	fumC(12)	gyrB(8)	icd(12)	mdh(15)	purA(2)	recA(2)
PNUSAE017204	SAMN09878921	SRR7738087	Albany	Stool	2018-07-28	O157:H7	E	97.7792	99.5965	0.28125	0.504249	235	72427	5239241	5066	11	11	adk(12)	fumC(12)	gyrB(8)	icd(12)	mdh(15)	purA(2)	recA(2)
PNUSAE017234	SAMN09878898	SRR7738088	Monroe	Stool	2018-07-25	O103:H2	B1	98.2803	99.6411	0.645833	0.505557	184	137631	5450970	5395	20	17	adk(6)	fumC(4)	gyrB(3)	icd(17)	mdh(7)	purA(7)	recA(6)
PNUSAE017233	SAMN09878899	SRR7738090	Onondaga	Stool	2018-07-30	-:H8	B1	98.2963	99.6411	0.255208	0.505815	232	63205	5051162	4968	29	16	adk(6)	fumC(4)	gyrB(12)	icd(16)	mdh(9)	purA(7)	recA(12)
PNUSAE017235	SAMN09878920	SRR7738097	Monroe	Stool	2018-07-25	-:H7	B1	96.6892	99.3286	0.802083	0.507203	228	59662	5100237	5080		5292	adk(76)	fumC(43)	gyrB(9)	icd(36)	mdh(404)	purA(14)	recA(10)
PNUSAE017208	SAMN09878900	SRR7738105	Rockland	Stool	2018-07-20	-:H11	B1	98.2478	99.6411	0.333333	0.504434	249	99501	5490883	5507	29	21	adk(16)	fumC(4)	gyrB(12)	icd(16)	mdh(9)	purA(7)	recA(7)
PNUSAE017206	SAMN09878903	SRR7738109	Bronx	Stool	2018-07-22	O118:H16	B1	98.2531	99.6411	0.411458	0.50496	254	78564	5560217	5550	29	21	adk(16)	fumC(4)	gyrB(12)	icd(16)	mdh(9)	purA(7)	recA(7)
PNUSAE017205	SAMN09878905	SRR7738112	Kings	Stool	2018-07-23	-:H8	B1	98.2055	99.6411	0.255208	0.505581	284	58416	5149329	5097	29	16	adk(6)	fumC(4)	gyrB(12)	icd(16)	mdh(9)	purA(7)	recA(12)
PNUSAE017201	SAMN09878904	SRR7738114	Albany	Stool	2018-07-20	-:H7	E	97.6707	99.6411	0.177083	0.503371	237	81860	5372621	5258	11	11	adk(12)	fumC(12)	gyrB(8)	icd(12)	mdh(15)	purA(2)	recA(2)
PNUSAE017202	SAMN09878897	SRR7738117	Livingston	Stool	2018-07-29	-:H7	E	97.7883	99.6411	0.177083	0.504469	207	92770	5257285	5067	11	11	adk(12)	fumC(12)	gyrB(8)	icd(12)	mdh(15)	purA(2)	recA(2)
PNUSAE017232	SAMN09878902	SRR7738118	Tompkins	Stool	2018-07-27	O157:H7	E	97.7227	99.563	0.177083	0.503326	203	109319	5366062	5277	11	6681	adk(614)	fumC(12)	gyrB(8)	icd(12)	mdh(15)	purA(2)	recA(2)
PNUSAE017337	SAMN09907387	SRR7749769	Jefferson	Stool	2018-07-19	O118/O151:H2	B1	98.2892	99.6411	0.255208	0.505418	164	178876	5452084	5403	20	17	adk(6)	fumC(4)	gyrB(3)	icd(17)	mdh(7)	purA(7)	recA(6)
PNUSAE017508	SAMN09925315	SRR7759847	St. Lawrence	Stool	2018-08-07	-:H4	B2	96.6598	99.6411	0.216146	0.506207	129	106089	4933379	4681		1385	adk(13)	fumC(40)	gyrB(93)	icd(13)	mdh(23)	purA(28)	recA(30)
PNUSAE017460	SAMN09925319	SRR7759849	Oneida	Stool	2018-08-04	-:H25	A	98.2079	99.2601	0.541667	0.505952	196	79317	5033983	5068		119	adk(48)	fumC(46)	gyrB(43)	icd(45)	mdh(11)	purA(34)	recA(35)
PNUSAE017461	SAMN09925318	SRR7759856	Orange	Stool	2018-08-03	O103:H2	B1	98.2692	99.6411	0.645833	0.506398	218	95453	5502731	5516	20	17	adk(6)	fumC(4)	gyrB(3)	icd(17)	mdh(7)	purA(7)	recA(6)
PNUSAE017507	SAMN09925316	SRR7759885	Nassau	Stool	2018-08-07	-:H7	E	97.7236	99.6411	0.177083	0.503542	205	104808	5358779	5205	11	11	adk(12)	fumC(12)	gyrB(8)	icd(12)	mdh(15)	purA(2)	recA(2)
PNUSAE017614	SAMN09986388	SRR7798091	Orange	Stool	2018-08-10	uncertain:H2	B1	98.2406	99.6411	0.645833	0.506015	211	87193	5538409	5541	20	17	adk(6)	fumC(4)	gyrB(3)	icd(17)	mdh(7)	purA(7)	recA(6)
PNUSAE017615	SAMN09986387	SRR7798093	Broome	Stool	2018-08-10	O145:H28	E	97.8111	99.6411	0.528646	0.503228	157	193023	5417953	5265	32	32	adk(19)	fumC(23)	gyrB(18)	icd(24)	mdh(21)	purA(2)	recA(16)
PNUSAE017613	SAMN09986375	SRR7798099	Kings	Stool	2018-08-04	O98:H21	B1	98.2839	99.6411	0.333333	0.504654	173	109523	5313534	5220		306	adk(77)	fumC(7)	gyrB(7)	icd(18)	mdh(54)	purA(18)	recA(7)
PNUSAE017753	SAMN09986386	SRR7798101	Monroe	Stool	2018-08-02	uncertain:H11	B1	98.3243	99.6411	0.333333	0.504286	247	92114	5544677	5577	29	21	adk(16)	fumC(4)	gyrB(12)	icd(16)	mdh(9)	purA(7)	recA(7)
PNUSAE017968	SAMN10093039	SRR7878648	Kings	Stool	2018-08-04	-:H8	B1	98.3172	99.4536	0.333333	0.505544	192	70621	5313990	5217		718	adk(6)	fumC(19)	gyrB(3)	icd(26)	mdh(9)	purA(8)	recA(6)
PNUSAE018106	SAMN10093040	SRR7878649	Oneida	Stool	2018-07-31	-:H8	B1	98.2366	99.6411	0.255208	0.504583	247	65661	5216879	5182	29	16	adk(6)	fumC(4)	gyrB(12)	icd(16)	mdh(9)	purA(7)	recA(12)
PNUSAE018107	SAMN10093038	SRR7878654	Delaware	Stool	2018-08-14	-:H8	B1	98.208	99.6411	0.255208	0.503576	219	79793	5272520	5242	29	16	adk(6)	fumC(4)	gyrB(12)	icd(16)	mdh(9)	purA(7)	recA(12)
PNUSAE017973	SAMN10093071	SRR7878665	Queens	Stool	2018-08-14	-:H11	B1	98.2625	99.6411	0.333333	0.505234	292	69169	5400947	5453	29	21	adk(16)	fumC(4)	gyrB(12)	icd(16)	mdh(9)	purA(7)	recA(7)
PNUSAE017754	SAMN10112259	SRR7895005	Monroe	Stool	2018-08-06	-:H7	E	97.705	99.6411	0.177083	0.50353	210	102048	5325028	5233	11	11	adk(12)	fumC(12)	gyrB(8)	icd(12)	mdh(15)	purA(2)	recA(2)
PNUSAE018303	SAMN10112261	SRR7895022	Rockland	Stool	2018-08-21	-:H2	B1	98.2635	99.4849	0.815104	0.506421	283	58083	5381774	5358	20	17	adk(6)	fumC(4)	gyrB(3)	icd(17)	mdh(7)	purA(7)	recA(6)
PNUSAE018458	SAMN10138958	SRR7909673	Rockland	Stool	2018-08-27	uncertain:H2	B1	98.3011	99.6411	0.177083	0.506648	168	88351	5303758	5201	20	17	adk(6)	fumC(4)	gyrB(3)	icd(17)	mdh(7)	purA(7)	recA(6)
PNUSAE018459	SAMN10138952	SRR7909685	Tompkins	Stool	2018-08-30	O187:H52	B1	98.3425	99.6411	0.734375	0.506992	166	65083	4988914	4800	278	642	adk(9)	fumC(23)	gyrB(33)	icd(18)	mdh(11)	purA(8)	recA(6)
PNUSAE018575	SAMN10138939	SRR7909686	Saratoga	Stool	2018-09-04	O121:H19	B1	98.4077	99.3286	0.385417	0.504694	207	107450	5265052	5153		655	adk(100)	fumC(23)	gyrB(68)	icd(45)	mdh(1)	purA(35)	recA(7)
PNUSAE018679	SAMN10144044	SRR7942423	Dutchess	Stool	2018-09-07	O121:H19	B1	98.3189	99.3286	0.385417	0.504579	172	122625	5188499	5066		655	adk(100)	fumC(23)	gyrB(68)	icd(45)	mdh(1)	purA(35)	recA(7)
PNUSAE018682	SAMN10144093	SRR7942445	Jefferson	Stool	2018-09-07	O45:H2	B1	98.2684	99.6411	0.177083	0.506467	218	74355	5221540	5140	20	17	adk(6)	fumC(4)	gyrB(3)	icd(17)	mdh(7)	purA(7)	recA(6)
PNUSAE017852	SAMN10144052	SRR7942455	Nassau	Stool	2018-08-08	-:H14	B1	98.3539	99.6411	0.880208	0.507943	244	61069	5288873	5238		33	adk(6)	fumC(4)	gyrB(4)	icd(1)	mdh(22)	purA(8)	recA(7)
PNUSAE018680	SAMN10144040	SRR7942456	Livingston	Stool	2018-08-28	O103:H2	B1	98.2594	99.6411	0.645833	0.506169	198	91930	5524553	5533	20	17	adk(6)	fumC(4)	gyrB(3)	icd(17)	mdh(7)	purA(7)	recA(6)
PNUSAE018840	SAMN10170532	SRR7958523	Jefferson	Stool	2018-09-07	O45:H2	B1	98.2747	99.6411	0.177083	0.505997	198	87834	5240718	5139	20	17	adk(6)	fumC(4)	gyrB(3)	icd(17)	mdh(7)	purA(7)	recA(6)
PNUSAE018930	SAMN10170531	SRR7958532	Albany	Stool	2018-09-15	-:H7	E	97.76	99.6411	0.177083	0.503983	202	92397	5375444	5218	11	11	adk(12)	fumC(12)	gyrB(8)	icd(12)	mdh(15)	purA(2)	recA(2)
PNUSAE018929	SAMN10170533	SRR7958533	Yates	Stool	2018-09-06	O157:H7	E	97.774	99.537	0.177083	0.502943	155	121905	5366999	5211	11	11	adk(12)	fumC(12)	gyrB(8)	icd(12)	mdh(15)	purA(2)	recA(2)
PNUSAE018681	SAMN10170535	SRR7958539	Suffolk	Stool	2018-09-05	-:H11	B1	98.3256	99.6411	0.333333	0.504284	299	64520	5494147	5542	29	21	adk(16)	fumC(4)	gyrB(12)	icd(16)	mdh(9)	purA(7)	recA(7)
PNUSAE018837	SAMN10170534	SRR7958545	Nassau	Stool	2018-09-10	O52:H10	A	99.3301	99.3286	0.531013	0.508243	201	59868	4818343	4600	10	34	adk(10)	fumC(11)	gyrB(4)	icd(1)	mdh(8)	purA(8)	recA(2)
PNUSAE018301	SAMN10182617	SRR7970873	New York	Stool	2018-08-18	O26:H11	B1	98.3079	99.6411	0.333333	0.503908	197	93417	5569778	5573	29	29	adk(6)	fumC(4)	gyrB(12)	icd(16)	mdh(9)	purA(7)	recA(7)
PNUSAE018926	SAMN10182629	SRR7970899	Chenango	Stool	2018-09-15	O26:H11	B1	98.278	99.6411	0.333333	0.504111	265	80765	5513952	5530	29	21	adk(16)	fumC(4)	gyrB(12)	icd(16)	mdh(9)	purA(7)	recA(7)
PNUSAE018028	SAMN10227616	SRR7992396	Allegany	Stool	2018-08-16	uncertain:H2	B1	98.2813	99.6411	0.177083	0.505978	127	174472	5352542	5262	20	17	adk(6)	fumC(4)	gyrB(3)	icd(17)	mdh(7)	purA(7)	recA(6)
PNUSAE018179	SAMN10227612	SRR7992399	Columbia	Stool	2018-08-28	-:H7	E	97.7173	99.6411	0.177083	0.504114	287	48750	5285578	5191	11	11	adk(12)	fumC(12)	gyrB(8)	icd(12)	mdh(15)	purA(2)	recA(2)
PNUSAE018304	SAMN10227609	SRR7992402	Orange	Stool	2018-08-21	-:H2	B1	98.285	99.6411	0.177083	0.506935	277	59225	5402479	5369	20	17	adk(6)	fumC(4)	gyrB(3)	icd(17)	mdh(7)	purA(7)	recA(6)
PNUSAE018108	SAMN10230768	SRR8003609	Monroe	Stool	2018-08-14	-:H23	D	97.3798	99.6411	0.489583	0.506175	123	102048	4927245	4610		5662	adk(203)	fumC(729)	gyrB(181)	icd(212)	mdh(166)	purA(1)	recA(73)
PNUSAE018110	SAMN10230766	SRR8003610	Monroe	Stool	2018-08-12	O111:H8	B1	98.2299	99.6411	0.28776	0.505231	273	56973	5110972	5068	29	16	adk(6)	fumC(4)	gyrB(12)	icd(16)	mdh(9)	purA(7)	recA(12)
PNUSAE019133	SAMN10230774	SRR8003615	Rockland	Stool	2018-09-07	O123/O186:H2	B1	98.3022	99.6411	0.734375	0.504871	214	94840	5621201	5589	20	17	adk(6)	fumC(4)	gyrB(3)	icd(17)	mdh(7)	purA(7)	recA(6)
PNUSAE019037	SAMN10230772	SRR8003616	Schenectady	Stool	2018-09-17	-:H7	B1	98.3905	99.6411	0.333333	0.509799	234	40972	4943145	4697		2387	adk(6)	fumC(19)	gyrB(3)	icd(18)	mdh(9)	purA(12)	recA(6)
PNUSAE018305	SAMN10230776	SRR8003619	Suffolk	Stool	2018-08-23	O157:H7	E	97.7188	99.6411	0.177083	0.503434	258	62166	5401932	5303	11	11	adk(12)	fumC(12)	gyrB(8)	icd(12)	mdh(15)	purA(2)	recA(2)
PNUSAE017853	SAMN10230782	SRR8003628	Lewis	Stool	2018-08-17	uncertain:H2	B1	98.2902	99.6411	0.333333	0.505981	178	84256	5374541	5289	20	17	adk(6)	fumC(4)	gyrB(3)	icd(17)	mdh(7)	purA(7)	recA(6)
PNUSAE019141	SAMN10251138	SRR8069237	Kings	Stool	2018-09-11	O157:H7	E	97.7501	99.6411	0.177083	0.501917	136	138961	5220765	5023	11	11	adk(12)	fumC(12)	gyrB(8)	icd(12)	mdh(15)	purA(2)	recA(2)
PNUSAE019134	SAMN10251137	SRR8069249	Madison	Stool	2018-09-10	O103:H11	B1	98.1941	99.6411	0.333333	0.504676	191	103979	5532971	5527	29	723	adk(16)	fumC(154)	gyrB(12)	icd(16)	mdh(9)	purA(7)	recA(7)
PNUSAE019365	SAMN10293234	SRR8111054	Monroe	Stool	2018-09-28	O25:H21	B1	98.4371	99.6411	0.541667	0.506035	63	262013	5016292	4747	155	58	adk(6)	fumC(4)	gyrB(4)	icd(16)	mdh(24)	purA(8)	recA(14)
PNUSAE019498	SAMN10293233	SRR8111057	Delaware	Stool	2018-09-26	-:H7	B1	96.7235	99.3286	0.802083	0.50666	290	40580	5037214	5053		5292	adk(76)	fumC(43)	gyrB(9)	icd(36)	mdh(404)	purA(14)	recA(10)
PNUSAE019363	SAMN10293214	SRR8111060	Jefferson	Stool	2018-09-24	O121:H19	B1	98.3162	99.3286	0.385417	0.50497	199	104904	5277613	5195		655	adk(100)	fumC(23)	gyrB(68)	icd(45)	mdh(1)	purA(35)	recA(7)
PNUSAE019362	SAMN10293215	SRR8111061	New York	Stool	2018-09-18	O103:H2	B1	98.2698	99.6411	0.199405	0.505262	178	135456	5407559	5350	20	17	adk(6)	fumC(4)	gyrB(3)	icd(17)	mdh(7)	purA(7)	recA(6)
PNUSAE018306	SAMN10293216	SRR8111062	Queens	Stool	2018-08-21	O157:H7	E	97.6976	99.6411	0.489583	0.503361	161	108726	5446268	5316	11	11	adk(12)	fumC(12)	gyrB(8)	icd(12)	mdh(15)	purA(2)	recA(2)
PNUSAE019364	SAMN10293235	SRR8111064	Genesee	Stool	2018-09-20	O111:H8	B1	98.2073	99.6411	0.317708	0.503449	211	89686	5474955	5471	29	16	adk(6)	fumC(4)	gyrB(12)	icd(16)	mdh(9)	purA(7)	recA(12)
PNUSAE019500	SAMN10293231	SRR8111074	Washington	Stool	2018-10-06	O157:H7	E	97.7008	99.6411	0.333333	0.501834	150	146650	5393479	5268	11	11	adk(12)	fumC(12)	gyrB(8)	icd(12)	mdh(15)	purA(2)	recA(2)
PNUSAE019703	SAMN10353506	SRR8139710	Suffolk	Stool	2018-10-11	O157:H7	E	97.7878	99.6411	0.177083	0.503205	157	148116	5330435	5154	11	11	adk(12)	fumC(12)	gyrB(8)	icd(12)	mdh(15)	purA(2)	recA(2)
PNUSAE019702	SAMN10355080	SRR8141235	New York	Stool	2018-10-10	O54:H4	A	99.4442	99.5786	0.203125	0.505565	193	77550	5056203	4974	10	10	adk(10)	fumC(11)	gyrB(4)	icd(8)	mdh(8)	purA(8)	recA(2)
PNUSAE019916	SAMN10396677	SRR8176460	Livingston	Stool	2018-10-14	O157:H7	E	97.7521	99.6411	0.229167	0.503213	173	97607	5294045	5097	11	11	adk(12)	fumC(12)	gyrB(8)	icd(12)	mdh(15)	purA(2)	recA(2)
PNUSAE019787	SAMN10396663	SRR8176462	Queens	Stool	2018-09-19	O118:H2	B1	98.2593	99.6411	0.255208	0.505973	187	127393	5446788	5417	20	17	adk(6)	fumC(4)	gyrB(3)	icd(17)	mdh(7)	purA(7)	recA(6)
PNUSAE019921	SAMN10396662	SRR8176466	Bronx	Stool	2018-10-16	-:H21	B1	98.2671	99.6411	1.19271	0.506637	174	98194	5530211	5426		442	adk(6)	fumC(95)	gyrB(33)	icd(18)	mdh(9)	purA(8)	recA(14)
PNUSAE019786	SAMN10396664	SRR8176482	Tompkins	Stool	2018-10-14	O45:H2	B1	98.2605	99.6411	0.177083	0.505752	208	74605	5290447	5208	20	17	adk(6)	fumC(4)	gyrB(3)	icd(17)	mdh(7)	purA(7)	recA(6)
PNUSAE019922	SAMN10396676	SRR8176486	Onondaga	Stool	2018-10-21	-:H7	B1	98.3813	99.6411	0.58631	0.504895	118	128950	5259911	5035		2521	adk(6)	fumC(19)	gyrB(3)	icd(135)	mdh(11)	purA(8)	recA(6)
PNUSAE019917	SAMN10396675	SRR8176489	Livingston	Stool	2018-10-16	O157:H7	E	97.7147	99.6411	0.177083	0.503402	177	124163	5290407	5099	11	11	adk(12)	fumC(12)	gyrB(8)	icd(12)	mdh(15)	purA(2)	recA(2)
PNUSAE020060	SAMN10432055	SRR8192153	Nassau	Stool	2018-10-20	O100:H20	A	98.9476	99.6411	0.645833	0.505943	150	91586	5115158	4993		2514	adk(10)	fumC(11)	gyrB(1)	icd(1)	mdh(8)	purA(8)	recA(2)
PNUSAE019261	SAMN10432046	SRR8192154	Monroe	Stool	2018-09-11	O45:H2	B1	98.2971	99.6411	0.177083	0.505836	169	124081	5209705	5101	20	17	adk(6)	fumC(4)	gyrB(3)	icd(17)	mdh(7)	purA(7)	recA(6)
PNUSAE019262	SAMN10432045	SRR8192155	Orange	Stool	2018-09-20	-:H28	B1	98.3115	99.6411	0.65625	0.506001	56	168661	4992645	4744		4496	adk(9)	fumC(65)	gyrB(22)	icd(1)	mdh(24)	purA(8)	recA(156)
PNUSAE019304	SAMN10432048	SRR8192219	Monroe	Stool	2018-09-20	-:H11	B1	98.3011	99.6411	0.333333	0.504741	292	81748	5426649	5449	29	21	adk(16)	fumC(4)	gyrB(12)	icd(16)	mdh(9)	purA(7)	recA(7)
PNUSAE020059	SAMN10432041	SRR8192220	Suffolk	Stool	2018-10-20	O26:H11	B1	98.263	99.6411	0.333333	0.504458	203	105887	5406723	5385	29	21	adk(16)	fumC(4)	gyrB(12)	icd(16)	mdh(9)	purA(7)	recA(7)
PNUSAE020096	SAMN10432043	SRR8192221	Queens	Stool	2018-10-16	O91:H14	B1	98.336	99.3286	0.880208	0.50661	187	104163	5515387	5500		33	adk(6)	fumC(4)	gyrB(4)	icd(1)	mdh(22)	purA(8)	recA(7)
PNUSAE019260	SAMN10432047	SRR8192222	Monroe	Stool	2018-09-18	uncertain:H19	B1	98.3134	99.6411	0.211806	0.506772	54	197913	5040386	4796		1611	adk(6)	fumC(4)	gyrB(15)	icd(18)	mdh(9)	purA(26)	recA(7)
PNUSAE019305	SAMN10432044	SRR8192223	Suffolk	Stool	2018-09-19	-:H11	B1	98.3007	99.6411	0.333333	0.504476	240	80867	5505633	5506	29	21	adk(16)	fumC(4)	gyrB(12)	icd(16)	mdh(9)	purA(7)	recA(7)
PNUSAE018927	SAMN10432040	SRR8192224	Oswego	Stool	2018-09-12	O26:H11	B1	98.3274	99.3286	0.333333	0.504058	212	101717	5567016	5599	29	21	adk(16)	fumC(4)	gyrB(12)	icd(16)	mdh(9)	purA(7)	recA(7)
PNUSAE020058	SAMN10432042	SRR8192225	Orleans	Stool	2018-10-16	O103:H2	B1	98.336	99.6411	0.177083	0.506299	110	156450	5340790	5232	20	17	adk(6)	fumC(4)	gyrB(3)	icd(17)	mdh(7)	purA(7)	recA(6)
PNUSAE020049	SAMN10432054	SRR8192226	Erie	Stool	2018-10-19	-:H7	E	97.7907	99.6411	0.177083	0.50378	178	99554	5361014	5207	11	11	adk(12)	fumC(12)	gyrB(8)	icd(12)	mdh(15)	purA(2)	recA(2)
PNUSAE020062	SAMN10432052	SRR8192229	Monroe	Stool	2018-10-23	O103:H2	B1	98.2639	99.6411	0.645833	0.506504	176	95633	5427745	5385	20	17	adk(6)	fumC(4)	gyrB(3)	icd(17)	mdh(7)	purA(7)	recA(6)
PNUSAE020050	SAMN10432051	SRR8192236	Westchester	Stool	2018-10-20	-:H7	E	97.7462	99.6411	0.177083	0.504173	200	93444	5307752	5149	11	11	adk(12)	fumC(12)	gyrB(8)	icd(12)	mdh(15)	purA(2)	recA(2)
PNUSAE020061	SAMN10432053	SRR8192245	Monroe	Stool	2018-10-23	O76:H7	B1	98.2771	99.6411	0.346354	0.503416	169	109174	5418530	5374	278	795	adk(9)	fumC(23)	gyrB(33)	icd(18)	mdh(9)	purA(8)	recA(6)
PNUSAE020169	SAMN10432148	SRR8192770	Nassau	Stool	2018-10-25	-:H7	E	97.7741	99.6411	0.177083	0.504875	250	66634	5463870	5354	11	11	adk(12)	fumC(12)	gyrB(8)	icd(12)	mdh(15)	purA(2)	recA(2)
PNUSAE020170	SAMN10432158	SRR8192790	Nassau	Stool	2018-10-27	O157:H7	E	97.7552	99.6411	0.333333	0.500733	187	95980	5588380	5571	11	11	adk(12)	fumC(12)	gyrB(8)	icd(12)	mdh(15)	purA(2)	recA(2)
PNUSAE020166	SAMN10432159	SRR8192807	St. Lawrence	Stool	2018-10-26	O121:H19	B1	98.3331	99.3286	0.385417	0.5054	221	104708	5169664	5061		655	adk(100)	fumC(23)	gyrB(68)	icd(45)	mdh(1)	purA(35)	recA(7)
PNUSAE020237	SAMN10449830	SRR8209602	Genesee	Stool	2018-10-01	-:H7	B1	98.312	99.6411	0.333333	0.505068	230	63541	5295750	5261	278	795	adk(9)	fumC(23)	gyrB(33)	icd(18)	mdh(9)	purA(8)	recA(6)
PNUSAE020239	SAMN10449842	SRR8209605	Kings	Stool	2018-10-28	uncertain:H7	B1	98.2906	99.4849	0.346354	0.504958	155	128739	5250610	5163	278	795	adk(9)	fumC(23)	gyrB(33)	icd(18)	mdh(9)	purA(8)	recA(6)
PNUSAE020240	SAMN10449841	SRR8209607	Orange	Stool	2018-10-24	-:H21	B1	98.3231	99.3286	0.489583	0.508448	197	61528	5044974	4880		442	adk(6)	fumC(95)	gyrB(33)	icd(18)	mdh(9)	purA(8)	recA(14)
PNUSAE020241	SAMN10449840	SRR8209609	Chautauqua	Stool	2018-10-23	O177:H25	A	98.2687	99.6635	0.0989583	0.504274	243	67047	5025865	5117		659	adk(1)	fumC(46)	gyrB(123)	icd(1)	mdh(20)	purA(34)	recA(7)
PNUSAE020238	SAMN10449843	SRR8209610	Kings	Stool	2018-10-04	-:H19	B1	98.3031	99.6411	0.43874	0.50654	74	142577	4932689	4647	469	162	adk(9)	fumC(65)	gyrB(5)	icd(1)	mdh(9)	purA(13)	recA(6)
PNUSAE020646	SAMN10532879	SRR8291248	Suffolk	Stool	2018-11-06	O103:H2	B1	98.3176	99.6411	1.31548	0.505786	268	83079	5771814	5732		2307	adk(6)	fumC(4)	gyrB(33)	icd(136)	mdh(99)	purA(8)	recA(6)
PNUSAE020609	SAMN10590324	SRR8307199	Nassau	Stool	2018-11-05	-:H4	A	99.4914	99.6411	1.34896	0.504637	146	108725	5177059	5026	10	10	adk(10)	fumC(11)	gyrB(4)	icd(8)	mdh(8)	purA(8)	recA(2)
PNUSAE020610	SAMN10590323	SRR8307201	Nassau	Stool	2018-11-03	O26:H11	B1	98.294	99.6411	0.333333	0.504434	215	104039	5646778	5662	29	21	adk(16)	fumC(4)	gyrB(12)	icd(16)	mdh(9)	purA(7)	recA(7)
PNUSAE020608	SAMN10590326	SRR8307212	New York	Stool	2018-11-03	O157:H7	E	97.7222	99.6411	0.177083	0.503424	169	124148	5505495	5391	11	11	adk(12)	fumC(12)	gyrB(8)	icd(12)	mdh(15)	purA(2)	recA(2)
PNUSAE020607	SAMN10590327	SRR8307213	Suffolk	Stool	2018-11-08	O118:H2	B1	98.2545	99.6411	0.255208	0.505847	180	144621	5586848	5570	20	17	adk(6)	fumC(4)	gyrB(3)	icd(17)	mdh(7)	purA(7)	recA(6)
PNUSAE020794	SAMN10590322	SRR8307214	Suffolk	Stool	2018-11-10	O118:H2	B1	98.2585	99.6411	0.255208	0.504358	199	121142	5616094	5634	20	17	adk(6)	fumC(4)	gyrB(3)	icd(17)	mdh(7)	purA(7)	recA(6)
PNUSAE021025	SAMN10618826	SRR8358150	Nassau	Stool	2018-11-20	-:H8	B1	98.2103	99.6411	0.268229	0.504484	242	72726	5262701	5276	29	16	adk(6)	fumC(4)	gyrB(12)	icd(16)	mdh(9)	purA(7)	recA(12)
PNUSAE020566	SAMN10619122	SRR8358417	New York	Stool	2018-11-05	-:H16	B1	98.3727	99.6411	1.03646	0.507278	116	142516	5393725	5233		6274	adk(6)	fumC(6)	gyrB(5)	icd(18)	mdh(9)	purA(465)	recA(6)
PNUSAE020567	SAMN10619119	SRR8358423	Lewis	Stool	2018-11-05	O45:H2	B1	98.207	99.6411	0.177083	0.505208	155	125798	5284318	5186	20	17	adk(6)	fumC(4)	gyrB(3)	icd(17)	mdh(7)	purA(7)	recA(6)
PNUSAE020855	SAMN10619142	SRR8358435	Suffolk	Stool	2018-11-05	-:H8	B1	98.304	99.6411	0.333333	0.50557	136	82355	5031447	4833		17913	adk(6)	fumC(65)	gyrB(1747)	icd(26)	mdh(9)	purA(8)	recA(2)
PNUSAE021181	SAMN10661733	SRR8378681	New York	Stool	2018-11-29	-:H14	B1	98.3854	99.6411	0.645833	0.506752	186	66075	5429221	5282		33	adk(6)	fumC(4)	gyrB(4)	icd(1)	mdh(22)	purA(8)	recA(7)
PNUSAE020361	SAMN10686388	SRR8385466	New York	Stool	2018-10-27	O157:H7	E	97.7337	99.6411	0.177083	0.503466	164	112124	5345585	5184	11	11	adk(12)	fumC(12)	gyrB(8)	icd(12)	mdh(15)	purA(2)	recA(2)
PNUSAE020363	SAMN10686383	SRR8385512	Nassau	Stool	2018-10-29	O157:H7	E	97.7359	99.6411	0.177083	0.503438	146	160336	5502482	5359	11	11	adk(12)	fumC(12)	gyrB(8)	icd(12)	mdh(15)	purA(2)	recA(2)
PNUSAE020362	SAMN10686386	SRR8385531	Steuben	Stool	2018-10-20	O157:H7	E	97.7227	99.6411	0.177083	0.503313	148	117251	5296493	5095	11	11	adk(12)	fumC(12)	gyrB(8)	icd(12)	mdh(15)	purA(2)	recA(2)
PNUSAE021271	SAMN10686381	SRR8385604	Cortland	Stool	2018-12-05	O157:H7	E	97.7575	99.6411	0.177083	0.503748	224	107890	5340191	5248	11	11	adk(12)	fumC(12)	gyrB(8)	icd(12)	mdh(15)	purA(2)	recA(2)
PNUSAE021009	SAMN10700183	SRR8401011	Nassau	Stool	2018-11-05	O157:H7	E	97.7769	99.6411	0.177083	0.503343	144	136064	5508501	5382	11	11	adk(12)	fumC(12)	gyrB(8)	icd(12)	mdh(15)	purA(2)	recA(2)
PNUSAE021010	SAMN10700182	SRR8401089	Jefferson	Stool	2018-11-19	O106/O17/O44/O73/O77:H45	cladeI	95.9802	99.6411	0.333333	0.504593	77	186094	5124829	4805		747	adk(52)	fumC(54)	gyrB(46)	icd(48)	mdh(35)	purA(40)	recA(38)
PNUSAE018397	SAMN10700185	SRR8401225	Chenango	Stool	2018-08-29	O111:H8	B1	98.219	99.6411	0.255208	0.503723	214	89493	5333218	5315	29	16	adk(6)	fumC(4)	gyrB(12)	icd(16)	mdh(9)	purA(7)	recA(12)
PNUSAE018395	SAMN10700187	SRR8401239	Essex	Stool	2018-08-24	-:H7	E	97.7051	99.537	0.177083	0.503124	226	78216	5374570	5253	11	11	adk(12)	fumC(12)	gyrB(8)	icd(12)	mdh(15)	purA(2)	recA(2)
PNUSAE018398	SAMN10700184	SRR8401240	Orange	Stool	2018-08-25	-:H8	B1	98.2721	99.6411	0.411458	0.505105	292	52878	5160574	5100	29	7700	adk(6)	fumC(1061)	gyrB(12)	icd(16)	mdh(9)	purA(7)	recA(12)
PNUSAE021011	SAMN10700181	SRR8401245	Westchester	Stool	2018-11-16	O103:H2	B1	98.316	99.6411	0.359375	0.505027	211	93740	5691784	5712	20	17	adk(6)	fumC(4)	gyrB(3)	icd(17)	mdh(7)	purA(7)	recA(6)
PNUSAE021465	SAMN10774389	SRR8456175	Delaware	Stool	2018-12-11	O111:H8	B1	98.2501	99.6411	0.28776	0.504874	247	63173	5205873	5183	29	16	adk(6)	fumC(4)	gyrB(12)	icd(16)	mdh(9)	purA(7)	recA(12)
PNUSAE021464	SAMN10774390	SRR8456187	Broome	Stool	2018-12-13	uncertain:H2	B1	98.2697	99.563	0.645833	0.506825	248	58759	5260868	5196	20	17	adk(6)	fumC(4)	gyrB(3)	icd(17)	mdh(7)	purA(7)	recA(6)
PNUSAE021312	SAMN10774452	SRR8456248	Kings	Stool	2018-12-07	O108:H25	B1	98.328	99.4849	0.346354	0.505071	297	41885	5093856	5040		300	adk(77)	fumC(7)	gyrB(72)	icd(18)	mdh(53)	purA(56)	recA(7)
PNUSAE021325	SAMN10774471	SRR8456259	Oswego	Stool	2018-12-11	uncertain:H11	B1	98.2889	99.6411	0.674242	0.503586	270	66883	5627477	5658	29	21	adk(16)	fumC(4)	gyrB(12)	icd(16)	mdh(9)	purA(7)	recA(7)
PNUSAE021324	SAMN10774453	SRR8456260	Queens	Stool	2018-12-02	-:H5	B2	96.7251	99.6411	0.216146	0.505252	124	111070	5481969	5436	95	647	adk(37)	fumC(38)	gyrB(19)	icd(37)	mdh(17)	purA(100)	recA(26)
PNUSAE021467	SAMN10774547	SRR8456301	Otsego	Stool	2018-12-19	O9:H7	B1	98.3727	99.6411	0.177083	0.508936	105	94484	4851709	4614		4684	adk(6)	fumC(604)	gyrB(3)	icd(16)	mdh(11)	purA(8)	recA(6)
PNUSAE021833	SAMN10873147	SRR8530179	Kings	Stool	2019-01-08	-:H21	B1	98.2702	99.6411	1.19271	0.506509	187	103477	5466092	5317		442	adk(6)	fumC(95)	gyrB(33)	icd(18)	mdh(9)	purA(8)	recA(14)
PNUSAE021894	SAMN10873146	SRR8530186	Chemung	Stool	2019-01-13	-:H7	E	97.7777	99.6411	0.177083	0.503468	192	99553	5339799	5181	11	11	adk(12)	fumC(12)	gyrB(8)	icd(12)	mdh(15)	purA(2)	recA(2)
PNUSAE021943	SAMN10925842	SRR8571569	Bronx	Stool	2019-01-07	O118/O151:H2	B1	98.2592	99.6411	0.255208	0.506109	218	84944	5351990	5287	20	17	adk(6)	fumC(4)	gyrB(3)	icd(17)	mdh(7)	purA(7)	recA(6)
PNUSAE021945	SAMN10925880	SRR8571571	Orange	Stool	2019-01-09	O111:H8	B1	98.2437	99.6411	0.28776	0.505336	220	68391	5108451	5048	29	16	adk(6)	fumC(4)	gyrB(12)	icd(16)	mdh(9)	purA(7)	recA(12)
PNUSAE021944	SAMN10925894	SRR8571572	Suffolk	Stool	2019-01-10	O103:H2	B1	98.2477	99.6411	0.177083	0.505706	253	62085	5598678	5608	20	17	adk(6)	fumC(4)	gyrB(3)	icd(17)	mdh(7)	purA(7)	recA(6)
PNUSAE021996	SAMN10938351	SRR8575547	Otsego	Stool	2019-01-10	O26:H11	B1	98.2772	99.6411	0.333333	0.503555	201	107404	5563003	5553	29	21	adk(16)	fumC(4)	gyrB(12)	icd(16)	mdh(9)	purA(7)	recA(7)
PNUSAE022094	SAMN10938336	SRR8575569	Suffolk	Stool	2019-01-18	O103:H2	B1	98.288	99.6411	0.177083	0.506227	111	167827	5440746	5351	20	17	adk(6)	fumC(4)	gyrB(3)	icd(17)	mdh(7)	purA(7)	recA(6)
PNUSAE021997	SAMN10938339	SRR8575578	Westchester	Stool	2019-01-13	O121:H19	B1	98.3237	99.3286	0.385417	0.504617	163	136506	5190667	5059		655	adk(100)	fumC(23)	gyrB(68)	icd(45)	mdh(1)	purA(35)	recA(7)
PNUSAE021357	SAMN10774470	SRR8611721	Erie	Stool	2018-12-15	-:H11	B1	98.2496	99.6411	0.333333	0.505312	298	56473	5451013	5470	29	21	adk(16)	fumC(4)	gyrB(12)	icd(16)	mdh(9)	purA(7)	recA(7)
PNUSAE022284	SAMN11029183	SRR8643359	Nassau	Stool	2019-01-24	O111:H8	B1	98.2498	99.6411	0.268229	0.504624	163	100316	5151055	5085	29	16	adk(6)	fumC(4)	gyrB(12)	icd(16)	mdh(9)	purA(7)	recA(12)
PNUSAE022238	SAMN11029185	SRR8643366	Kings	Stool	2019-01-23	O128/OX38:H2	B1	98.2595	99.537	1.82442	0.506057	139	99829	5658026	5521		25	adk(6)	fumC(6)	gyrB(14)	icd(21)	mdh(9)	purA(7)	recA(7)
PNUSAE021942	SAMN11029187	SRR8643368	Monroe	Stool	2018-12-30	-:H34	E	97.9085	99.6411	0.177083	0.506711	198	59876	5033543	4719		1629	adk(83)	fumC(12)	gyrB(155)	icd(30)	mdh(1)	purA(1)	recA(17)
PNUSAE022224	SAMN11029184	SRR8643373	Suffolk	Stool	2019-01-24	uncertain:H4	A	99.4562	99.6411	1.45312	0.503407	178	91688	5211432	5087	10	10	adk(10)	fumC(11)	gyrB(4)	icd(8)	mdh(8)	purA(8)	recA(2)
PNUSAE022285	SAMN11029182	SRR8643376	Oswego	Stool	2019-01-31	O26:H11	B1	98.2571	99.6411	0.333333	0.504426	234	90799	5475639	5474	29	21	adk(16)	fumC(4)	gyrB(12)	icd(16)	mdh(9)	purA(7)	recA(7)
PNUSAE022237	SAMN11029186	SRR8643377	Suffolk	Stool	2019-01-24	O146:H21	B1	98.3381	99.6411	1.38802	0.50668	85	158616	5315514	5083		442	adk(6)	fumC(95)	gyrB(33)	icd(18)	mdh(9)	purA(8)	recA(14)
PNUSAE022420	SAMN11178289	SRR8756782	Schenectady	Stool	2019-02-06	O26:H11	B1	98.2736	99.6411	0.645833	0.505016	201	103968	5393193	5388	29	21	adk(16)	fumC(4)	gyrB(12)	icd(16)	mdh(9)	purA(7)	recA(7)
PNUSAE021106	SAMN11178290	SRR8756786	Kings	Stool	2018-11-27	-:H7	B1	96.6607	99.3286	0.802083	0.507649	239	46259	5086498	5095		5292	adk(76)	fumC(43)	gyrB(9)	icd(36)	mdh(404)	purA(14)	recA(10)
PNUSAE022421	SAMN11178287	SRR8756795	Steuben	Stool	2019-02-10	O22:H8	B1	98.3919	99.6411	0.567708	0.506743	97	144396	5015211	4762	446	6245	adk(304)	fumC(19)	gyrB(3)	icd(26)	mdh(11)	purA(8)	recA(6)
PNUSAE021105	SAMN11178291	SRR8756825	Albany	Stool	2018-11-26	-:H25	B1	98.3165	99.6411	0.177083	0.508534	102	108078	4929775	4723	155	58	adk(6)	fumC(4)	gyrB(4)	icd(16)	mdh(24)	purA(8)	recA(14)
PNUSAE021104	SAMN11178271	SRR8756827	New York	Stool	2018-11-20	-:H7	B1	96.695	99.3286	1.11458	0.507846	239	42868	4980799	4933		5292	adk(76)	fumC(43)	gyrB(9)	icd(36)	mdh(404)	purA(14)	recA(10)
PNUSAE022672	SAMN11192156	SRR8763252	Monroe	Stool	2019-02-13	-:H11	B1	98.3175	99.6411	0.333333	0.504881	275	53961	5460227	5473	29	21	adk(16)	fumC(4)	gyrB(12)	icd(16)	mdh(9)	purA(7)	recA(7)
PNUSAE022759	SAMN11192152	SRR8763254	New York	Stool	2019-02-20	O118:H16	B1	98.27	99.6411	0.411458	0.504695	224	97032	5448998	5431	29	21	adk(16)	fumC(4)	gyrB(12)	icd(16)	mdh(9)	purA(7)	recA(7)
PNUSAE022693	SAMN11192154	SRR8763256	Lewis	Stool	2019-02-21	O55:H12	B1	98.31	99.537	0.567708	0.507615	105	107980	5036448	4815	101	101	adk(43)	fumC(41)	gyrB(15)	icd(18)	mdh(11)	purA(7)	recA(6)
PNUSAE022694	SAMN11192153	SRR8763258	Allegany	Stool	2019-02-10	O103:H2	B1	98.2633	99.6411	0.836806	0.504926	207	81782	5463159	5420	20	17	adk(6)	fumC(4)	gyrB(3)	icd(17)	mdh(7)	purA(7)	recA(6)
PNUSAE022692	SAMN11192155	SRR8763259	Monroe	Stool	2019-02-15	-:H49	B1	98.2805	99.6411	0.333333	0.508797	154	75596	4946560	4685		173	adk(6)	fumC(6)	gyrB(15)	icd(16)	mdh(42)	purA(46)	recA(7)
PNUSAE022671	SAMN11192157	SRR8763260	Lewis	Stool	2019-02-18	O103:H2	B1	98.2589	99.6411	0.177083	0.504993	278	86911	5708694	5756	20	17	adk(6)	fumC(4)	gyrB(3)	icd(17)	mdh(7)	purA(7)	recA(6)
PNUSAE022670	SAMN11192158	SRR8763261	Suffolk	Stool	2019-02-05	-:H49	B1	98.3472	99.6411	0.333333	0.506612	94	126801	4987873	4702		2520	adk(9)	fumC(29)	gyrB(5)	icd(56)	mdh(9)	purA(8)	recA(6)
PNUSAE022758	SAMN11233450	SRR8769726	Kings	Stool	2019-02-20	uncertain:H21	B1	98.2953	99.6411	1.19271	0.50596	140	132737	5472502	5310		442	adk(6)	fumC(95)	gyrB(33)	icd(18)	mdh(9)	purA(8)	recA(14)
PNUSAE023009	SAMN11284778	SRR8809681	Westchester	Stool	2019-03-08	uncertain:H2	B1	98.2709	99.6411	0.177083	0.506825	248	73963	5395169	5364	20	17	adk(6)	fumC(4)	gyrB(3)	icd(17)	mdh(7)	purA(7)	recA(6)
PNUSAE023005	SAMN11284782	SRR8809682	Suffolk	Stool	2019-03-06	O157:H7	E	97.7744	99.6411	0.177083	0.502874	149	186696	5318780	5167	11	11	adk(12)	fumC(12)	gyrB(8)	icd(12)	mdh(15)	purA(2)	recA(2)
PNUSAE023010	SAMN11284777	SRR8809685	Nassau	Stool	2019-03-07	O111:H8	B1	98.2302	99.3286	0.255208	0.504806	222	67425	5308972	5261	29	16	adk(6)	fumC(4)	gyrB(12)	icd(16)	mdh(9)	purA(7)	recA(12)
PNUSAE023004	SAMN11284783	SRR8809689	Kings	Stool	2019-03-05	-:H21	B1	98.2705	99.6411	1.19271	0.506615	166	108106	5524092	5406		442	adk(6)	fumC(95)	gyrB(33)	icd(18)	mdh(9)	purA(8)	recA(14)
PNUSAE023007	SAMN11284780	SRR8809690	Warren	Stool	2019-03-05	-:H8	B1	98.2333	99.6411	0.28776	0.506403	272	56471	5225216	5215	29	16	adk(6)	fumC(4)	gyrB(12)	icd(16)	mdh(9)	purA(7)	recA(12)
PNUSAE023006	SAMN11284781	SRR8809695	Queens	Stool	2019-03-06	O5:H19	B1	98.3339	99.6411	0.880208	0.506648	123	119928	5339640	5154		4058	adk(6)	fumC(4)	gyrB(5)	icd(16)	mdh(9)	purA(319)	recA(7)
PNUSAE023008	SAMN11284779	SRR8809696	Suffolk	Stool	2019-03-08	-:H4	B2	96.6788	99.6411	0.372396	0.506141	91	147526	4963839	4710		1385	adk(13)	fumC(40)	gyrB(93)	icd(13)	mdh(23)	purA(28)	recA(30)
PNUSAE022903	SAMN11339664	SRR8847624	Nassau	Stool	2019-03-01	O111:H8	B1	98.2456	99.6411	0.713305	0.503711	197	100477	5491082	5504	29	16	adk(6)	fumC(4)	gyrB(12)	icd(16)	mdh(9)	purA(7)	recA(12)
PNUSAE022923	SAMN11339651	SRR8847627	Wayne	Stool	2019-03-01	uncertain:H2	B1	98.2795	99.6411	0.645833	0.506284	230	70011	5457139	5415	20	17	adk(6)	fumC(4)	gyrB(3)	icd(17)	mdh(7)	purA(7)	recA(6)
PNUSAE022848	SAMN11339652	SRR8847629	Monroe	Stool	2019-03-01	O118/O151:H16	B1	98.2526	99.4849	0.411458	0.505362	190	102451	5557239	5564	29	21	adk(16)	fumC(4)	gyrB(12)	icd(16)	mdh(9)	purA(7)	recA(7)
PNUSAE022902	SAMN11339665	SRR8847633	Nassau	Stool	2019-02-26	O111:H8	B1	98.2273	99.6411	0.713305	0.503702	205	100398	5499755	5512	29	16	adk(6)	fumC(4)	gyrB(12)	icd(16)	mdh(9)	purA(7)	recA(12)
PNUSAE023170	SAMN11339661	SRR8847639	Suffolk	Stool	2019-03-08	O28/O42:H25	B1	98.3015	99.6411	0.890625	0.507103	144	123495	5253374	5083		5487	adk(6)	fumC(4)	gyrB(421)	icd(16)	mdh(24)	purA(8)	recA(14)
PNUSAE023095	SAMN11339660	SRR8847640	Queens	Stool	2019-03-11	O26:H11	B1	98.3461	99.6411	0.333333	0.504318	210	104761	5471233	5474	29	21	adk(16)	fumC(4)	gyrB(12)	icd(16)	mdh(9)	purA(7)	recA(7)
PNUSAE022904	SAMN11339663	SRR8847641	Nassau	Stool	2019-03-01	-:H11	B1	98.253	99.6411	0.333333	0.504725	240	84013	5494153	5482	29	21	adk(16)	fumC(4)	gyrB(12)	icd(16)	mdh(9)	purA(7)	recA(7)
PNUSAE022905	SAMN11339662	SRR8847642	Nassau	Stool	2019-03-05	O5:uncertain	A	98.2418	99.6635	0.177083	0.504421	208	74698	5152323	5103		342	adk(1)	fumC(46)	gyrB(69)	icd(1)	mdh(20)	purA(34)	recA(7)
PNUSAE023096	SAMN11339694	SRR8847643	Nassau	Stool	2019-03-06	-:H28	B1	98.3317	99.6411	0.723958	0.506144	49	193425	5073008	4863		4496	adk(9)	fumC(65)	gyrB(22)	icd(1)	mdh(24)	purA(8)	recA(156)
PNUSAE023174	SAMN11339683	SRR8847645	Monroe	Stool	2019-03-14	-:H2	B1	98.2593	99.6411	0.802083	0.506062	178	108110	5285823	5209	20	17	adk(6)	fumC(4)	gyrB(3)	icd(17)	mdh(7)	purA(7)	recA(6)
PNUSAE023171	SAMN11339690	SRR8847647	New York	Stool	2019-03-13	O103:H2	B1	98.271	99.6411	0.547247	0.506946	112	180800	5452467	5383	20	17	adk(6)	fumC(4)	gyrB(3)	icd(17)	mdh(7)	purA(7)	recA(6)
PNUSAE023173	SAMN11339685	SRR8847655	Nassau	Stool	2019-03-16	uncertain:uncertain	E	97.7667	99.6411	0.359375	0.505334	174	148312	5275692	5137	32	32	adk(19)	fumC(23)	gyrB(18)	icd(24)	mdh(21)	purA(2)	recA(16)
PNUSAE023172	SAMN11344830	SRR8860772	Kings	Stool	2019-03-15	-:H19	B1	98.3641	99.6411	1.19271	0.504077	134	123690	5408632	5223		9243	adk(179)	fumC(23)	gyrB(32)	icd(16)	mdh(9)	purA(8)	recA(7)
PNUSAE023267	SAMN11388421	SRR8874862	Kings	Stool	2019-03-03	O118/O151:H16	B1	98.2511	99.4849	0.411458	0.504416	210	99385	5587236	5558	29	21	adk(16)	fumC(4)	gyrB(12)	icd(16)	mdh(9)	purA(7)	recA(7)
PNUSAE023264	SAMN11388428	SRR8874869	Unknown	Stool	2019-03-19	O43:H2	B1	98.3396	99.6411	1.34896	0.506163	167	105283	5367065	5217		17912	adk(208)	fumC(29)	gyrB(5)	icd(26)	mdh(24)	purA(8)	recA(6)
PNUSAE023097	SAMN11388433	SRR8874870	Onondaga	Stool	2019-03-14	O121:H10	B1	98.3232	99.2766	0.385417	0.507281	180	69755	5169579	4999	86	641	adk(9)	fumC(6)	gyrB(33)	icd(131)	mdh(24)	purA(8)	recA(7)
PNUSAE023359	SAMN11388510	SRR8875074	Suffolk	Stool	2019-03-11	uncertain:H25	B1	98.2831	99.6411	0.333333	0.505268	217	76798	5151759	5081		4942	adk(407)	fumC(7)	gyrB(72)	icd(18)	mdh(53)	purA(56)	recA(7)
PNUSAE023361	SAMN11388498	SRR8875075	Queens	Stool	2019-03-11	O157:H7	E	97.7022	99.6411	0.177083	0.503212	240	95385	5374525	5313	11	11	adk(12)	fumC(12)	gyrB(8)	icd(12)	mdh(15)	purA(2)	recA(2)
PNUSAE023360	SAMN11388503	SRR8875076	Nassau	Stool	2019-03-14	O69:H11	B1	98.3439	99.6411	0.333333	0.505433	271	61040	5527976	5527	29	21	adk(16)	fumC(4)	gyrB(12)	icd(16)	mdh(9)	purA(7)	recA(7)
PNUSAE023363	SAMN11388495	SRR8875077	Kings	Stool	2019-03-18	-:H21	B1	98.2428	99.6411	1.19271	0.506831	177	138669	5544230	5443		442	adk(6)	fumC(95)	gyrB(33)	icd(18)	mdh(9)	purA(8)	recA(14)
PNUSAE023362	SAMN11388492	SRR8875078	Otsego	Stool	2019-03-19	O157:H7	E	97.7001	99.6411	0.211806	0.503916	208	99885	5306326	5195	11	11	adk(12)	fumC(12)	gyrB(8)	icd(12)	mdh(15)	purA(2)	recA(2)
PNUSAE023263	SAMN11389079	SRR8877806	Tompkins	Stool	2019-03-18	O15:H27	B1	98.333	99.6411	0.580729	0.508346	170	105337	5281202	5109		2388	adk(6)	fumC(4)	gyrB(3)	icd(16)	mdh(9)	purA(8)	recA(7)
PNUSAE023265	SAMN11389078	SRR8877807	Suffolk	Stool	2019-03-16	-:H21	B1	98.3426	99.6411	0.333333	0.507405	78	166566	5002960	4746		677	adk(6)	fumC(95)	gyrB(15)	icd(18)	mdh(9)	purA(8)	recA(14)
PNUSAE023477	SAMN11439058	SRR8908931	Nassau	Stool	2019-03-26	-:H2	B1	98.2815	99.5786	0.177083	0.507595	281	49702	5277189	5230	20	17	adk(6)	fumC(4)	gyrB(3)	icd(17)	mdh(7)	purA(7)	recA(6)
PNUSAE023475	SAMN11439060	SRR8908932	Nassau	Stool	2019-03-25	-:H18	G	97.173	99.5786	0.177083	0.510221	116	82346	4822179	4587		9266	adk(20)	fumC(45)	gyrB(803)	icd(43)	mdh(5)	purA(50)	recA(46)
PNUSAE023476	SAMN11439059	SRR8908934	Suffolk	Stool	2019-03-26	uncertain:H5	B2	96.6945	99.5786	0.372396	0.506607	167	81403	5210215	5112	95	647	adk(37)	fumC(38)	gyrB(19)	icd(37)	mdh(17)	purA(100)	recA(26)
PNUSAE023741	SAMN11476401	SRR8937184	New York	Stool	2019-03-30	O121:H19	B1	98.3174	99.3286	0.385417	0.505308	218	85574	5173872	5065		655	adk(100)	fumC(23)	gyrB(68)	icd(45)	mdh(1)	purA(35)	recA(7)
PNUSAE023737	SAMN11476405	SRR8937185	Westchester	Stool	2019-03-29	-:H7	E	97.7419	99.6411	0.177083	0.504517	226	93384	5391961	5335	11	11	adk(12)	fumC(12)	gyrB(8)	icd(12)	mdh(15)	purA(2)	recA(2)
PNUSAE023740	SAMN11476402	SRR8937186	Suffolk	Stool	2019-03-23	O181:H49	B1	98.3204	99.6411	0.333333	0.508405	100	161471	5001985	4722		173	adk(6)	fumC(6)	gyrB(15)	icd(16)	mdh(42)	purA(46)	recA(7)
PNUSAE023735	SAMN11476407	SRR8937187	Suffolk	Stool	2019-03-28	-:H2	B1	98.2278	99.6411	0.268229	0.50732	267	74440	5591932	5634	20	17	adk(6)	fumC(4)	gyrB(3)	icd(17)	mdh(7)	purA(7)	recA(6)
PNUSAE023746	SAMN11476399	SRR8937188	Jefferson	Stool	2019-04-01	O25:H4	B2	96.8049	99.6411	0.645833	0.506961	71	246245	5289153	5072	131	131	adk(53)	fumC(40)	gyrB(47)	icd(13)	mdh(36)	purA(28)	recA(29)
PNUSAE023739	SAMN11476403	SRR8937189	Nassau	Stool	2019-03-22	O183:H18	G	97.1667	99.6411	0.734375	0.508631	42	274875	4770141	4496		9282	adk(20)	fumC(45)	gyrB(41)	icd(43)	mdh(5)	purA(12)	recA(46)
PNUSAE023745	SAMN11476400	SRR8937401	Jefferson	Stool	2019-03-27	O45:H2	B1	98.2252	99.6411	0.177083	0.505467	193	88489	5300832	5190	20	17	adk(6)	fumC(4)	gyrB(3)	icd(17)	mdh(7)	purA(7)	recA(6)
PNUSAE023738	SAMN11476404	SRR8937402	Nassau	Stool	2019-03-22	-:H18	G	97.1931	99.6411	0.734375	0.508909	67	145872	4762092	4500		9282	adk(20)	fumC(45)	gyrB(41)	icd(43)	mdh(5)	purA(12)	recA(46)
PNUSAE023736	SAMN11476406	SRR8937403	Nassau	Stool	2019-03-27	-:H2	B1	98.2939	99.6411	0.734375	0.505612	211	85012	5444996	5413	20	17	adk(6)	fumC(4)	gyrB(3)	icd(17)	mdh(7)	purA(7)	recA(6)
PNUSAE023900	SAMN11491782	SRR8951326	Nassau	Stool	2019-04-02	O43:H2	B1	98.2917	99.6411	1.23177	0.506753	104	190814	5299910	5149		937	adk(6)	fumC(29)	gyrB(5)	icd(26)	mdh(24)	purA(8)	recA(6)
PNUSAE023901	SAMN11491788	SRR8951327	Nassau	Stool	2019-04-01	O118/O151:H2	B1	98.2736	99.6411	0.268229	0.504935	151	154714	5445246	5408	20	17	adk(6)	fumC(4)	gyrB(3)	icd(17)	mdh(7)	purA(7)	recA(6)
PNUSAE023902	SAMN11491787	SRR8951328	Suffolk	Stool	2019-03-30	O8:H21	B1	98.3736	99.6411	0.177083	0.505219	88	152968	5199026	4966		1511	adk(6)	fumC(4)	gyrB(4)	icd(1)	mdh(9)	purA(8)	recA(2)
PNUSAE023744	SAMN11491789	SRR8951329	Dutchess	Stool	2019-04-02	O103:H2	B1	98.2254	99.6411	0.177083	0.506056	148	137457	5350034	5259	20	17	adk(6)	fumC(4)	gyrB(3)	icd(17)	mdh(7)	purA(7)	recA(6)
PNUSAE023904	SAMN11491785	SRR8951330	Orange	Stool	2019-04-08	O103:H2	B1	98.2739	99.6411	0.645833	0.505837	146	112800	5541476	5493	20	17	adk(6)	fumC(4)	gyrB(3)	icd(17)	mdh(7)	purA(7)	recA(6)
PNUSAE023903	SAMN11491786	SRR8951331	Nassau	Stool	2019-04-05	O181:H49	B1	98.3787	99.6411	0.489583	0.506381	64	193348	5102582	4843		173	adk(6)	fumC(6)	gyrB(15)	icd(16)	mdh(42)	purA(46)	recA(7)
PNUSAE023905	SAMN11533633	SRR8987750	Monroe	Stool	2019-04-08	-:H14	B1	98.308	99.6411	0.333333	0.507304	72	181776	5289635	5085		33	adk(6)	fumC(4)	gyrB(4)	icd(1)	mdh(22)	purA(8)	recA(7)
PNUSAE024070	SAMN11539130	SRR8992056	Schoharie	Stool	2019-04-10	O103:H8	B1	98.2471	99.6411	0.368056	0.504118	161	120645	5257387	5225		2836	adk(6)	fumC(135)	gyrB(12)	icd(16)	mdh(9)	purA(7)	recA(7)
PNUSAE023743	SAMN11569840	SRR9007463	Kings	Stool	2019-01-24	O157:H7	E	97.7325	99.563	0.177083	0.503535	171	142773	5434692	5330	11	11	adk(12)	fumC(12)	gyrB(8)	icd(12)	mdh(15)	purA(2)	recA(2)
PNUSAE024069	SAMN11569946	SRR9007490	Onondaga	Stool	2019-04-06	O121:H19	B1	98.3214	99.3286	0.385417	0.504531	173	130294	5179358	5052		655	adk(100)	fumC(23)	gyrB(68)	icd(45)	mdh(1)	purA(35)	recA(7)
PNUSAE024071	SAMN11569944	SRR9007491	Saratoga	Stool	2019-04-09	O157:H7	E	97.7396	99.6411	0.177083	0.503111	210	92235	5497939	5371	11	11	adk(12)	fumC(12)	gyrB(8)	icd(12)	mdh(15)	purA(2)	recA(2)
PNUSAE024072	SAMN11569941	SRR9007492	New York	Stool	2019-04-14	D8/O38:H39	E	97.8656	99.537	1.77865	0.504488	120	141732	5199845	4862		9312	adk(6)	fumC(148)	gyrB(51)	icd(934)	mdh(1)	purA(162)	recA(42)
PNUSAE024286	SAMN11585858	SRR9022953	Kings	Stool	2019-04-16	O187:H52	B1	98.331	99.6411	0.177083	0.508939	230	48599	4861551	4683	278	642	adk(9)	fumC(23)	gyrB(33)	icd(18)	mdh(11)	purA(8)	recA(6)
PNUSAE024289	SAMN11585856	SRR9022955	Seneca	Stool	2019-04-16	-:H19	B1	98.3797	99.6411	0.568948	0.508084	145	80021	4970023	4716	469	162	adk(9)	fumC(65)	gyrB(5)	icd(1)	mdh(9)	purA(13)	recA(6)
PNUSAE024288	SAMN11654272	SRR9059136	Madison	Stool	2019-04-19	O123/O186:H2	B1	98.2893	99.6411	0.177083	0.505485	171	108157	5404319	5319	20	17	adk(6)	fumC(4)	gyrB(3)	icd(17)	mdh(7)	purA(7)	recA(6)
PNUSAE024504	SAMN11654270	SRR9059137	Seneca	Stool	2019-04-20	O123/O186:H10	B1	98.3401	99.6411	1.0625	0.50636	152	136937	5557621	5413		3695	adk(9)	fumC(19)	gyrB(5)	icd(18)	mdh(11)	purA(122)	recA(14)
PNUSAE024506	SAMN11654282	SRR9059138	Monroe	Stool	2019-04-20	O26:H11	B1	98.2253	99.6411	0.346354	0.503076	191	104942	5573189	5561	29	21	adk(16)	fumC(4)	gyrB(12)	icd(16)	mdh(9)	purA(7)	recA(7)
PNUSAE024508	SAMN11654281	SRR9059797	Orange	Stool	2019-04-25	O111:H8	B1	98.2287	99.3286	0.28776	0.50474	142	100203	5142221	5075	29	16	adk(6)	fumC(4)	gyrB(12)	icd(16)	mdh(9)	purA(7)	recA(12)
PNUSAE024505	SAMN11654269	SRR9059798	Erie	Stool	2019-04-29	O121:H19	B1	98.3253	99.3286	0.385417	0.504443	158	121490	5193468	5062		655	adk(100)	fumC(23)	gyrB(68)	icd(45)	mdh(1)	purA(35)	recA(7)
PNUSAE024290	SAMN11654271	SRR9059799	New York	Stool	2019-04-23	-:H7	B1	96.6487	99.3286	1.42188	0.506914	254	49140	5174227	5173		5292	adk(76)	fumC(43)	gyrB(9)	icd(36)	mdh(404)	purA(14)	recA(10)
PNUSAE024511	SAMN11784662	SRR9090943	Cayuga	Stool	2019-05-04	O157:H7	E	97.7578	99.6411	0.177083	0.504338	229	72573	5345343	5234	11	11	adk(12)	fumC(12)	gyrB(8)	icd(12)	mdh(15)	purA(2)	recA(2)
PNUSAE024503	SAMN11784677	SRR9090946	Nassau	Stool	2019-04-13	uncertain:H2	B1	98.2485	99.6411	0.190104	0.506642	259	58010	5491839	5465	20	17	adk(6)	fumC(4)	gyrB(3)	icd(17)	mdh(7)	purA(7)	recA(6)
PNUSAE024507	SAMN11784673	SRR9090950	Schenectady	Stool	2019-04-29	O103:H2	B1	98.28	99.6411	0.645833	0.506642	218	65695	5282498	5205	20	17	adk(6)	fumC(4)	gyrB(3)	icd(17)	mdh(7)	purA(7)	recA(6)
PNUSAE024509	SAMN11784670	SRR9090962	Dutchess	Stool	2019-05-01	-:H11	B1	98.2915	99.6411	0.333333	0.50536	268	87349	5312702	5306	29	21	adk(16)	fumC(4)	gyrB(12)	icd(16)	mdh(9)	purA(7)	recA(7)
PNUSAE024661	SAMN11809158	SRR9104623	Queens	Stool	2019-05-05	-:H21	B1	98.278	99.6411	1.34896	0.506556	140	106639	5389313	5210		442	adk(6)	fumC(95)	gyrB(33)	icd(18)	mdh(9)	purA(8)	recA(14)
PNUSAE024658	SAMN11809164	SRR9104624	Erie	Stool	2019-04-29	O103:H2	B1	98.2556	99.6411	0.645833	0.506422	195	85366	5527913	5509	20	17	adk(6)	fumC(4)	gyrB(3)	icd(17)	mdh(7)	purA(7)	recA(6)
PNUSAE024657	SAMN11809167	SRR9104625	Franklin	Stool	2019-04-16	uncertain:H8	B1	98.1899	99.6411	0.255208	0.50427	248	66714	5379016	5389	29	16	adk(6)	fumC(4)	gyrB(12)	icd(16)	mdh(9)	purA(7)	recA(12)
PNUSAE024660	SAMN11809161	SRR9104626	Suffolk	Stool	2019-05-04	-:H2	B1	98.2631	99.6411	0.255208	0.506558	234	82485	5440629	5408	20	17	adk(6)	fumC(4)	gyrB(3)	icd(17)	mdh(7)	purA(7)	recA(6)
PNUSAE024659	SAMN11874904	SRR9137238	Schoharie	Stool	2019-04-26	O111:H8	B1	98.2207	99.6411	0.255208	0.503443	186	92344	5248478	5208	29	16	adk(6)	fumC(4)	gyrB(12)	icd(16)	mdh(9)	purA(7)	recA(12)
PNUSAE024849	SAMN11955147	SRR9200107	Monroe	Stool	2019-05-02	O26:H11	B1	98.2348	99.6411	0.346354	0.503331	226	100854	5568755	5580	29	21	adk(16)	fumC(4)	gyrB(12)	icd(16)	mdh(9)	purA(7)	recA(7)
PNUSAE024854	SAMN11955188	SRR9200110	Suffolk	Stool	2019-05-09	O103:H2	B1	98.257	99.6411	0.645833	0.506698	206	95453	5528455	5507	20	17	adk(6)	fumC(4)	gyrB(3)	icd(17)	mdh(7)	purA(7)	recA(6)
PNUSAE024853	SAMN11955136	SRR9200120	Tompkins	Stool	2019-05-15	O111:H8	B1	98.295	99.6411	0.268229	0.505087	281	72119	5632358	5704	29	16	adk(6)	fumC(4)	gyrB(12)	icd(16)	mdh(9)	purA(7)	recA(12)
PNUSAE024848	SAMN11955151	SRR9200126	Rockland	Stool	2019-05-12	O111:H8	B1	98.2088	99.6411	0.28776	0.505194	190	99806	5245002	5201	29	16	adk(6)	fumC(4)	gyrB(12)	icd(16)	mdh(9)	purA(7)	recA(12)
PNUSAE024855	SAMN11955182	SRR9200340	Suffolk	Stool	2019-05-09	O121:H19	B1	98.3088	99.3286	0.385417	0.504844	183	119188	5192012	5071		655	adk(100)	fumC(23)	gyrB(68)	icd(45)	mdh(1)	purA(35)	recA(7)
PNUSAE025079	SAMN12023262	SRR9273209	Kings	Stool	2019-05-16	-:H7	B1	96.6558	99.3286	0.802083	0.508724	263	40107	4991563	4953		5292	adk(76)	fumC(43)	gyrB(9)	icd(36)	mdh(404)	purA(14)	recA(10)
PNUSAE025081	SAMN12023272	SRR9273216	Westchester	Stool	2019-05-20	-:H8	B1	98.2772	99.6411	0.27474	0.50611	222	64081	5073491	4997	29	16	adk(6)	fumC(4)	gyrB(12)	icd(16)	mdh(9)	purA(7)	recA(12)
PNUSAE025276	SAMN12046895	SRR9291499	Onondaga	Stool	2019-05-21	O26:H11	B1	98.2824	99.6411	0.333333	0.504029	195	113715	5486242	5478	29	21	adk(16)	fumC(4)	gyrB(12)	icd(16)	mdh(9)	purA(7)	recA(7)
PNUSAE025275	SAMN12046904	SRR9291500	Steuben	Stool	2019-05-16	O103:H2	B1	98.2879	99.6411	0.177083	0.505843	118	133573	5426687	5336	20	17	adk(6)	fumC(4)	gyrB(3)	icd(17)	mdh(7)	purA(7)	recA(6)
PNUSAE025082	SAMN12046901	SRR9291501	Monroe	Stool	2019-05-16	-:H2	B1	98.2759	99.6411	0.177083	0.506154	221	84902	5412674	5378	20	17	adk(6)	fumC(4)	gyrB(3)	icd(17)	mdh(7)	purA(7)	recA(6)
PNUSAE025083	SAMN12046890	SRR9291502	Monroe	Stool	2019-05-07	-:H11	B1	98.258	99.6411	0.346354	0.503695	263	82128	5555992	5564	29	21	adk(16)	fumC(4)	gyrB(12)	icd(16)	mdh(9)	purA(7)	recA(7)
PNUSAE025087	SAMN12046992	SRR9291503	Westchester	Stool	2019-05-16	O17/O77:H18	D	97.2132	99.6411	0.24256	0.506789	124	102810	5032940	4750	69	69	adk(21)	fumC(35)	gyrB(27)	icd(6)	mdh(5)	purA(5)	recA(4)
PNUSAE025277	SAMN12046987	SRR9291504	Wayne	Stool	2019-05-21	O111:H8	B1	98.2068	99.6411	0.255208	0.505468	185	96081	5108794	5016	29	16	adk(6)	fumC(4)	gyrB(12)	icd(16)	mdh(9)	purA(7)	recA(12)
PNUSAE025278	SAMN12046986	SRR9291505	Queens	Stool	2019-05-21	uncertain:H2	B1	98.1672	99.3286	1.79837	0.506218	171	114679	5441781	5270		25	adk(6)	fumC(6)	gyrB(14)	icd(21)	mdh(9)	purA(7)	recA(7)
PNUSAE025279	SAMN12046985	SRR9291507	Albany	Stool	2019-05-29	-:H8	B1	98.1984	99.6411	0.700284	0.504091	217	77618	5341829	5326	29	16	adk(6)	fumC(4)	gyrB(12)	icd(16)	mdh(9)	purA(7)	recA(12)
PNUSAE025086	SAMN12046997	SRR9291508	Queens	Stool	2019-05-16	O157:H7	E	97.7609	99.6411	0.177083	0.503559	203	99553	5306019	5154	11	11	adk(12)	fumC(12)	gyrB(8)	icd(12)	mdh(15)	purA(2)	recA(2)
PNUSAE025085	SAMN12047002	SRR9291509	Westchester	Stool	2019-05-16	-:H7	E	97.7111	99.6411	0.177083	0.503518	194	116695	5398491	5297	11	11	adk(12)	fumC(12)	gyrB(8)	icd(12)	mdh(15)	purA(2)	recA(2)
PNUSAE024841	SAMN12057948	SRR9302381	Monroe	Stool	2019-05-01	-:H8	B1	98.2386	99.6411	0.28776	0.505507	235	67643	5251290	5222	29	16	adk(6)	fumC(4)	gyrB(12)	icd(16)	mdh(9)	purA(7)	recA(12)
PNUSAE024844	SAMN12057946	SRR9302382	Onondaga	Stool	2019-05-13	O26:H11	B1	98.2071	99.6411	0.346354	0.50338	239	98018	5560419	5579	29	21	adk(16)	fumC(4)	gyrB(12)	icd(16)	mdh(9)	purA(7)	recA(7)
PNUSAE024846	SAMN12057945	SRR9302383	Richmond	Stool	2019-05-10	O74:H20	A	98.3984	99.6411	0.177083	0.508576	109	140179	5222008	5000		6490	adk(375)	fumC(86)	gyrB(265)	icd(12)	mdh(55)	purA(8)	recA(6)
PNUSAE024842	SAMN12057947	SRR9302384	Kings	Stool	2019-05-06	O103:H2	B1	98.2782	99.6411	0.177083	0.505947	116	135907	5244312	5110	20	17	adk(6)	fumC(4)	gyrB(3)	icd(17)	mdh(7)	purA(7)	recA(6)
PNUSAE025605	SAMN12087785	SRR9321736	New York	Stool	2019-05-29	-:H7	E	97.6959	99.6411	0.177083	0.503389	179	135322	5450593	5297	11	11	adk(12)	fumC(12)	gyrB(8)	icd(12)	mdh(15)	purA(2)	recA(2)
PNUSAE025604	SAMN12087787	SRR9321744	Suffolk	Stool	2019-06-01	O145:H28	E	97.8532	99.6411	0.359375	0.504106	145	155475	5416139	5265	32	32	adk(19)	fumC(23)	gyrB(18)	icd(24)	mdh(21)	purA(2)	recA(16)
PNUSAE025281	SAMN12087792	SRR9321750	Jefferson	Stool	2019-05-21	O26:H11	B1	98.2871	99.6411	0.333333	0.503643	187	114879	5601121	5629	29	21	adk(16)	fumC(4)	gyrB(12)	icd(16)	mdh(9)	purA(7)	recA(7)
PNUSAE025601	SAMN12087790	SRR9321755	Ontario	Stool	2019-05-22	uncertain:H25	B1	98.2517	99.6411	0.333333	0.504718	191	83881	5139565	5064		4942	adk(407)	fumC(7)	gyrB(72)	icd(18)	mdh(53)	purA(56)	recA(7)
PNUSAE025602	SAMN12094931	SRR9326334	Niagara	Stool	2019-05-29	O26:H11	B1	98.2911	99.6411	0.333333	0.503931	180	113715	5488341	5473	29	21	adk(16)	fumC(4)	gyrB(12)	icd(16)	mdh(9)	purA(7)	recA(7)
PNUSAE025607	SAMN12127335	SRR9588904	Kings	Stool	2019-06-02	-:H20	A	98.8855	99.6411	0.203125	0.508252	237	58716	5104317	4967	398	398	adk(64)	fumC(7)	gyrB(1)	icd(1)	mdh(8)	purA(8)	recA(6)
PNUSAE025606	SAMN12127336	SRR9588906	Chautauqua	Stool	2019-05-28	-:H2	B1	98.3373	99.6411	0.177083	0.508393	233	57356	5259686	5195	20	17	adk(6)	fumC(4)	gyrB(3)	icd(17)	mdh(7)	purA(7)	recA(6)
PNUSAE025610	SAMN12127332	SRR9588908	Queens	Stool	2019-06-03	-:H16	B1	98.3741	99.6411	1.03646	0.508419	231	57976	5400298	5257		6274	adk(6)	fumC(6)	gyrB(5)	icd(18)	mdh(9)	purA(465)	recA(6)
PNUSAE025280	SAMN12141651	SRR9596687	Oneida	Stool	2019-05-22	-:H2	B1	98.3124	99.6411	0.190104	0.507151	256	59921	5374848	5337	20	17	adk(6)	fumC(4)	gyrB(3)	icd(17)	mdh(7)	purA(7)	recA(6)
PNUSAE024847	SAMN12141654	SRR9596688	Richmond	Stool	2019-05-10	uncertain:H2	B1	98.2598	99.6411	0.190104	0.505803	175	88814	5330337	5238	20	17	adk(6)	fumC(4)	gyrB(3)	icd(17)	mdh(7)	purA(7)	recA(6)
PNUSAE025611	SAMN12141649	SRR9596689	Oneida	Stool	2019-06-05	O26:H11	B1	98.2988	99.537	0.346354	0.502893	197	112851	5598623	5594	29	21	adk(16)	fumC(4)	gyrB(12)	icd(16)	mdh(9)	purA(7)	recA(7)
PNUSAE025613	SAMN12141658	SRR9596691	Nassau	Stool	2019-06-04	O103:H2	B1	98.3071	99.6411	0.177083	0.50523	165	139234	5481564	5433	20	17	adk(6)	fumC(4)	gyrB(3)	icd(17)	mdh(7)	purA(7)	recA(6)
PNUSAE024845	SAMN12141655	SRR9596692	Monroe	Stool	2019-05-13	-:H21	B1	98.2941	99.6411	0.333333	0.506928	149	82044	5078680	4876	155	223	adk(6)	fumC(4)	gyrB(4)	icd(18)	mdh(24)	purA(8)	recA(14)
PNUSAE025282	SAMN12141650	SRR9596694	Kings	Stool	2019-05-28	-:H25	B1	98.3034	99.6411	0.489583	0.505316	229	62669	5118035	5070		300	adk(77)	fumC(7)	gyrB(72)	icd(18)	mdh(53)	purA(56)	recA(7)
PNUSAE025805	SAMN12184864	SRR9619706	Nassau	Stool	2019-06-04	O145:H28	E	97.779	99.6411	0.359375	0.505763	166	131872	5274820	5118	32	32	adk(19)	fumC(23)	gyrB(18)	icd(24)	mdh(21)	purA(2)	recA(16)
PNUSAE025809	SAMN12184878	SRR9619711	Broome	Stool	2019-06-13	O80:H42	E	97.8811	99.537	0.177083	0.504772	60	355491	5046015	4720		6879	adk(630)	fumC(93)	gyrB(336)	icd(84)	mdh(1)	purA(2)	recA(17)
PNUSAE025810	SAMN12184883	SRR9619713	Kings	Stool	2019-06-08	O157:H7	E	97.6747	99.6411	0.359375	0.503628	210	115605	5343901	5239	11	11	adk(12)	fumC(12)	gyrB(8)	icd(12)	mdh(15)	purA(2)	recA(2)
PNUSAE025806	SAMN12184881	SRR9619714	New York	Stool	2019-06-07	O128/OX38:H2	B1	98.2523	99.6411	1.79837	0.506559	130	155257	5597740	5455		25	adk(6)	fumC(6)	gyrB(14)	icd(21)	mdh(9)	purA(7)	recA(7)
PNUSAE025808	SAMN12184879	SRR9619715	New York	Stool	2019-06-06	-:H21	B1	98.2833	99.6411	0.880208	0.505934	115	105974	5205597	4985		6229	adk(6)	fumC(4)	gyrB(12)	icd(26)	mdh(24)	purA(13)	recA(6)
PNUSAE026110	SAMN12184882	SRR9619716	Suffolk	Stool	2019-06-12	O103:H2	B1	98.2926	99.6411	0.177083	0.504988	175	150400	5416941	5360	20	1967	adk(6)	fumC(4)	gyrB(3)	icd(17)	mdh(7)	purA(204)	recA(6)
PNUSAE025807	SAMN12184880	SRR9619717	Monroe	Stool	2019-06-11	uncertain:H16	B1	98.4174	99.6411	0.333333	0.507288	70	172256	5068921	4789		2217	adk(6)	fumC(11)	gyrB(32)	icd(10)	mdh(24)	purA(8)	recA(7)
PNUSAE025600	SAMN12187698	SRR9620703	Wayne	Stool	2019-05-28	-:H45	E	97.8563	99.6411	0.489583	0.505102	51	493189	5023442	4660		5352	adk(83)	fumC(550)	gyrB(280)	icd(12)	mdh(112)	purA(2)	recA(138)
PNUSAE026112	SAMN12232164	SRR9653912	Monroe	Stool	2019-06-19	O26:H11	B1	98.2926	99.6411	0.333333	0.503995	184	111379	5490109	5474	29	21	adk(16)	fumC(4)	gyrB(12)	icd(16)	mdh(9)	purA(7)	recA(7)
PNUSAE026111	SAMN12232165	SRR9653939	Unknown	Stool	2019-06-17	O103:H2	B1	98.2705	99.6411	0.177083	0.505984	117	135456	5344740	5228	20	17	adk(6)	fumC(4)	gyrB(3)	icd(17)	mdh(7)	purA(7)	recA(6)
PNUSAE026113	SAMN12232163	SRR9653970	Nassau	Stool	2019-06-19	O121:H19	B1	98.3438	99.3286	0.385417	0.504437	149	130451	5190835	5055		655	adk(100)	fumC(23)	gyrB(68)	icd(45)	mdh(1)	purA(35)	recA(7)
PNUSAE026347	SAMN12236548	SRR9659270	Suffolk	Stool	2019-06-22	O118:H2	B1	98.2562	99.6411	0.255208	0.505312	130	180017	5500438	5448	20	17	adk(6)	fumC(4)	gyrB(3)	icd(17)	mdh(7)	purA(7)	recA(6)
PNUSAE026343	SAMN12236549	SRR9659271	Kings	Stool	2019-06-20	O76:H19	B1	98.2921	99.6411	1.03646	0.505662	105	234224	5369058	5140		675	adk(6)	fumC(23)	gyrB(32)	icd(16)	mdh(9)	purA(8)	recA(7)
PNUSAE026342	SAMN12236550	SRR9659272	New York	Stool	2019-06-20	O28/O42:H25	B1	98.3187	99.6411	0.177083	0.507764	59	177143	5030983	4775		5487	adk(6)	fumC(4)	gyrB(421)	icd(16)	mdh(24)	purA(8)	recA(14)
PNUSAE026341	SAMN12236551	SRR9659273	Niagara	Stool	2019-06-16	O145:H28	E	97.8103	99.6411	0.515625	0.504111	161	172319	5430196	5299	32	32	adk(19)	fumC(23)	gyrB(18)	icd(24)	mdh(21)	purA(2)	recA(16)
PNUSAE026340	SAMN12236547	SRR9659274	Erie	Stool	2019-06-07	O103:H2	B1	98.2427	99.6411	0.645833	0.50551	154	125282	5428701	5371	20	17	adk(6)	fumC(4)	gyrB(3)	icd(17)	mdh(7)	purA(7)	recA(6)
PNUSAE026642	SAMN12289491	SRR9697090	Wayne	Stool	2019-06-26	O111:H8	B1	98.2255	99.6411	0.268229	0.504091	160	96995	5286109	5242	29	16	adk(6)	fumC(4)	gyrB(12)	icd(16)	mdh(9)	purA(7)	recA(12)
PNUSAE026643	SAMN12289489	SRR9697091	New York	Stool	2019-06-26	O23:H15	D	97.2121	99.6411	0.208333	0.505547	51	193157	5109794	4837		70	adk(34)	fumC(36)	gyrB(28)	icd(25)	mdh(28)	purA(16)	recA(4)
PNUSAE026639	SAMN12289484	SRR9697092	New York	Stool	2019-06-23	O100:H30	A	99.0792	99.6411	0.177083	0.508654	119	119434	5004010	4839		993	adk(10)	fumC(7)	gyrB(154)	icd(8)	mdh(12)	purA(8)	recA(2)
PNUSAE026640	SAMN12289490	SRR9697121	Kings	Stool	2019-06-26	O76:H19	B1	98.3276	99.6411	1.03646	0.505277	87	196406	5307492	5042		675	adk(6)	fumC(23)	gyrB(32)	icd(16)	mdh(9)	purA(8)	recA(7)
PNUSAE026345	SAMN12289486	SRR9697122	Nassau	Stool	2019-06-21	O103:H2	B1	98.2904	99.6411	0.177083	0.505986	218	87768	5560928	5545	20	17	adk(6)	fumC(4)	gyrB(3)	icd(17)	mdh(7)	purA(7)	recA(6)
PNUSAE026344	SAMN12289487	SRR9697123	Onondaga	Stool	2019-06-21	O103:H2	B1	98.2951	99.6411	0.177083	0.505735	174	93809	5365594	5298	20	17	adk(6)	fumC(4)	gyrB(3)	icd(17)	mdh(7)	purA(7)	recA(6)
PNUSAE026346	SAMN12289485	SRR9697124	Nassau	Stool	2019-06-21	O121:H19	B1	98.3319	99.3286	0.385417	0.505205	220	98216	5178967	5069		655	adk(100)	fumC(23)	gyrB(68)	icd(45)	mdh(1)	purA(35)	recA(7)
PNUSAE027052	SAMN12337990	SRR9730345	Nassau	Stool	2019-06-21	uncertain:H2	B1	98.2879	99.6411	0.645833	0.507156	226	76261	5516829	5500	20	17	adk(6)	fumC(4)	gyrB(3)	icd(17)	mdh(7)	purA(7)	recA(6)
PNUSAE027053	SAMN12341805	SRR9733866	Rockland	Stool	2019-07-03	O80:H42	E	97.8696	99.6411	0.177083	0.505389	69	321351	4993730	4646		6879	adk(630)	fumC(93)	gyrB(336)	icd(84)	mdh(1)	purA(2)	recA(17)
PNUSAE027059	SAMN12341801	SRR9733867	Orange	Stool	2019-06-26	O103:H2	B1	98.2438	99.6411	0.645833	0.505491	140	135456	5393085	5311	20	17	adk(6)	fumC(4)	gyrB(3)	icd(17)	mdh(7)	purA(7)	recA(6)
PNUSAE027058	SAMN12341802	SRR9733868	Nassau	Stool	2019-06-28	O118/O151:H2	B1	98.2702	99.6411	0.255208	0.505151	147	154266	5394479	5340	20	17	adk(6)	fumC(4)	gyrB(3)	icd(17)	mdh(7)	purA(7)	recA(6)
PNUSAE027056	SAMN12341803	SRR9733869	Onondaga	Stool	2019-07-06	O111:H8	B1	98.1824	99.6411	0.864583	0.503908	172	103940	5451883	5438	29	16	adk(6)	fumC(4)	gyrB(12)	icd(16)	mdh(9)	purA(7)	recA(12)
PNUSAE027054	SAMN12341804	SRR9733870	Cayuga	Stool	2019-07-05	O121:H19	B1	98.3565	99.3286	0.385417	0.504435	165	122539	5190591	5069		655	adk(100)	fumC(23)	gyrB(68)	icd(45)	mdh(1)	purA(35)	recA(7)
PNUSAE027057	SAMN12374687	SRR9845607	Madison	Stool	2019-07-01	-:H2	B1	98.2973	99.6411	0.177083	0.508387	253	54616	5235957	5175	20	17	adk(6)	fumC(4)	gyrB(3)	icd(17)	mdh(7)	purA(7)	recA(6)
PNUSAE027062	SAMN12374682	SRR9845609	Monroe	Stool	2019-07-02	O103:H2	B1	98.2651	99.6411	0.177083	0.505996	165	112293	5331583	5255	20	17	adk(6)	fumC(4)	gyrB(3)	icd(17)	mdh(7)	purA(7)	recA(6)
PNUSAE027055	SAMN12374689	SRR9845610	Orange	Stool	2019-06-30	O103:H2	B1	98.2629	99.6411	0.802083	0.504834	164	96451	5488171	5456	20	17	adk(6)	fumC(4)	gyrB(3)	icd(17)	mdh(7)	purA(7)	recA(6)
PNUSAE027060	SAMN12374684	SRR9845611	Kings	Stool	2019-07-08	O26:H11	B1	98.2776	99.6411	0.333333	0.504597	241	90848	5503708	5513	29	21	adk(16)	fumC(4)	gyrB(12)	icd(16)	mdh(9)	purA(7)	recA(7)
PNUSAE027061	SAMN12374680	SRR9845613	Cattaraugus	Stool	2019-07-06	O38:H26	A	99.3824	99.6411	1.0625	0.506073	115	148109	5171189	4977	10	10	adk(10)	fumC(11)	gyrB(4)	icd(8)	mdh(8)	purA(8)	recA(2)
PNUSAE027063	SAMN12375437	SRR9846933	New York	Stool	2019-07-10	-:H18	E	97.9203	99.4849	0.177083	0.507367	161	55872	4834420	4484		9923	adk(224)	fumC(12)	gyrB(199)	icd(12)	mdh(1)	purA(1)	recA(2)
PNUSAE027595	SAMN12414396	SRR9860610	Kings	Stool	2019-07-11	-:H2	B1	98.3163	99.6411	0.177083	0.507823	270	51758	5059639	4941	20	17	adk(6)	fumC(4)	gyrB(3)	icd(17)	mdh(7)	purA(7)	recA(6)
PNUSAE027596	SAMN12414395	SRR9860616	Orange	Stool	2019-07-11	-:H2	B1	98.2416	99.6411	0.645833	0.508317	297	45656	5356844	5334	20	17	adk(6)	fumC(4)	gyrB(3)	icd(17)	mdh(7)	purA(7)	recA(6)
PNUSAE027592	SAMN12414415	SRR9860810	Schuyler	Stool	2019-07-13	-:H2	B1	98.2985	99.6411	0.645833	0.508211	300	45302	5324295	5289	20	17	adk(6)	fumC(4)	gyrB(3)	icd(17)	mdh(7)	purA(7)	recA(6)
PNUSAE028063	SAMN12497192	SRR9900859	New York	Stool	2019-07-12	O111:H8	B1	98.2184	99.6411	0.255208	0.503614	159	104858	5338668	5303	29	16	adk(6)	fumC(4)	gyrB(12)	icd(16)	mdh(9)	purA(7)	recA(12)
PNUSAE028062	SAMN12497197	SRR9901355	Herkimer	Stool	2019-07-10	O103:H2	B1	98.2882	99.6411	0.190104	0.505846	119	136356	5377982	5280	20	17	adk(6)	fumC(4)	gyrB(3)	icd(17)	mdh(7)	purA(7)	recA(6)
PNUSAE028479	SAMN12504759	SRR9901875	Nassau	Stool	2019-07-06	O165:H25	A	98.2362	98.9476	0.541667	0.505201	148	118517	5036901	5053		119	adk(48)	fumC(46)	gyrB(43)	icd(45)	mdh(11)	purA(34)	recA(35)
PNUSAE028481	SAMN12504757	SRR9901916	Greene	Stool	2019-07-11	O103:H2	B1	98.2901	99.6411	0.177083	0.505179	164	135455	5418465	5345	20	1967	adk(6)	fumC(4)	gyrB(3)	icd(17)	mdh(7)	purA(204)	recA(6)
PNUSAE028483	SAMN12504763	SRR9902244	St. Lawrence	Stool	2019-07-16	-:H49	B1	98.4132	99.6064	0.333333	0.50647	133	105134	4856984	4625		5418	adk(6)	fumC(23)	gyrB(5)	icd(10)	mdh(7)	purA(18)	recA(7)
PNUSAE028478	SAMN12504760	SRR9902284	Richmond	Stool	2019-07-11	O128/OX38:H2	B1	98.3177	99.6411	1.19271	0.505617	148	118328	5484078	5291		25	adk(6)	fumC(6)	gyrB(14)	icd(21)	mdh(9)	purA(7)	recA(7)
PNUSAE028482	SAMN12504764	SRR9902963	Erie	Stool	2019-07-15	O121:H19	B1	98.3388	99.3286	0.385417	0.504541	159	135895	5194652	5071		655	adk(100)	fumC(23)	gyrB(68)	icd(45)	mdh(1)	purA(35)	recA(7)
PNUSAE028484	SAMN12504762	SRR9902994	Dutchess	Stool	2019-07-18	O123/O186:H2	B1	98.2597	99.6411	0.190104	0.505468	153	151574	5409214	5321	20	17	adk(6)	fumC(4)	gyrB(3)	icd(17)	mdh(7)	purA(7)	recA(6)
PNUSAE028480	SAMN12504758	SRR9903228	Allegany	Stool	2019-07-12	O118/O151:H2	B1	98.268	99.6411	0.255208	0.505191	149	173897	5576758	5524	20	17	adk(6)	fumC(4)	gyrB(3)	icd(17)	mdh(7)	purA(7)	recA(6)
PNUSAE028477	SAMN12504761	SRR9903403	Nassau	Stool	2019-06-24	O123/O186:H2	B1	98.2864	99.6411	0.177083	0.50539	132	152994	5400127	5297	20	17	adk(6)	fumC(4)	gyrB(3)	icd(17)	mdh(7)	purA(7)	recA(6)
PNUSAE029161	SAMN12566411	SRR9960174	Onondaga	Stool	2019-07-22	O45:H2	B1	98.276	99.6411	0.177083	0.505476	149	120134	5323579	5237	20	17	adk(6)	fumC(4)	gyrB(3)	icd(17)	mdh(7)	purA(7)	recA(6)
PNUSAE029162	SAMN12566409	SRR9960175	Jefferson	Stool	2019-07-15	uncertain:H8	B1	98.2424	99.6411	0.268229	0.505303	207	92374	5302954	5287		17906	adk(6)	fumC(2320)	gyrB(12)	icd(16)	mdh(9)	purA(7)	recA(12)
PNUSAE029160	SAMN12566406	SRR9960176	Otsego	Stool	2019-07-15	O177:H25	A	98.2181	99.6635	0.0989583	0.502948	231	71976	5236114	5378		659	adk(1)	fumC(46)	gyrB(123)	icd(1)	mdh(20)	purA(34)	recA(7)
PNUSAE029163	SAMN12566408	SRR9960177	Jefferson	Stool	2019-07-16	O111:H8	B1	98.226	99.6411	0.268229	0.505061	206	89569	5328489	5318	29	16	adk(6)	fumC(4)	gyrB(12)	icd(16)	mdh(9)	purA(7)	recA(12)
PNUSAE029165	SAMN12566410	SRR9960178	Rockland	Stool	2019-07-18	uncertain:H2	B1	98.2325	99.6411	0.177083	0.505339	192	85893	5466151	5406	20	17	adk(6)	fumC(4)	gyrB(3)	icd(17)	mdh(7)	purA(7)	recA(6)
PNUSAE029164	SAMN12566407	SRR9960179	Suffolk	Stool	2019-07-20	uncertain:H2	B1	98.239	99.6411	0.645833	0.506544	168	93954	5328100	5276	20	17	adk(6)	fumC(4)	gyrB(3)	icd(17)	mdh(7)	purA(7)	recA(6)
PNUSAE029247	SAMN12571455	SRR9964886	Westchester	Stool	2019-07-23	-:H25	A	98.2656	99.2601	0.541667	0.507611	293	44538	4954950	4997		119	adk(48)	fumC(46)	gyrB(43)	icd(45)	mdh(11)	purA(34)	recA(35)
PNUSAE029250	SAMN12571449	SRR9964889	Westchester	Stool	2019-07-19	O26:H11	B1	98.2856	99.6411	0.333333	0.504247	286	61398	5439984	5440	29	21	adk(16)	fumC(4)	gyrB(12)	icd(16)	mdh(9)	purA(7)	recA(7)
PNUSAE029243	SAMN12571452	SRR9964894	Nassau	Stool	2019-07-15	-:H28	B1	98.2681	99.6411	0.0989583	0.508539	206	58590	4933121	4723		4496	adk(9)	fumC(65)	gyrB(22)	icd(1)	mdh(24)	purA(8)	recA(156)
PNUSAE029245	SAMN12571457	SRR9964895	Otsego	Stool	2019-07-17	-:H4	B2	96.6179	99.6411	0.489583	0.506779	190	62925	4915031	4667		1385	adk(13)	fumC(40)	gyrB(93)	icd(13)	mdh(23)	purA(28)	recA(30)
PNUSAE029249	SAMN12571448	SRR9964900	Jefferson	Stool	2019-07-23	-:H45	E	97.9049	99.6411	0.645833	0.508321	247	46231	4889778	4576		5352	adk(83)	fumC(550)	gyrB(280)	icd(12)	mdh(112)	purA(2)	recA(138)
												176
												170.148

## Sheet: TableS2 permanova
Supplementary Talbe S2. Results of pairwise PERMANOVA testing differences in accessory genome content between E. coli most frequent serotypes
Degree of freedom	Sums of squares	R2	F	Pr(>F) (p-value)		Comparison				F value	R2	p-value
4	25.7624	0.343566	215.895	0.001		1	O111:H8	vs	O103:H2	589.49	0.584527	0.001
1650	49.223	0.656434	NA	NA		2	O111:H8	vs	O26:H11	478.11	0.646872	0.001
1654	74.9854	1	NA	NA		3	O111:H8	vs	Other	95.018	0.0856776	0.001
						4	O111:H8	vs	O157:H7	1174.93	0.780202	0.001
						5	O103:H2	vs	O26:H11	629.847	0.594281	0.001
						6	O103:H2	vs	Other	148.134	0.111284	0.001
						7	O103:H2	vs	O157:H7	1217.35	0.708855	0.001
						8	O26:H11	vs	Other	110.389	0.0972258	0.001
						9	O26:H11	vs	O157:H7	1391.16	0.802673	0.001
						10	Other	vs	O157:H7	240.501	0.180083	0.001

## Sheet: TableS3 pangenome
Supplementary Table S3. Pan-genome of the 1,655 clinical STEC isolates estimated using Panaroo.
Gene	Non-unique Gene name	Annotation	Number of genomes	Prevalence (%)
wecE	wecE	dTDP-4-amino-46-dideoxygalactose transaminase	1655	100
group_8757		hypothetical protein	1655	100
pepQ	pepQ	Xaa-Pro dipeptidase	1655	100
wecC	wecC	UDP-N-acetyl-D-mannosamine dehydrogenase	1655	100
cyaA	cyaA	Adenylate cyclase	1655	100
tatB	tatB	Sec-independent protein translocase protein TatB	1655	100
ubiJ_2~~~ubiJ_1	ubiJ_2;ubiJ_1	Ubiquinone biosynthesis accessory factor UbiJ	1655	100
bioP_2~~~bioP_1~~~bioP	bioP_2;bioP_1;bioP	Biotin transporter	1655	100
ubiD	ubiD	3-octaprenyl-4-hydroxybenzoate carboxy-lyase	1655	100
yigB	yigB	5-amino-6-(5-phospho-D-ribitylamino)uracil phosphatase YigB	1655	100
ppiC	ppiC	Peptidyl-prolyl cis-trans isomerase C	1655	100
wzyE	wzyE	putative ECA polymerase	1655	100
hemX	hemX	Protein HemX	1655	100
group_8749		hypothetical protein	1655	100
wecA_2~~~wecA_1~~~wecA	wecA_2;wecA_1;wecA	Undecaprenyl-phosphate alpha-N-acetylglucosaminyl 1-phosphate transferase	1655	100
yigL	yigL	Pyridoxal phosphate phosphatase YigL	1655	100
hemY	hemY	Protein HemY	1655	100
ilvM	ilvM	Acetolactate synthase isozyme 2 small subunit	1655	100
tatC	tatC	Sec-independent protein translocase protein TatC	1655	100
wecG	wecG	UDP-N-acetyl-D-mannosaminuronic acid transferase	1655	100
udp_2~~~udp_1~~~udp	udp_2;udp_1;udp	Uridine phosphorylase	1655	100
clcD	;clcD	hypothetical protein;Carboxymethylenebutenolidase	1655	100
hemC	hemC	Porphobilinogen deaminase	1655	100
rhlB	rhlB	ATP-dependent RNA helicase RhlB	1655	100
xerC_3~~~xerC_2	xerC_3;xerC_2	Tyrosine recombinase XerC	1655	100
group_8744	rfaH_2	Transcription antitermination protein RfaH	1655	100
chuR_3~~~chuR_1~~~chuR_2	chuR_3;chuR_1;chuR_2;	Anaerobic sulfatase-maturating enzyme;hypothetical protein	1655	100
group_8743		N-acetylgalactosamine-6-O-sulfatase;hypothetical protein	1655	100
rep	rep	ATP-dependent DNA helicase Rep	1655	100
hemD	hemD	Uroporphyrinogen-III synthase	1655	100
tatD	tatD	3'-5' ssDNA/RNA exonuclease TatD	1655	100
metE	metE	5-methyltetrahydropteroyltriglutamate--homocysteine methyltransferase	1655	100
group_8741		hypothetical protein	1655	100
uvrD	uvrD	DNA helicase II	1655	100
fadA~~~fadA_1~~~fadA_2	fadA;fadA_1;fadA_2	3-ketoacyl-CoA thiolase FadA	1655	100
group_8739		hypothetical protein	1655	100
ilvC	ilvC	Ketol-acid reductoisomerase (NADP(+))	1655	100
recQ	recQ	ATP-dependent DNA helicase RecQ	1655	100
metR	metR	HTH-type transcriptional regulator MetR	1655	100
fadB	fadB	Fatty acid oxidation complex subunit alpha	1655	100
comM_1~~~comM_2~~~comM	comM_1;comM_2;comM;	Competence protein ComM;hypothetical protein	1655	100
corA_1~~~corA	corA_1;corA	Magnesium transport protein CorA	1655	100
ubiE	ubiE	Ubiquinone/menaquinone biosynthesis C-methyltransferase UbiE	1655	100
rhtB	rhtB	Homoserine/homoserine lactone efflux protein	1655	100
ilvD	ilvD	Dihydroxy-acid dehydratase	1655	100
dapF	dapF	Diaminopimelate epimerase	1655	100
wecB	wecB	UDP-N-acetylglucosamine 2-epimerase	1655	100
trxA	trxA	Thioredoxin 1	1655	100
ilvA	ilvA	L-threonine dehydratase biosynthetic IlvA	1655	100
group_8730		hypothetical protein	1655	100
ubiB	ubiB	putative protein kinase UbiB	1655	100
cyaY	cyaY	Iron-sulfur cluster assembly protein CyaY	1655	100
ilvE	ilvE	Branched-chain-amino-acid aminotransferase	1655	100
yifK~~~yifK_1~~~yifK_2	yifK;yifK_1;yifK_2	putative transport protein YifK	1655	100
rho	rho	Transcription termination factor Rho	1655	100
gppA	gppA	Guanosine-5'-triphosphate3'-diphosphate pyrophosphatase	1655	100
ilvG	ilvG	Acetolactate synthase isozyme 2 large subunit	1655	100
tatA	tatA	Sec-independent protein translocase protein TatA	1655	100
trkH	trkH	Trk system potassium uptake protein TrkH	1655	100
gltC_3~~~gltC_2~~~hdfR_2~~~gltC_1	gltC_3;gltC_2;hdfR_2;gltC_1	HTH-type transcriptional regulator GltC;HTH-type transcriptional regulator HdfR	1655	100
wecF	wecF	TDP-N-acetylfucosamine:lipid II N-acetylfucosaminyltransferase	1655	100
wzzE	wzzE	ECA polysaccharide chain length modulation protein	1655	100
fre	fre	NAD(P)H-flavin reductase	1655	100
wecD	wecD	dTDP-fucosamine acetyltransferase	1655	100
wzxE	wzxE	Lipid III flippase	1655	100
hdfR_2	hdfR_2	HTH-type transcriptional regulator HdfR	1655	100
pldA	pldA	Phospholipase A1	1655	100
pldB	pldB	Lysophospholipase L2	1655	100
yigZ	yigZ	IMPACT family member YigZ	1655	100
kduI_2~~~kduI_1~~~kduI	kduI_2;kduI_1;kduI	4-deoxy-L-threo-5-hexosulose-uronate ketol-isomerase	1655	100
csrA	csrA	Carbon storage regulator	1655	100
group_8690		hypothetical protein	1655	100
ybjI_2~~~ybjI_1~~~ybjI	ybjI_2;ybjI_1;ybjI;	5-amino-6-(5-phospho-D-ribitylamino)uracil phosphatase YbjI;hypothetical protein	1655	100
glpA_1~~~glpA_2~~~glpA	glpA_1;glpA_2;glpA	Anaerobic glycerol-3-phosphate dehydrogenase subunit A	1655	100
uspA	uspA	Universal stress protein A	1655	100
rplO	rplO	50S ribosomal protein L15	1655	100
infC	infC	Translation initiation factor IF-3	1655	100
dinB_2~~~umuC_1~~~umuC_2~~~umuC~~~umuC_3	dinB_2;umuC_1;umuC_2;umuC;umuC_3	DNA polymerase IV;Protein UmuC	1655	100
slyA	slyA	Transcriptional regulator SlyA	1655	100
yhjV_2~~~yhjV~~~yhjV_1	yhjV_2;yhjV;yhjV_1	Inner membrane transport protein YhjV	1655	100
purU	purU	Formyltetrahydrofolate deformylase	1655	100
gltA	;gltA	hypothetical protein;Citrate synthase	1655	100
ybaT_2~~~ybaT_1~~~ybaT	ybaT_2;ybaT_1;ybaT	Inner membrane transport protein YbaT	1655	100
dmsA_2~~~dmsA_1~~~dmsA	dmsA_2;dmsA_1;dmsA	Dimethyl sulfoxide reductase DmsA	1655	100
aceK_2~~~aceK_1~~~aceK	aceK_2;aceK_1;aceK	Isocitrate dehydrogenase kinase/phosphatase	1655	100
fdhF_1~~~fdhF_2	fdhF_1;fdhF_2	Formate dehydrogenase H	1655	100
gdhA~~~gdhA_1~~~gdhA_2	gdhA;gdhA_1;;gdhA_2	NADP-specific glutamate dehydrogenase;hypothetical protein	1655	100
pgi	;pgi	hypothetical protein;Glucose-6-phosphate isomerase	1655	100
dbpA_1~~~dbpA~~~dbpA_2	dbpA_1;dbpA;dbpA_2	ATP-dependent RNA helicase DbpA	1655	100
nirD	nirD	Nitrite reductase (NADH) small subunit	1655	100
ydgI_2~~~ydgI_1~~~ydgI	ydgI_2;ydgI_1;ydgI	Putative arginine/ornithine antiporter	1655	100
group_8645		hypothetical protein	1655	100
fklB_2~~~fklB_1~~~fklB	fklB_2;fklB_1;fklB	FKBP-type 22 kDa peptidyl-prolyl cis-trans isomerase	1655	100
dtd	dtd	D-aminoacyl-tRNA deacylase	1655	100
araE_2~~~nanT_1~~~araE_1~~~araE	araE_2;nanT_1;araE_1;araE	Arabinose-proton symporter;Sialic acid transporter NanT	1655	100
apaH	apaH	Bis(5'-nucleosyl)-tetraphosphatase symmetrical	1655	100
hsrA_2~~~hsrA~~~hsrA_1	hsrA_2;hsrA;hsrA_1	putative transport protein HsrA	1655	100
nanR_2	;nanR_2	hypothetical protein;HTH-type transcriptional repressor NanR	1655	100
aroH_1~~~aroH_2~~~aroH	aroH_1;aroH_2;aroH	Phospho-2-dehydro-3-deoxyheptonate aldolase Trp-sensitive	1655	100
aaeX	aaeX	Protein AaeX	1655	100
kup_1~~~kup_2~~~kup	kup_1;kup_2;;kup	Low affinity potassium transport system protein kup;hypothetical protein	1655	100
xylB_2~~~xylB_1~~~xylB	xylB_2;xylB_1;;xylB	Xylulose kinase;hypothetical protein	1655	100
clsC_2~~~clsC_1~~~clsC	clsC_2;clsC_1;clsC	Cardiolipin synthase C	1655	100
ttdA	ttdA	L(+)-tartrate dehydratase subunit alpha	1655	100
sufB_2~~~sufB_1~~~sufB	sufB_2;sufB_1;sufB	FeS cluster assembly protein SufB	1655	100
ispE	ispE	4-diphosphocytidyl-2-C-methyl-D-erythritol kinase	1655	100
tsf	tsf	Elongation factor Ts	1655	100
basS_1~~~basS_2~~~basS	basS_1;basS_2;basS	Sensor protein BasS	1655	100
proP_2~~~proP_1~~~proP	proP_2;proP_1;proP	Proline/betaine transporter	1655	100
pdxY_2~~~pdxY_1~~~pdxY	pdxY_2;pdxY_1;pdxY	Pyridoxal kinase PdxY	1655	100
glpK	glpK	Glycerol kinase	1655	100
preA_1~~~preA~~~preA_2	preA_1;preA;preA_2;	NAD-dependent dihydropyrimidine dehydrogenase subunit PreA;hypothetical protein	1655	100
mglC_1~~~mglC_2~~~mglC	mglC_1;mglC_2;mglC	Galactoside transport system permease protein MglC	1655	100
patA_2~~~patA_1~~~patA	patA_2;patA_1;patA	Putrescine aminotransferase	1655	100
dadX_2~~~dadX_1~~~dadX	dadX_2;;dadX_1;dadX	Alanine racemase catabolic;Alanine racemase	1655	100
group_8612		hypothetical protein	1655	100
pdeB_1~~~pdeB_2~~~pdeB	pdeB_1;;pdeB_2;pdeB	putative cyclic di-GMP phosphodiesterase PdeB;hypothetical protein	1655	100
appC_1~~~appC_2~~~appC	appC_1;appC_2;appC	Cytochrome bd-II ubiquinol oxidase subunit 1	1655	100
ilvI	;ilvI	hypothetical protein;Acetolactate synthase isozyme 3 large subunit	1655	100
group_8603		hypothetical protein	1655	100
kdsA	kdsA	2-dehydro-3-deoxyphosphooctonate aldolase	1655	100
rpoH	rpoH	RNA polymerase sigma factor RpoH	1655	100
rapZ	rapZ	RNase adapter protein RapZ	1655	100
nudL_2~~~nudL_1~~~nudL	nudL_2;nudL_1;nudL	putative Nudix hydrolase NudL	1655	100
pdeD_1~~~pdeD_2~~~pdeD	pdeD_1;pdeD_2;pdeD	putative cyclic di-GMP phosphodiesterase PdeD	1655	100
dcuR_2~~~dcuR~~~dcuR_1	dcuR_2;dcuR;dcuR_1	Transcriptional regulatory protein DcuR	1655	100
dcuB_2~~~dcuB_1~~~dcuB	dcuB_2;dcuB_1;dcuB	Anaerobic C4-dicarboxylate transporter DcuB	1655	100
fumB	fumB	Fumarate hydratase class I anaerobic	1655	100
fumC_2~~~fumC_1~~~fumC	fumC_2;fumC_1;fumC	Fumarate hydratase class II	1655	100
mqo_2~~~mqo_1~~~mqo	mqo_2;mqo_1;mqo	Malate:quinone oxidoreductase	1655	100
gcvA_1~~~dmlR_5~~~dmlR_1~~~dmlR_4~~~pgrR_5	gcvA_1;;dmlR_5;dmlR_1;dmlR_4;pgrR_5	Glycine cleavage system transcriptional activator;hypothetical protein;HTH-type transcriptional regulator DmlR;HTH-type transcriptional regulator PgrR	1655	100
yhjB_1~~~yhjB_2~~~yhjB	yhjB_1;yhjB_2;;yhjB	Putative HTH-type transcriptional regulator YhjB;hypothetical protein	1655	100
treF_2~~~treF	treF_2;treF	Cytoplasmic trehalase	1655	100
rpmC	rpmC	50S ribosomal protein L29	1655	100
yaiA	yaiA	putative protein YaiA	1655	100
oppA_1~~~oppA~~~oppA_2	oppA_1;oppA;oppA_2	Periplasmic oligopeptide-binding protein	1655	100
tsr_1~~~tsr~~~tsr_2	tsr_1;tsr;tsr_2;	Methyl-accepting chemotaxis protein I;hypothetical protein	1655	100
cvrA_2~~~cvrA_1~~~cvrA	cvrA_2;cvrA_1;cvrA	K(+)/H(+) antiporter NhaP2	1655	100
emtA_2~~~emtA_1~~~emtA	emtA_2;emtA_1;emtA	Endo-type membrane-bound lytic murein transglycosylase A	1655	100
serC_2~~~serC_1~~~serC	serC_2;serC_1;serC	Phosphoserine aminotransferase	1655	100
menB	menB	14-dihydroxy-2-naphthoyl-CoA synthase	1655	100
nfo	nfo	Endonuclease 4	1655	100
group_8581		hypothetical protein	1655	100
group_8574		hypothetical protein	1655	100
entB	entB	Enterobactin synthase component B	1655	100
cpdB_2~~~cpdB_1~~~cpdB	cpdB_2;cpdB_1;cpdB	2'3'-cyclic-nucleotide 2'-phosphodiesterase/3'-nucleotidase	1655	100
macA_1~~~macA_2~~~macA	macA_1;macA_2;macA	Macrolide export protein MacA	1655	100
nrfA_1~~~nrfA_2~~~nrfA	nrfA_1;nrfA_2;nrfA	Cytochrome c-552	1655	100
acrB_3~~~mdtF_2~~~acrB_2~~~ttgE~~~acrB_1~~~mexB~~~mexB_1	acrB_3;mdtF_2;acrB_2;ttgE;acrB_1;mexB;mexB_1	Multidrug efflux pump subunit AcrB;Multidrug resistance protein MdtF;Toluene efflux pump membrane transporter TtgE;Multidrug resistance protein MexB	1655	100
tktB_1~~~tktB_2~~~tktB	tktB_1;tktB_2;tktB	Transketolase 2	1655	100
cyoB_2~~~cyoB_1~~~cyoB	cyoB_2;cyoB_1;cyoB	Cytochrome bo(3) ubiquinol oxidase subunit 1	1655	100
group_8565		putative ketoamine kinase	1655	100
group_8563	aaeA_2;aaeA_1	p-hydroxybenzoic acid efflux pump subunit AaeA	1655	100
flhA_2~~~flhA_1	flhA_2;flhA_1	Flagellar biosynthesis protein FlhA	1655	100
ndhC	ndhC	NAD(P)H-quinone oxidoreductase subunit 3	1655	100
yccS_1~~~yccS_2~~~yccS	yccS_1;yccS_2;yccS	Inner membrane protein YccS	1655	100
pdeF_1~~~pdeF_2~~~pdeF	pdeF_1;;pdeF_2;pdeF	Cyclic di-GMP phosphodiesterase PdeF;hypothetical protein	1655	100
nudG	nudG	CTP pyrophosphohydrolase	1655	100
ynjE_2~~~ynjE_1~~~ynjE	;ynjE_2;ynjE_1;ynjE	hypothetical protein;Thiosulfate sulfurtransferase YnjE	1655	100
potB	potB	Spermidine/putrescine transport system permease protein PotB	1655	100
napH	napH	Ferredoxin-type protein NapH	1655	100
atpG	atpG	ATP synthase gamma chain	1655	100
mdoB_1~~~mdoB_2~~~mdoB	mdoB_1;mdoB_2;mdoB	Phosphoglycerol transferase I	1655	100
gyrB	gyrB	DNA gyrase subunit B	1655	100
ypjD	ypjD	Inner membrane protein YpjD	1655	100
speE	speE	Polyamine aminopropyltransferase	1655	100
fhuC_2~~~fhuC_1~~~fhuC	fhuC_2;fhuC_1;fhuC	Iron(3+)-hydroxamate import ATP-binding protein FhuC	1655	100
ppiA	;ppiA	hypothetical protein;Peptidyl-prolyl cis-trans isomerase A	1655	100
pepN	;pepN	hypothetical protein;Aminopeptidase N	1655	100
acnA	;acnA	hypothetical protein;Aconitate hydratase A	1655	100
fur	fur	Ferric uptake regulation protein	1655	100
yccF	yccF	Inner membrane protein YccF	1655	100
cfxP	cfxP	Phosphoribulokinase plasmid	1655	100
yihG_1~~~yihG~~~yihG_2	;yihG_1;yihG;yihG_2	hypothetical protein;putative acyltransferase YihG	1655	100
sucD	sucD	Succinate--CoA ligase [ADP-forming] subunit alpha	1655	100
group_8519		hypothetical protein	1655	100
group_8518	rob_1	Right origin-binding protein	1655	100
mdtF_1~~~mdtF_2~~~mdtF	mdtF_1;mdtF_2;mdtF	Multidrug resistance protein MdtF	1655	100
rpmI	rpmI	50S ribosomal protein L35	1655	100
ubiA	ubiA	4-hydroxybenzoate octaprenyltransferase	1655	100
group_8484		hypothetical protein	1655	100
rplI	rplI	50S ribosomal protein L9	1655	100
nrdR	nrdR	Transcriptional repressor NrdR	1655	100
fkpB	fkpB	FKBP-type 16 kDa peptidyl-prolyl cis-trans isomerase	1655	100
rluB	rluB	Ribosomal large subunit pseudouridine synthase B	1655	100
mscS	mscS	Small-conductance mechanosensitive channel	1655	100
ptsN	ptsN	Nitrogen regulatory protein	1655	100
lgt	lgt	Phosphatidylglycerol--prolipoprotein diacylglyceryl transferase	1655	100
hslO	hslO	33 kDa chaperonin	1655	100
corC	corC	Magnesium and cobalt efflux protein CorC	1655	100
dapA	dapA	4-hydroxy-tetrahydrodipicolinate synthase	1655	100
group_8459		hypothetical protein	1655	100
matP	matP	Macrodomain Ter protein	1655	100
moaE	moaE	Molybdopterin synthase catalytic subunit	1655	100
htpX	htpX	Protease HtpX	1655	100
prmA	prmA	Ribosomal protein L11 methyltransferase	1655	100
prfB_1	prfB_1	Peptide chain release factor RF2	1655	100
sufD_1~~~sufD_2~~~sufD	sufD_1;sufD_2;sufD	FeS cluster assembly protein SufD	1655	100
group_8275		hypothetical protein	1655	100
dksA	dksA	RNA polymerase-binding transcription factor DksA	1655	100
group_8208		hypothetical protein	1655	100
dcd	dcd	dCTP deaminase	1655	100
group_8190		hypothetical protein	1655	100
malG	malG	Maltose/maltodextrin transport system permease protein MalG	1655	100
metF	metF	510-methylenetetrahydrofolate reductase	1655	100
pstA	pstA	Phosphate transport system permease protein PstA	1655	100
garR	garR	2-hydroxy-3-oxopropionate reductase	1655	100
udk	udk	Uridine kinase	1655	100
asnC	asnC	Regulatory protein AsnC	1655	100
gpt	gpt	Xanthine phosphoribosyltransferase	1655	100
group_8083		hypothetical protein	1655	100
dut	dut	Deoxyuridine 5'-triphosphate nucleotidohydrolase	1655	100
nanA	nanA	N-acetylneuraminate lyase	1655	100
argP	argP	HTH-type transcriptional regulator ArgP	1655	100
hslR	hslR	Heat shock protein 15	1655	100
group_7954	xerD_1	Tyrosine recombinase XerD	1655	100
pyrI	pyrI	Aspartate carbamoyltransferase regulatory chain	1655	100
alkA~~~alkA_2~~~alkA_1	alkA;alkA_2;alkA_1	DNA-3-methyladenine glycosylase 2	1655	100
dnaK2~~~dnaK_2~~~dnaK_3	dnaK2;dnaK_2;dnaK_3;	Chaperone protein dnaK2;Chaperone protein DnaK;hypothetical protein	1655	100
yfeX	yfeX	Dye-decolorizing peroxidase YfeX	1655	100
fumD	fumD	Fumarase D	1655	100
cspC	cspC	Cold shock-like protein CspC	1655	100
cspE	cspE	Cold shock-like protein CspE	1655	100
dppC	dppC	Dipeptide transport system permease protein DppC	1655	100
mepS_2	mepS_2	Murein DD-endopeptidase MepS/Murein LD-carboxypeptidase	1655	100
era	era	GTPase Era	1655	100
oppC	oppC	Oligopeptide transport system permease protein OppC	1655	100
galU	galU	UTP--glucose-1-phosphate uridylyltransferase	1655	100
gltI	gltI	Glutamate/aspartate import solute-binding protein	1655	100
cysD	cysD	Sulfate adenylyltransferase subunit 2	1655	100
lldP	lldP	L-lactate permease	1655	100
panE	panE	2-dehydropantoate 2-reductase	1655	100
rnhA	rnhA	Ribonuclease HI	1655	100
group_7620		hypothetical protein	1655	100
ybeY	ybeY	Endoribonuclease YbeY	1655	100
rpmE	rpmE	50S ribosomal protein L31	1655	100
secB	secB	Protein-export protein SecB	1655	100
cspA	cspA	Cold shock protein CspA	1655	100
accD	accD	Acetyl-coenzyme A carboxylase carboxyl transferase subunit beta	1655	100
glyQ	glyQ	Glycine--tRNA ligase alpha subunit	1655	100
group_7523	oxyR_2	Hydrogen peroxide-inducible genes activator	1655	100
lpxC	lpxC	UDP-3-O-acyl-N-acetylglucosamine deacetylase	1655	100
gcvA	gcvA	Glycine cleavage system transcriptional activator	1655	100
atpF	atpF	ATP synthase subunit b	1655	100
accB	accB	Biotin carboxyl carrier protein of acetyl-CoA carboxylase	1655	100
group_7477		putative protein	1655	100
lpxL	lpxL	Lipid A biosynthesis lauroyltransferase	1655	100
oppB	oppB	Oligopeptide transport system permease protein OppB	1655	100
ybiS	ybiS	putative LD-transpeptidase YbiS	1655	100
speB	speB	Agmatinase	1655	100
pdeR_2~~~pdeR~~~pdeR_1	pdeR_2;pdeR;pdeR_1	Cyclic di-GMP phosphodiesterase PdeR	1655	100
rpsU	rpsU	30S ribosomal protein S21	1655	100
group_7287		hypothetical protein	1655	100
cysM	cysM	Cysteine synthase B	1655	100
menA	menA	14-dihydroxy-2-naphthoate octaprenyltransferase	1655	100
livH	livH	High-affinity branched-chain amino acid transport system permease protein LivH	1655	100
aaeA_2~~~aaeA_1	aaeA_2;aaeA_1	p-hydroxybenzoic acid efflux pump subunit AaeA	1655	100
rbsK	rbsK	Ribokinase	1655	100
metAS	metAS	Homoserine O-succinyltransferase	1655	100
fabD	fabD	Malonyl CoA-acyl carrier protein transacylase	1655	100
kdgK_2	kdgK_2	2-dehydro-3-deoxygluconokinase	1655	100
kdpA_1~~~kdpA_2~~~kdpA	kdpA_1;kdpA_2;kdpA	Potassium-transporting ATPase potassium-binding subunit	1655	100
ybjN	ybjN	putative protein YbjN	1655	100
greA	greA	Transcription elongation factor GreA	1655	100
prmB	prmB	50S ribosomal protein L3 glutamine methyltransferase	1655	100
thrB	thrB	Homoserine kinase	1655	100
osmB	osmB	Osmotically-inducible lipoprotein B	1655	100
hha	hha	Hemolysin expression-modulating protein Hha	1655	100
infA	infA	Translation initiation factor IF-1	1655	100
rhaA_1~~~rhaA_2~~~rhaA	rhaA_1;rhaA_2;rhaA	L-rhamnose isomerase	1655	100
hdfR_1	hdfR_1	HTH-type transcriptional regulator HdfR	1655	100
lacC	lacC	Tagatose-6-phosphate kinase	1655	100
mdh_1	mdh_1	Malate dehydrogenase	1655	100
rplV	rplV	50S ribosomal protein L22	1655	100
coaD	coaD	Phosphopantetheine adenylyltransferase	1655	100
ccmE	ccmE	Cytochrome c-type biogenesis protein CcmE	1655	100
ispF	ispF	2-C-methyl-D-erythritol 24-cyclodiphosphate synthase	1655	100
rsmH	rsmH	Ribosomal RNA small subunit methyltransferase H	1655	100
ribF	ribF	Bifunctional riboflavin kinase/FMN adenylyltransferase	1655	100
group_6963		hypothetical protein	1655	100
pdxH	pdxH	Pyridoxine/pyridoxamine 5'-phosphate oxidase	1655	100
ynaI_1~~~ynaI_2~~~ynaI	ynaI_1;ynaI_2;ynaI	Low conductance mechanosensitive channel YnaI	1655	100
yhbE_2~~~yhbE_1~~~yhbE	yhbE_2;yhbE_1;yhbE	putative inner membrane transporter YhbE	1655	100
treR	treR	HTH-type transcriptional regulator TreR	1655	100
group_6841		hypothetical protein	1655	100
miaA	miaA	tRNA dimethylallyltransferase	1655	100
uspE	uspE	Universal stress protein E	1655	100
ispH	ispH	4-hydroxy-3-methylbut-2-enyl diphosphate reductase	1655	100
group_6755		putative protein	1655	100
truB	truB	tRNA pseudouridine synthase B	1655	100
dkgA_2~~~dkgA~~~dkgA_1	dkgA_2;dkgA;dkgA_1	25-diketo-D-gluconic acid reductase A	1655	100
yceF	yceF	7-methyl-GTP pyrophosphatase	1655	100
group_6743		hypothetical protein	1655	100
bsmA	bsmA	Lipoprotein BsmA	1655	100
fabH	fabH	3-oxoacyl-[acyl-carrier-protein] synthase 3	1655	100
gadE_2~~~gadE_1~~~gadE	gadE_2;gadE_1;gadE	Transcriptional regulator GadE	1655	100
talB	talB	Transaldolase B	1655	100
rraA	rraA	Regulator of ribonuclease activity A	1655	100
skp	skp	Chaperone protein Skp	1655	100
moaC	moaC	Cyclic pyranopterin monophosphate synthase	1655	100
cyoA	cyoA	Cytochrome bo(3) ubiquinol oxidase subunit 2	1655	100
rseB	rseB	Sigma-E factor regulatory protein RseB	1655	100
dtpA	dtpA	Dipeptide and tripeptide permease A	1655	100
yebF	yebF	Protein YebF	1655	100
cspD	cspD	Cold shock-like protein CspD	1655	100
pstC	pstC	Phosphate transport system permease protein PstC	1655	100
accA	accA	Acetyl-coenzyme A carboxylase carboxyl transferase subunit alpha	1655	100
smpB	smpB	SsrA-binding protein	1655	100
hemH	hemH	Ferrochelatase	1655	100
pfkA	pfkA	ATP-dependent 6-phosphofructokinase isozyme 1	1655	100
yqjC	yqjC	Protein YqjC	1655	100
csrD_2~~~csrD~~~csrD_1	csrD_2;csrD;csrD_1	RNase E specificity factor CsrD	1655	100
mreD	mreD	Rod shape-determining protein MreD	1655	100
hybE	hybE	Hydrogenase-2 operon protein HybE	1655	100
ispD	;ispD	hypothetical protein;2-C-methyl-D-erythritol 4-phosphate cytidylyltransferase	1655	100
yjeM~~~yjeM_2~~~yjeM_1	yjeM;yjeM_2;yjeM_1	Inner membrane transporter YjeM	1655	100
blc~~~blc_2	blc;blc_2	Outer membrane lipoprotein Blc	1655	100
yccU_2~~~yccU_1~~~yccU	yccU_2;yccU_1;yccU	putative protein YccU	1655	100
birA	birA	Bifunctional ligase/repressor BirA	1655	100
sapB_2	sapB_2	Putrescine export system permease protein SapB	1655	100
lipA	lipA	Lipoyl synthase	1655	100
glk	glk	Glucokinase	1655	100
alx_1	alx_1	Putative membrane-bound redox modulator Alx	1655	100
serB	serB	Phosphoserine phosphatase	1655	100
mntH	mntH	Divalent metal cation transporter MntH	1655	100
yfeO~~~yfeO_2~~~yfeO_1	yfeO;yfeO_2;yfeO_1	Putative ion-transport protein YfeO	1655	100
psd	psd	Phosphatidylserine decarboxylase proenzyme	1655	100
feoA	feoA	Fe(2+) transport protein A	1655	100
yccJ	yccJ	putative protein YccJ	1655	100
rpsR	rpsR	30S ribosomal protein S18	1655	100
group_6484		hypothetical protein	1655	100
tabA_2~~~tabA	tabA_2;tabA	Toxin-antitoxin biofilm protein TabA	1655	100
nusA	nusA	Transcription termination/antitermination protein NusA	1655	100
ilvH	ilvH	Acetolactate synthase isozyme 3 small subunit	1655	100
rstA_2~~~rstA_1~~~rstA	rstA_2;rstA_1;rstA	Transcriptional regulatory protein RstA	1655	100
secF	secF	Protein translocase subunit SecF	1655	100
lpxM_1	lpxM_1	Lipid A biosynthesis myristoyltransferase	1655	100
ispB	ispB	Octaprenyl diphosphate synthase	1655	100
dcuA_2~~~dcuA_1~~~dcuA	dcuA_2;dcuA_1;dcuA	Anaerobic C4-dicarboxylate transporter DcuA	1655	100
bfr~~~bfr_1~~~bfr_2	bfr;bfr_1;bfr_2	Bacterioferritin	1655	100
entD	entD;	Enterobactin synthase component D;hypothetical protein	1655	100
amtB_2~~~amtB_1~~~amtB	amtB_2;amtB_1;amtB	Ammonia channel	1655	100
cysB	cysB	HTH-type transcriptional regulator CysB	1655	100
hemB	hemB	Delta-aminolevulinic acid dehydratase	1655	100
lepB	lepB	Signal peptidase I	1655	100
sdhC	sdhC	Succinate dehydrogenase cytochrome b556 subunit	1655	100
flhC_2~~~flhC~~~flhC_1	flhC_2;;flhC;flhC_1	Flagellar transcriptional regulator FlhC;hypothetical protein	1655	100
group_6370		hypothetical protein;Invasin	1655	100
rdgC	rdgC	Recombination-associated protein RdgC	1655	100
ppiB	ppiB	Peptidyl-prolyl cis-trans isomerase B	1655	100
nuoH	nuoH	NADH-quinone oxidoreductase subunit H	1655	100
epmA	epmA	Elongation factor P--(R)-beta-lysine ligase	1655	100
group_6347		hypothetical protein	1655	100
lrp	lrp	Leucine-responsive regulatory protein	1655	100
napF	napF	Ferredoxin-type protein NapF	1655	100
lspA	lspA	Lipoprotein signal peptidase	1655	100
group_6345		hypothetical protein	1655	100
pspD	pspD	Phage shock protein D	1655	100
holE	holE	DNA polymerase III subunit theta	1655	100
speD	speD	S-adenosylmethionine decarboxylase proenzyme	1655	100
bfd	bfd;	Bacterioferritin-associated ferredoxin;hypothetical protein	1655	100
rluD	rluD	Ribosomal large subunit pseudouridine synthase D	1655	100
rplJ	rplJ	50S ribosomal protein L10	1655	100
zntB	zntB	Zinc transport protein ZntB	1655	100
pheS	pheS	Phenylalanine--tRNA ligase alpha subunit	1655	100
dppD	dppD	Dipeptide transport ATP-binding protein DppD	1655	100
sspB	sspB	Stringent starvation protein B	1655	100
pncC_1	pncC_1	Nicotinamide-nucleotide amidohydrolase PncC	1655	100
hyaA_1~~~hyaA_2~~~hyaA	hyaA_1;hyaA_2;hyaA	Hydrogenase-1 small chain	1655	100
mgtA_1~~~mgtA_2~~~mgtA	mgtA_1;mgtA_2;mgtA	Magnesium-transporting ATPase P-type 1	1655	100
srkA	srkA	Stress response kinase A	1655	100
cheB_1~~~cheB	cheB_1;cheB	Protein-glutamate methylesterase/protein-glutamine glutaminase	1655	100
kdsD_2	kdsD_2	Arabinose 5-phosphate isomerase KdsD	1655	100
fdnH_1	fdnH_1	Formate dehydrogenase nitrate-inducible iron-sulfur subunit	1655	100
yhjJ	yhjJ	Protein YhjJ	1655	100
cpxP	cpxP	Periplasmic protein CpxP	1655	100
nuoE	nuoE	NADH-quinone oxidoreductase subunit E	1655	100
eutK	eutK	Ethanolamine utilization protein EutK	1655	100
rpoA	rpoA	DNA-directed RNA polymerase subunit alpha	1655	100
flgD_2~~~flgD_1~~~flgD	flgD_2;flgD_1;flgD	Basal-body rod modification protein FlgD	1655	100
moaA	moaA	GTP 3'8-cyclase	1655	100
group_6114		hypothetical protein	1655	100
can	can	Carbonic anhydrase 2	1655	100
rfaQ	rfaQ	Lipopolysaccharide core heptosyltransferase RfaQ	1655	100
rfaG	rfaG	Lipopolysaccharide core biosynthesis protein RfaG	1655	100
yeeZ	yeeZ	Protein YeeZ	1655	100
asnA	asnA	Aspartate--ammonia ligase	1655	100
sapD	sapD	Putrescine export system ATP-binding protein SapD	1655	100
rbsA_3~~~rbsA_1~~~rbsA_2	rbsA_3;rbsA_1;rbsA_2	Ribose import ATP-binding protein RbsA	1655	100
rfaP	rfaP	Lipopolysaccharide core heptose(I) kinase RfaP	1655	100
hisG	hisG	ATP phosphoribosyltransferase	1655	100
fucK_2~~~fucK_1~~~fucK	fucK_2;fucK_1;fucK	L-fuculokinase	1655	100
nudF_1~~~nudF_2~~~nudF	nudF_1;nudF_2;nudF	ADP-ribose pyrophosphatase	1655	100
rpsE	rpsE	30S ribosomal protein S5	1655	100
dps	dps	DNA protection during starvation protein	1655	100
tadA	tadA	tRNA-specific adenosine deaminase	1655	100
group_6038		hypothetical protein	1655	100
pgl	pgl	6-phosphogluconolactonase	1655	100
gapA	gapA	Glyceraldehyde-3-phosphate dehydrogenase A	1655	100
yhbU	yhbU	putative protease YhbU	1655	100
arfA	arfA	Alternative ribosome-rescue factor A	1655	100
hisD	hisD	Histidinol dehydrogenase	1655	100
hisI	hisI	Histidine biosynthesis bifunctional protein HisIE	1655	100
group_6003		hypothetical protein	1655	100
fbp	fbp	Fructose-16-bisphosphatase class 1	1655	100
group_5973		hypothetical protein	1655	100
yadH_1~~~yadH_2~~~yadH	yadH_1;yadH_2;yadH	Inner membrane transport permease YadH	1655	100
papC_1~~~papC_2~~~papC_4~~~papC_3	papC_1;;papC_2;papC_4;papC_3	Outer membrane usher protein PapC;hypothetical protein	1655	100
hisC	hisC	Histidinol-phosphate aminotransferase	1655	100
hisF	hisF	Imidazole glycerol phosphate synthase subunit HisF	1655	100
ybhL_2~~~ybhL_1~~~ybhL	ybhL_2;ybhL_1;ybhL	Inner membrane protein YbhL	1655	100
ebgA~~~ebgA_2~~~ebgA_1	ebgA;ebgA_2;ebgA_1	Evolved beta-galactosidase subunit alpha	1655	100
trpS	trpS	Tryptophan--tRNA ligase	1655	100
hflC	hflC	Modulator of FtsH protease HflC	1655	100
argC	argC	N-acetyl-gamma-glutamyl-phosphate reductase	1655	100
group_5887	btuD_2	Vitamin B12 import ATP-binding protein BtuD	1655	100
fepD	fepD	Ferric enterobactin transport system permease protein FepD	1655	100
tri1	tri1	ADP-ribosylarginine hydrolase Tri1	1655	100
csgC	csgC	Curli assembly protein CsgC	1655	100
galP_1~~~galP~~~galP_2	galP_1;galP;galP_2	Galactose-proton symporter	1655	100
acpP_2	acpP_2	Acyl carrier protein	1655	100
lpp	lpp	Major outer membrane prolipoprotein Lpp	1655	100
rpmB	rpmB	50S ribosomal protein L28	1655	100
coaBC	coaBC	Coenzyme A biosynthesis bifunctional protein CoaBC	1655	100
cof_2~~~cof~~~cof_1	cof_2;cof;cof_1	HMP-PP phosphatase	1655	100
yejK	yejK	Nucleoid-associated protein YejK	1655	100
group_5833		hypothetical protein	1655	100
anmK	anmK	Anhydro-N-acetylmuramic acid kinase	1655	100
ybeZ_2~~~ybeZ~~~ybeZ_1	ybeZ_2;ybeZ;ybeZ_1	PhoH-like protein	1655	100
group_5822	;bhsA_1	hypothetical protein;Multiple stress resistance protein BhsA	1655	100
purE	purE	N5-carboxyaminoimidazole ribonucleotide mutase	1655	100
crr	crr	PTS system glucose-specific EIIA component	1655	100
ruvB	ruvB	Holliday junction ATP-dependent DNA helicase RuvB	1655	100
plaP	plaP	Low-affinity putrescine importer PlaP	1655	100
nudC_1~~~nudC_2~~~nudC	nudC_1;nudC_2;nudC	NADH pyrophosphatase	1655	100
rimK	rimK	Ribosomal protein S6--L-glutamate ligase	1655	100
pcnB	pcnB	Poly(A) polymerase I	1655	100
oppF_1	oppF_1	Oligopeptide transport ATP-binding protein OppF	1655	100
rssB	rssB	Regulator of RpoS	1655	100
prs_2	prs_2	Ribose-phosphate pyrophosphokinase	1655	100
usg	usg	USG-1 protein	1655	100
tsaD	tsaD	tRNA N6-adenosine threonylcarbamoyltransferase	1655	100
yhdE_2~~~yhdE_1~~~yhdE	yhdE_2;yhdE_1;yhdE	dTTP/UTP pyrophosphatase	1655	100
hisB	hisB	Histidine biosynthesis bifunctional protein HisB	1655	100
hisA	hisA	1-(5-phosphoribosyl)-5-[(5-phosphoribosylamino)methylideneamino] imidazole-4-carboxamide isomerase	1655	100
cra	cra	Catabolite repressor/activator	1655	100
yhjD	yhjD	Inner membrane protein YhjD	1655	100
atpE	atpE	ATP synthase subunit c	1655	100
zapB	zapB	Cell division protein ZapB	1655	100
fieF_2~~~fieF_1~~~fieF	fieF_2;fieF_1;fieF	Ferrous-iron efflux pump FieF	1655	100
galE	galE	UDP-glucose 4-epimerase	1655	100
ansA	ansA	L-asparaginase 1	1655	100
cysP	cysP	Thiosulfate-binding protein	1655	100
group_5683		hypothetical protein	1655	100
ybdM~~~ybdM_1~~~ybdM_3~~~ybdM_2	ybdM;ybdM_1;ybdM_3;ybdM_2	putative protein YbdM	1655	100
ydjZ~~~ydjZ_1~~~ydjZ_2	ydjZ;;ydjZ_1;ydjZ_2	TVP38/TMEM64 family inner membrane protein YdjZ;hypothetical protein	1655	100
ybdL~~~ybdL_2~~~ybdL_1	ybdL;ybdL_2;ybdL_1	Methionine aminotransferase	1655	100
oppD	oppD	Oligopeptide transport ATP-binding protein OppD	1655	100
group_5628		hypothetical protein	1655	100
mltG	mltG	Endolytic murein transglycosylase	1655	100
slp_2	;slp_2	hypothetical protein;Outer membrane protein Slp	1655	100
sapB_1	;sapB_1	hypothetical protein;Protein SapB	1655	100
group_5586	ompX_1	Outer membrane protein X	1655	100
luxS	luxS	S-ribosylhomocysteine lyase	1655	100
purR_1	purR_1	HTH-type transcriptional repressor PurR	1655	100
tdh_1	tdh_1	L-threonine 3-dehydrogenase	1655	100
lpxD_1	lpxD_1	UDP-3-O-(3-hydroxymyristoyl)glucosamine N-acyltransferase	1655	100
hxpB_1~~~hxpB_2~~~hxpB	hxpB_1;hxpB_2;hxpB	Hexitol phosphatase B	1655	100
ytfQ	ytfQ	ABC transporter periplasmic-binding protein YtfQ	1655	100
group_5538		putative acyl-CoA thioester hydrolase	1655	100
group_5537		hypothetical protein	1655	100
group_5534		hypothetical protein	1655	100
xseB	xseB	Exodeoxyribonuclease 7 small subunit	1655	100
group_5522		hypothetical protein	1655	100
yfcE	yfcE	Phosphodiesterase YfcE	1655	100
group_5518		hypothetical protein	1655	100
uvrC	uvrC	UvrABC system protein C	1655	100
group_5487		hypothetical protein	1655	100
mnaT	mnaT	L-amino acid N-acyltransferase MnaT	1655	100
pgpA	pgpA	Phosphatidylglycerophosphatase A	1655	100
group_5457		hypothetical protein	1655	100
metN	metN	Methionine import ATP-binding protein MetN	1655	100
galR	galR	HTH-type transcriptional regulator GalR	1655	100
rsmC	rsmC	Ribosomal RNA small subunit methyltransferase C	1655	100
lip1	;lip-1	hypothetical protein;Lipase 1	1655	100
yceI_1~~~yceI_2~~~yceI	yceI_1;yceI_2;yceI	Protein YceI	1655	100
sixA	sixA	Phosphohistidine phosphatase SixA	1655	100
tesB	;tesB	hypothetical protein;Acyl-CoA thioesterase 2	1655	100
group_5338		hypothetical protein	1655	100
yfiF	yfiF	putative tRNA/rRNA methyltransferase YfiF	1655	100
yceD_1	yceD_1	Large ribosomal RNA subunit accumulation protein YceD	1655	100
pal_1	pal_1	Peptidoglycan-associated lipoprotein	1655	100
ruvC	ruvC	Crossover junction endodeoxyribonuclease RuvC	1655	100
fldB	fldB	Flavodoxin 2	1655	100
hisH	hisH	Imidazole glycerol phosphate synthase subunit HisH	1655	100
zapA	zapA	Cell division protein ZapA	1655	100
purM	purM	Phosphoribosylformylglycinamidine cyclo-ligase	1655	100
ydgK	ydgK	Inner membrane protein YdgK	1655	100
fadK_1~~~fadK~~~fadK_2	fadK_1;fadK;fadK_2	Medium-chain fatty-acid--CoA ligase	1655	100
galM	galM	Aldose 1-epimerase	1655	100
pstS	pstS	Phosphate-binding protein PstS	1655	100
satP_2~~~satP_1~~~satP	satP_2;satP_1;satP	Succinate-acetate/proton symporter SatP	1655	100
bioB	bioB	Biotin synthase	1655	100
group_5255		hypothetical protein	1655	100
prfA_1~~~rtcB_3~~~rtcB_1~~~rtcB_2~~~prfA_2~~~prfB_2~~~prfB_1	prfA_1;rtcB_3;rtcB_1;rtcB_2;;prfA_2;prfB_2;prfB_1	Peptide chain release factor 1;RNA-splicing ligase RtcB;hypothetical protein;Peptide chain release factor 2;Peptide chain release factor RF2	1655	100
yafP~~~yafO	yafP;;yafO	putative N-acetyltransferase YafP;hypothetical protein;mRNA interferase toxin YafO	1655	100
aroL	aroL	Shikimate kinase 2	1655	100
ubiJ_1	ubiJ_1	Ubiquinone biosynthesis accessory factor UbiJ	1655	100
hcaT~~~hcaT_2~~~hcaT_1	hcaT;hcaT_2;hcaT_1	putative 3-phenylpropionic acid transporter	1655	100
guaC	guaC	GMP reductase	1655	100
mreB	mreB	Cell shape-determining protein MreB	1655	100
group_5234		hypothetical protein	1655	100
group_5223		hypothetical protein	1655	100
htpG	;htpG	hypothetical protein;Chaperone protein HtpG	1655	100
prfC	prfC	Peptide chain release factor RF3	1655	100
galT	galT	Galactose-1-phosphate uridylyltransferase	1655	100
potD	potD	Spermidine/putrescine-binding periplasmic protein	1655	100
rfaF	rfaF	ADP-heptose--LPS heptosyltransferase 2	1655	100
rpsP	rpsP	30S ribosomal protein S16	1655	100
hybG	hybG	Hydrogenase maturation factor HybG	1655	100
ggt~~~ggt_1~~~ggt_2	ggt;ggt_1;ggt_2;	Glutathione hydrolase proenzyme;hypothetical protein	1655	100
bcsC_3~~~bcsC_2~~~bcsC_1~~~bcsC	bcsC_3;bcsC_2;bcsC_1;bcsC	Cellulose synthase operon protein C	1655	100
pdeI_3~~~pdeI_2~~~pdeI_1~~~pdeI	pdeI_3;pdeI_2;pdeI_1;pdeI	putative cyclic di-GMP phosphodiesterase PdeI	1655	100
group_5130		hypothetical protein	1655	100
fes_1~~~fes	fes_1;fes	Enterochelin esterase	1655	100
fdoH	fdoH	Formate dehydrogenase-O iron-sulfur subunit	1655	100
rsxE	rsxE	Ion-translocating oxidoreductase complex subunit E	1655	100
gntK	gntK	Thermoresistant gluconokinase	1655	100
group_5105		hypothetical protein	1655	100
group_5104		hypothetical protein	1655	100
holA	holA	DNA polymerase III subunit delta	1655	100
ybiV	ybiV	Sugar phosphatase YbiV	1655	100
rimJ	rimJ	[Ribosomal protein S5]-alanine N-acetyltransferase	1655	100
hyaE	hyaE	Hydrogenase-1 operon protein HyaE	1655	100
group_5066	ulaE_2;ulaE_3;ulaE_1	L-ribulose-5-phosphate 3-epimerase UlaE	1655	100
ybiT_2~~~ybiT_1~~~ybiT	ybiT_2;ybiT_1;ybiT	putative ABC transporter ATP-binding protein YbiT	1655	100
rsgA	rsgA	Small ribosomal subunit biogenesis GTPase RsgA	1655	100
exoX	;exoX	hypothetical protein;Exodeoxyribonuclease 10	1655	100
group_5031		hypothetical protein	1655	100
ycgL	ycgL	Protein YcgL	1655	100
pspG	pspG	Phage shock protein G	1655	100
folM_2~~~folM_1~~~folM	folM_2;folM_1;folM	Dihydromonapterin reductase	1655	100
yadG	yadG	putative ABC transporter ATP-binding protein YadG	1655	100
ccmC	ccmC	Heme exporter protein C	1655	100
group_4999		hypothetical protein	1655	100
ppa	ppa	Inorganic pyrophosphatase	1655	100
hslV	hslV	ATP-dependent protease subunit HslV	1655	100
fldA	fldA	Flavodoxin 1	1655	100
pspB_1~~~pspB_2	pspB_1;pspB_2	Phage shock protein B	1655	100
rppH	rppH	RNA pyrophosphohydrolase	1655	100
yciN	yciN	Protein YciN	1655	100
grxC	grxC	Glutaredoxin 3	1655	100
nrfB	nrfB	Cytochrome c-type protein NrfB	1655	100
phoQ	phoQ;	Sensor protein PhoQ;hypothetical protein	1655	100
hyaD	hyaD	Hydrogenase 1 maturation protease	1655	100
arfB	arfB	Peptidyl-tRNA hydrolase ArfB	1655	100
yeiR~~~yeiR_2~~~yeiR_1	yeiR;yeiR_2;yeiR_1	Zinc-binding GTPase YeiR	1655	100
rhaR_1~~~rhaR_2	rhaR_1;rhaR_2;	HTH-type transcriptional activator RhaR;hypothetical protein	1655	100
cutD_1~~~cutD_2~~~cutD	cutD_1;cutD_2;cutD	Choline trimethylamine-lyase activating enzyme	1655	100
ydjZ_1	;ydjZ_1	hypothetical protein;TVP38/TMEM64 family inner membrane protein YdjZ	1655	100
yehW~~~yehW_1~~~yehW_2	;yehW;yehW_1;yehW_2	hypothetical protein;Glycine betaine uptake system permease protein YehW	1655	100
pxpA~~~pxpA_1	pxpA;pxpA_1	5-oxoprolinase subunit A	1655	100
panB	panB	3-methyl-2-oxobutanoate hydroxymethyltransferase	1655	100
yajI~~~yajI_2~~~yajI_1	yajI;yajI_2;yajI_1	putative lipoprotein YajI	1655	100
group_4964		hypothetical protein	1655	100
aaaT	aaaT;	L-amino acid N-acetyltransferase AaaT;hypothetical protein	1655	100
srlB	srlB	PTS system glucitol/sorbitol-specific EIIA component	1655	100
rsxD	rsxD	Ion-translocating oxidoreductase complex subunit D	1655	100
group_4937		hypothetical protein	1655	100
ybaK_2~~~ybaK_1~~~ybaK	ybaK_2;ybaK_1;ybaK	Cys-tRNA(Pro)/Cys-tRNA(Cys) deacylase YbaK	1655	100
group_4933		hypothetical protein	1655	100
rhlE~~~rhlE_1	rhlE;rhlE_1	ATP-dependent RNA helicase RhlE	1655	100
btuD_2~~~btuD_3	btuD_2;btuD_3	Vitamin B12 import ATP-binding protein BtuD	1655	100
group_4932		hypothetical protein	1655	100
arnD	arnD	putative 4-deoxy-4-formamido-L-arabinose-phosphoundecaprenol deformylase ArnD	1655	100
gudD_2~~~gudD_1~~~gudX~~~gudD	gudD_2;gudD_1;gudX;gudD	Glucarate dehydratase;Glucarate dehydratase-related protein	1655	100
barA_2~~~barA_1~~~barA	barA_2;barA_1;barA	Signal transduction histidine-protein kinase BarA	1655	100
chbG~~~chbG_1~~~chbG_2	chbG;chbG_1;chbG_2	Chitooligosaccharide deacetylase ChbG;Chitooligosaccharide deacetylase	1655	100
cedA	cedA	Cell division activator CedA	1655	100
group_4927		hypothetical protein	1655	100
ade_1~~~ade~~~ade_2	ade_1;ade;ade_2	Adenine deaminase	1655	100
recA	recA	Protein RecA	1655	100
group_4879		hypothetical protein	1655	100
group_4862		hypothetical protein	1655	100
hemE	hemE	Uroporphyrinogen decarboxylase	1655	100
guaA	;guaA	hypothetical protein;GMP synthase [glutamine-hydrolyzing]	1655	100
rpsQ	rpsQ	30S ribosomal protein S17	1655	100
yciI	;yciI	hypothetical protein;Protein YciI	1655	100
atpH	atpH	ATP synthase subunit delta	1655	100
group_4819		hypothetical protein	1655	100
flgM	flgM	Negative regulator of flagellin synthesis	1655	100
cutC_1~~~cutC_2	cutC_1;cutC_2	Copper homeostasis protein CutC	1655	100
thiF	thiF	Sulfur carrier protein ThiS adenylyltransferase	1655	100
topB~~~topB_1	topB;topB_1	DNA topoisomerase 3	1655	100
elbB_1~~~elbB_2~~~elbB	elbB_1;elbB_2;elbB	Glyoxalase ElbB	1655	100
fepA_1~~~fepA~~~fepA_2	fepA_1;fepA;fepA_2	Ferrienterobactin receptor	1655	100
ybdZ	ybdZ	Enterobactin biosynthesis protein YbdZ	1655	100
zapC~~~zapC_2~~~zapC_1	zapC;zapC_2;zapC_1	Cell division protein ZapC	1655	100
murG	murG	UDP-N-acetylglucosamine--N-acetylmuramyl-(pentapeptide) pyrophosphoryl-undecaprenol N-acetylglucosamine transferase	1655	100
priA	priA	Primosomal protein N'	1655	100
degS	degS	Serine endoprotease DegS	1655	100
fabZ	fabZ	3-hydroxyacyl-[acyl-carrier-protein] dehydratase FabZ	1655	100
uvrA	uvrA	UvrABC system protein A	1655	100
rnr	rnr	Ribonuclease R	1655	100
ftsP_2~~~ftsP_1~~~ftsP	ftsP_2;ftsP_1;ftsP	Cell division protein FtsP	1655	100
cbpA~~~cbpA_2~~~cbpA_1	cbpA;cbpA_2;cbpA_1	Curved DNA-binding protein	1655	100
aroF	aroF	Phospho-2-dehydro-3-deoxyheptonate aldolase Tyr-sensitive	1655	100
group_4741		hypothetical protein	1655	100
yacG	yacG	DNA gyrase inhibitor YacG	1655	100
glpX_2~~~glpX_1~~~glpX	glpX_2;glpX_1;glpX	Fructose-16-bisphosphatase 1 class 2	1655	100
group_4724		hypothetical protein	1655	100
group_4717		hypothetical protein	1655	100
recF	recF	DNA replication and repair protein RecF	1655	100
yecS	yecS	L-cystine transport system permease protein YecS	1655	100
sdiA	sdiA	Regulatory protein SdiA	1655	100
btuE_2~~~btuE~~~btuE_1	btuE_2;btuE;btuE_1	Thioredoxin/glutathione peroxidase BtuE	1655	100
ybjG_1~~~ybjG_2~~~ybjG	ybjG_1;ybjG_2;ybjG	Putative undecaprenyl-diphosphatase YbjG	1655	100
group_4685		hypothetical protein	1655	100
ftsX	ftsX	Cell division protein FtsX	1655	100
cysK	cysK	Cysteine synthase A	1655	100
ybfE	ybfE	putative protein YbfE	1655	100
araC_1~~~araC_2~~~araC	araC_1;araC_2;araC	Arabinose operon regulatory protein	1655	100
mug_2~~~mug~~~mug_1	mug_2;mug;mug_1	G/U mismatch-specific DNA glycosylase	1655	100
mobB	mobB	Molybdopterin-guanine dinucleotide biosynthesis adapter protein	1655	100
malI_2~~~malI_1~~~malI	malI_2;malI_1;malI	Maltose regulon regulatory protein MalI	1655	100
ivy_2~~~ivy_1~~~ivy	ivy_2;ivy_1;ivy	Inhibitor of vertebrate lysozyme	1655	100
torD~~~torA_2~~~torA_1~~~torA	torD;torA_2;;torA_1;torA	Chaperone protein TorD;Trimethylamine-N-oxide reductase 1;hypothetical protein	1655	100
group_4645		hypothetical protein	1655	100
rpmA	rpmA	50S ribosomal protein L27	1655	100
ptsH	ptsH	Phosphocarrier protein HPr	1655	100
fbaA	fbaA	Fructose-bisphosphate aldolase class 2	1655	100
actP_2~~~actP_1~~~actP	actP_2;actP_1;actP	Cation/acetate symporter ActP	1655	100
rplE	rplE	50S ribosomal protein L5	1655	100
yciB	yciB	putative intracellular septation protein A	1655	100
sseA_2~~~sseA~~~sseA_1	sseA_2;sseA;sseA_1	3-mercaptopyruvate sulfurtransferase	1655	100
alsT_2~~~alsT_1~~~alsT	alsT_2;alsT_1;alsT	Amino-acid carrier protein AlsT	1655	100
lptG_2	lptG_2	Lipopolysaccharide export system permease protein LptG	1655	100
prfA	prfA	Peptide chain release factor RF1	1655	100
mraY	mraY	Phospho-N-acetylmuramoyl-pentapeptide-transferase	1655	100
cdd	cdd	Cytidine deaminase	1655	100
dnaQ	dnaQ	DNA polymerase III subunit epsilon	1655	100
nlpI	nlpI	Lipoprotein NlpI	1655	100
thiC_1~~~thiC_2~~~thiC	thiC_1;thiC_2;thiC	Phosphomethylpyrimidine synthase	1655	100
acrZ	acrZ	Multidrug efflux pump accessory protein AcrZ	1655	100
rimP	rimP	Ribosome maturation factor RimP	1655	100
crcB	crcB	Putative fluoride ion transporter CrcB	1655	100
bhsA_3~~~bhsA_1~~~bhsA_2	bhsA_3;bhsA_1;bhsA_2	Multiple stress resistance protein BhsA	1655	100
astD~~~astD_1	astD;astD_1	N-succinylglutamate 5-semialdehyde dehydrogenase	1655	100
fruK_1~~~fruK~~~fruK_2~~~fruK_3	fruK_1;fruK;fruK_2;fruK_3	Fructose import ATP-binding protein FruK	1655	100
kdpD_2~~~kdpD_1~~~kdpD	kdpD_2;kdpD_1;kdpD	Sensor protein KdpD	1655	100
ptsG	;ptsG	hypothetical protein;PTS system glucose-specific EIICB component	1655	100
araH_1~~~araH_2~~~araH	araH_1;araH_2;araH	L-arabinose transport system permease protein AraH	1655	100
otsA	otsA	Trehalose-6-phosphate synthase	1655	100
nei~~~nei_1~~~nei_2	nei;nei_1;nei_2	Endonuclease 8	1655	100
group_4577		hypothetical protein	1655	100
group_4573		hypothetical protein	1655	100
aroC	aroC	Chorismate synthase	1655	100
queA	queA	S-adenosylmethionine:tRNA ribosyltransferase-isomerase	1655	100
dgcC	dgcC	putative diguanylate cyclase DgcC	1655	100
aroB	aroB	3-dehydroquinate synthase	1655	100
gpsA	gpsA	Glycerol-3-phosphate dehydrogenase [NAD(P)+]	1655	100
nuoI	nuoI	NADH-quinone oxidoreductase subunit I	1655	100
yfcD	yfcD	putative Nudix hydrolase YfcD	1655	100
leuB	leuB	3-isopropylmalate dehydrogenase	1655	100
ychF	ychF	Ribosome-binding ATPase YchF	1655	100
group_4519		hypothetical protein	1655	100
ycdZ	ycdZ	Inner membrane protein YcdZ	1655	100
ygjK~~~ygjK_2~~~ygjK_1	ygjK;;ygjK_2;ygjK_1	Glucosidase YgjK;hypothetical protein	1655	100
uidC_3~~~uidC_2~~~uidC_1~~~uidC	uidC_3;uidC_2;uidC_1;uidC	Membrane-associated protein UidC	1655	100
apaG	apaG	Protein ApaG	1655	100
yjjW	yjjW	Putative glycyl-radical enzyme activating enzyme YjjW	1655	100
manY_2~~~manY_1~~~manY	manY_2;manY_1;manY	PTS system mannose-specific EIIC component	1655	100
flgI_1	flgI_1	Flagellar P-ring protein	1655	100
alr	alr	Alanine racemase biosynthetic	1655	100
mltA	mltA	Membrane-bound lytic murein transglycosylase A	1655	100
group_4464		hypothetical protein	1655	100
menH	menH	2-succinyl-6-hydroxy-24-cyclohexadiene-1-carboxylate synthase	1655	100
ucpA_1~~~ucpA_2~~~ucpA	ucpA_1;ucpA_2;ucpA	Oxidoreductase UcpA	1655	100
glgS	glgS	Surface composition regulator	1655	100
ves~~~ves_1	ves;ves_1	Protein Ves	1655	100
cinA~~~pncC_1~~~pncC_2	cinA;pncC_1;pncC_2	Putative competence-damage inducible protein;Nicotinamide-nucleotide amidohydrolase PncC	1655	100
rpnA~~~rpnD	;rpnA;rpnD	hypothetical protein;ISNCY family transposase ISRor2;ISNCY family transposase ISSen7;Recombination-promoting nuclease RpnA;Recombination-promoting nuclease RpnD;ISNCY family transposase ISVsa17	1655	100
yohF~~~yohF_2~~~yohF_1	yohF;yohF_2;yohF_1	putative oxidoreductase YohF	1655	100
napB	napB	Periplasmic nitrate reductase electron transfer subunit	1655	100
narJ	narJ	Nitrate reductase molybdenum cofactor assembly chaperone NarJ	1655	100
chaA	chaA	Sodium-potassium/proton antiporter ChaA	1655	100
ybcJ	ybcJ	putative protein YbcJ	1655	100
dnaN	dnaN	Beta sliding clamp	1655	100
cycA~~~cycA_1~~~cycA_2	cycA;cycA_1;;cycA_2	D-serine/D-alanine/glycine transporter;hypothetical protein	1655	100
yiaA_1~~~yiaA_2~~~yiaA	yiaA_1;yiaA_2;yiaA	Inner membrane protein YiaA	1655	100
yhfA	yhfA	Protein YhfA	1655	100
norV~~~norV_2~~~norV_1	norV;norV_2;norV_1	Anaerobic nitric oxide reductase flavorubredoxin	1655	100
yobA	yobA	Protein YobA	1655	100
seqA	seqA	Negative modulator of initiation of replication	1655	100
syd	syd	Protein Syd	1655	100
nanK	nanK	N-acetylmannosamine kinase	1655	100
asd	asd	Aspartate-semialdehyde dehydrogenase	1655	100
proB	proB	Glutamate 5-kinase	1655	100
group_4390		hypothetical protein	1655	100
napD	napD	Chaperone NapD	1655	100
rpsT	rpsT	30S ribosomal protein S20	1655	100
group_4379		hypothetical protein	1655	100
ygiN	ygiN	putative quinol monooxygenase YgiN	1655	100
katG_1	;katG_1	hypothetical protein;Catalase-peroxidase	1655	100
malF	malF	Maltose/maltodextrin transport system permease protein MalF	1655	100
mnmA	mnmA	tRNA-specific 2-thiouridylase MnmA	1655	100
ybhR	ybhR	putative multidrug ABC transporter permease YbhR	1655	100
kdsB	kdsB	3-deoxy-manno-octulosonate cytidylyltransferase	1655	100
motB_2~~~motB_1~~~motB	motB_2;motB_1;motB	Motility protein B	1655	100
group_4343		hypothetical protein	1655	100
ulaC~~~ulaC_2~~~ulaC_1	ulaC;ulaC_2;ulaC_1	Ascorbate-specific PTS system EIIA component	1655	100
sodC	sodC;	Superoxide dismutase [Cu-Zn];hypothetical protein	1655	100
tusE	tusE	Sulfurtransferase TusE	1655	100
dppB	dppB	Dipeptide transport system permease protein DppB	1655	100
pspF	pspF	Psp operon transcriptional activator	1655	100
apbC	apbC	Iron-sulfur cluster carrier protein	1655	100
group_4317		hypothetical protein	1655	100
argI	argI;	Ornithine carbamoyltransferase subunit I;hypothetical protein	1655	100
citD	citD	Citrate lyase acyl carrier protein	1655	100
group_4306		hypothetical protein	1655	100
fadJ_1~~~fadJ	fadJ_1;fadJ	Fatty acid oxidation complex subunit alpha	1655	100
ttdT_1~~~ttdT_2~~~ttdT_3	ttdT_1;ttdT_2;ttdT_3	L-tartrate/succinate antiporter	1655	100
group_4297		hypothetical protein	1655	100
mrdB	mrdB	Peptidoglycan glycosyltransferase MrdB	1655	100
ydiK	ydiK	Putative transport protein YdiK	1655	100
zur	zur	Zinc uptake regulation protein	1655	100
mdtG_1~~~mdtG~~~sbnD	mdtG_1;mdtG;sbnD	Multidrug resistance protein MdtG;Staphyloferrin B transporter	1655	100
gsiD_2~~~gsiD_1~~~gsiD	gsiD_2;gsiD_1;gsiD	Glutathione transport system permease protein GsiD	1655	100
gsiB_2~~~gsiB_1~~~gsiB	gsiB_2;gsiB_1;gsiB	Glutathione-binding protein GsiB	1655	100
group_4278		hypothetical protein	1655	100
kdgT~~~kdgT_1~~~kdgT_2	kdgT;kdgT_1;kdgT_2	2-keto-3-deoxygluconate permease	1655	100
pgsA	pgsA	CDP-diacylglycerol--glycerol-3-phosphate 3-phosphatidyltransferase	1655	100
group_4275		hypothetical protein	1655	100
leuE	leuE	Leucine efflux protein	1655	100
rimM	rimM	Ribosome maturation factor RimM	1655	100
rbsB_2~~~rbsB~~~rbsB_3	rbsB_2;rbsB;rbsB_3	Ribose import binding protein RbsB	1655	100
group_4255		hypothetical protein	1655	100
yhhA	yhhA	putative protein YhhA	1655	100
ugpC~~~ugpC_2~~~ugpC_1~~~btuD_1	ugpC;ugpC_2;ugpC_1;btuD_1	sn-glycerol-3-phosphate import ATP-binding protein UgpC;Vitamin B12 import ATP-binding protein BtuD	1655	100
uspD	uspD	Universal stress protein D	1655	100
murQ	murQ	N-acetylmuramic acid 6-phosphate etherase	1655	100
group_4240		hypothetical protein	1655	100
fryA_1~~~fryA_2~~~fryA_3~~~fryA_4	fryA_1;fryA_2;fryA_3;;fryA_4	Multiphosphoryl transfer protein 1;hypothetical protein	1655	100
ssuD~~~ssuD_1~~~ssuD_2	ssuD;ssuD_1;ssuD_2	Alkanesulfonate monooxygenase	1655	100
ssuC_1~~~ssuC_3~~~ssuC_2	ssuC_1;ssuC_3;ssuC_2	Putative aliphatic sulfonates transport permease protein SsuC	1655	100
flgF~~~flgF_2~~~flgF_1	flgF;flgF_2;flgF_1	Flagellar basal-body rod protein FlgF	1655	100
murI	murI	Glutamate racemase	1655	100
group_4228		hypothetical protein	1655	100
pntA	pntA	NAD(P) transhydrogenase subunit alpha	1655	100
minE	minE	Cell division topological specificity factor	1655	100
hcp~~~hcp_2~~~hcp_1	hcp;hcp_2;hcp_1	Hydroxylamine reductase	1655	100
yoaG	yoaG;	Protein YoaG;hypothetical protein	1655	100
ycdX_2~~~ycdX	ycdX_2;ycdX	putative phosphatase YcdX	1655	100
yiaC	yiaC	Peptidyl-lysine N-acetyltransferase YiaC	1655	100
ycjX~~~ycjX_2~~~ycjX_1	;ycjX;ycjX_2;ycjX_1	hypothetical protein;putative protein YcjX	1655	100
ydcS~~~ydcS_2~~~ydcS_1	;ydcS;ydcS_2;ydcS_1	hypothetical protein;Bifunctional polyhydroxybutyrate synthase / ABC transporter periplasmic binding protein	1655	100
plsX	plsX	Phosphate acyltransferase	1655	100
group_4199		hypothetical protein	1655	100
apbE	apbE	FAD:protein FMN transferase	1655	100
glpT_1~~~glpT_2~~~glpT~~~glpT_3	glpT_1;glpT_2;glpT;glpT_3	Glycerol-3-phosphate transporter	1655	100
hybO	hybO	Hydrogenase-2 small chain	1655	100
nemR	nemR	HTH-type transcriptional repressor NemR	1655	100
potH_2~~~potH~~~potH_1	potH_2;potH;potH_1	Putrescine transport system permease protein PotH	1655	100
potF_1~~~potF_2~~~potF	potF_1;potF_2;potF	Putrescine-binding periplasmic protein	1655	100
rlmG_2~~~rlmG~~~rlmG_1	rlmG_2;rlmG;rlmG_1	Ribosomal RNA large subunit methyltransferase G	1655	100
ygjP	ygjP	UTP pyrophosphatase	1655	100
rdgB	rdgB	dITP/XTP pyrophosphatase	1655	100
adk	adk	Adenylate kinase	1655	100
yidZ~~~yidZ_2~~~yidZ_1	yidZ;yidZ_2;yidZ_1	HTH-type transcriptional regulator YidZ	1655	100
yehY~~~yehY_2~~~yehY_1	yehY;yehY_2;yehY_1	Glycine betaine uptake system permease protein YehY	1655	100
cbrA~~~cbrA_2~~~cbrA_1	cbrA;cbrA_2;cbrA_1	Protein CbrA	1655	100
ynjB	ynjB	Protein YnjB	1655	100
tatE	tatE	Sec-independent protein translocase protein TatE	1655	100
malK	malK	Maltose/maltodextrin import ATP-binding protein MalK	1655	100
arsC	arsC;	Arsenate reductase;hypothetical protein	1655	100
chrR~~~chrR_1	chrR;chrR_1	Quinone reductase	1655	100
group_4164		hypothetical protein	1655	100
ycaC_1~~~ycaC~~~ycaC_2	ycaC_1;ycaC;ycaC_2	putative hydrolase YcaC	1655	100
dmsC_1~~~dmsC_2~~~dmsC_3	dmsC_1;dmsC_2;dmsC_3	Anaerobic dimethyl sulfoxide reductase chain C	1655	100
roxA	roxA	50S ribosomal protein L16 3-hydroxylase	1655	100
wecH	wecH	O-acetyltransferase WecH	1655	100
cusF	cusF	Cation efflux system protein CusF	1655	100
apt	apt	Adenine phosphoribosyltransferase	1655	100
ydjA	ydjA	Putative NAD(P)H nitroreductase YdjA	1655	100
group_4132		hypothetical protein	1655	100
kefB~~~kefC_2~~~kefC_1~~~kefC_3	kefB;kefC_2;kefC_1;kefC_3;	Glutathione-regulated potassium-efflux system protein KefB;Glutathione-regulated potassium-efflux system protein KefC;hypothetical protein	1655	100
sdhE	sdhE	FAD assembly factor SdhE	1655	100
group_4129		hypothetical protein	1655	100
fsaA~~~fsaA_1~~~fsaA_2	fsaA;fsaA_1;fsaA_2	Fructose-6-phosphate aldolase 1	1655	100
yicI_1~~~yicI~~~yicI_2	;yicI_1;yicI;yicI_2	hypothetical protein;Alpha-xylosidase	1655	100
entC	entC	Isochorismate synthase EntC	1655	100
fumE~~~fumE_2~~~fumE_1	fumE;fumE_2;fumE_1	Fumarase E	1655	100
moaB	moaB	Molybdenum cofactor biosynthesis protein B	1655	100
tilS	tilS	tRNA(Ile)-lysidine synthase	1655	100
viaA	viaA	Protein ViaA	1655	100
ugpB_2~~~ugpB_1~~~ugpB	ugpB_2;ugpB_1;ugpB	sn-glycerol-3-phosphate-binding periplasmic protein UgpB	1655	100
ugpA_1~~~ugpA_2~~~ugpA	ugpA_1;ugpA_2;ugpA	sn-glycerol-3-phosphate transport system permease protein UgpA	1655	100
ubiI	ubiI	2-octaprenylphenol hydroxylase	1655	100
ybhA_1~~~ybhA~~~ybhA_2	ybhA_1;ybhA;ybhA_2	Pyridoxal phosphate phosphatase YbhA	1655	100
oxyR_1~~~cmpR	;oxyR_1;cmpR	hypothetical protein;Hydrogen peroxide-inducible genes activator;HTH-type transcriptional activator CmpR	1655	100
lplA~~~lplA_2~~~lplA_1~~~ytjB	lplA;lplA_2;lplA_1;ytjB	Lipoate-protein ligase A;putative inner membrane protein Smp	1655	100
sapC	sapC	Putrescine export system permease protein SapC	1655	100
cyoE	cyoE	Protoheme IX farnesyltransferase	1655	100
menE~~~menE_2	menE;menE_2	2-succinylbenzoate--CoA ligase	1655	100
arnF	arnF	putative 4-amino-4-deoxy-L-arabinose-phosphoundecaprenol flippase subunit ArnF	1655	100
kgtP~~~kgtP_2~~~kgtP_1~~~kgtP_3	kgtP;kgtP_2;kgtP_1;kgtP_3	Alpha-ketoglutarate permease	1655	100
group_4091		hypothetical protein	1655	100
gph	gph	Phosphoglycolate phosphatase	1655	100
mraZ	mraZ	Transcriptional regulator MraZ	1655	100
fucO~~~fucO_2	fucO;fucO_2	Lactaldehyde reductase	1655	100
rnd	rnd	Ribonuclease D	1655	100
narX~~~narX_2~~~narX_1~~~cheB_2	narX;narX_2;narX_1;cheB_2	Nitrate/nitrite sensor protein NarX;Protein-glutamate methylesterase/protein-glutamine glutaminase	1655	100
tgt	tgt	Queuine tRNA-ribosyltransferase	1655	100
pdxB	pdxB	Erythronate-4-phosphate dehydrogenase	1655	100
dapE	dapE	Succinyl-diaminopimelate desuccinylase	1655	100
yihD	yihD	Protein YihD	1655	100
ibaG	ibaG	Acid stress protein IbaG	1655	100
rpsO	rpsO	30S ribosomal protein S15	1655	100
nuoJ	nuoJ	NADH-quinone oxidoreductase subunit J	1655	100
nrdB	nrdB	Ribonucleoside-diphosphate reductase 1 subunit beta	1655	100
fruB	fruB	Multiphosphoryl transfer protein	1655	100
gmhB	gmhB	D-glycero-beta-D-manno-heptose-17-bisphosphate 7-phosphatase	1655	100
holD	holD	DNA polymerase III subunit psi	1655	100
sulA	sulA	Cell division inhibitor SulA	1655	100
lplT_1~~~lplT_2~~~lplT	lplT_1;lplT_2;lplT	Lysophospholipid transporter LplT	1655	100
ygdR_2	ygdR_2	putative lipoprotein YgdR	1655	100
group_4004		hypothetical protein	1655	100
glpD	glpD	Aerobic glycerol-3-phosphate dehydrogenase	1655	100
yceB	yceB	putative lipoprotein YceB	1655	100
dinI_2~~~dinI_1	dinI_2;;dinI_1	DNA damage-inducible protein I;hypothetical protein	1655	100
ydcV_2	ydcV_2	Inner membrane ABC transporter permease protein YdcV	1655	100
yhhT_1~~~yhhT_2	yhhT_1;yhhT_2	Putative transport protein YhhT	1655	100
zraR_2~~~zraR~~~zraR_1	zraR_2;zraR;zraR_1	Transcriptional regulatory protein ZraR	1655	100
trpGD	trpGD	Bifunctional protein TrpGD	1655	100
ccmF_2~~~ccmF_1~~~ccmF_3	;ccmF_2;ccmF_1;ccmF_3	hypothetical protein;Cytochrome c-type biogenesis protein CcmF	1655	100
nlpE	nlpE	Lipoprotein NlpE	1655	100
ybhF_1~~~ybhF_2~~~ybhF	ybhF_1;ybhF_2;ybhF	putative multidrug ABC transporter ATP-binding protein YbhF	1655	100
lpoA	lpoA	Penicillin-binding protein activator LpoA	1655	100
hcxA~~~hcxA_2~~~hcxA_1	hcxA;hcxA_2;hcxA_1	Hydroxycarboxylate dehydrogenase A	1655	100
group_3984	rpnA;	Recombination-promoting nuclease RpnA;ISNCY family transposase ISRor2;ISNCY family transposase ISVsa17;ISNCY family transposase ISSen7;ISNCY family transposase ISPlu15	1655	100
thpR	thpR	RNA 2'3'-cyclic phosphodiesterase	1655	100
potA_2	potA_2	Spermidine/putrescine import ATP-binding protein PotA	1655	100
lptA	lptA	Lipopolysaccharide export system protein LptA	1655	100
dsbE	dsbE	Thiol:disulfide interchange protein DsbE	1655	100
artQ	artQ	Arginine ABC transporter permease protein ArtQ	1655	100
mdtA_1~~~mdtA~~~mdtA_2	mdtA_1;mdtA;mdtA_2	Multidrug resistance protein MdtA	1655	100
recX_2~~~recX_1~~~recX	recX_2;recX_1;recX	Regulatory protein RecX	1655	100
mscK_2~~~mscK~~~mscK_1	mscK_2;mscK;mscK_1	Mechanosensitive channel MscK	1655	100
priC	priC	Primosomal replication protein N''	1655	100
mutS2	mutS2;	Endonuclease MutS2;hypothetical protein	1655	100
yjjV	yjjV	putative metal-dependent hydrolase YjjV	1655	100
cydB	cydB	Cytochrome bd-I ubiquinol oxidase subunit 2	1655	100
cutM~~~ndhS~~~ndhF	cutM;ndhS;;ndhF	Carbon monoxide dehydrogenase medium chain;Nicotinate dehydrogenase small FeS subunit;hypothetical protein;Nicotinate dehydrogenase FAD-subunit	1655	100
prmC	prmC	Release factor glutamine methyltransferase	1655	100
mepA	mepA	Penicillin-insensitive murein endopeptidase	1655	100
flgJ_1~~~flgJ_2~~~flgJ	flgJ_1;flgJ_2;flgJ	Peptidoglycan hydrolase FlgJ	1655	100
dacA	dacA	D-alanyl-D-alanine carboxypeptidase DacA	1655	100
nudJ_1~~~nudJ_2~~~nudJ	nudJ_1;nudJ_2;nudJ	Phosphatase NudJ	1655	100
ydjF_1~~~ydjF	ydjF_1;ydjF	putative HTH-type transcriptional regulator YdjF	1655	100
hupA	hupA	DNA-binding protein HU-alpha	1655	100
hupB	hupB	DNA-binding protein HU-beta	1655	100
ptsO	ptsO	Phosphocarrier protein NPr	1655	100
nudE	nudE	ADP compounds hydrolase NudE	1655	100
psiF	psiF	Phosphate starvation-inducible protein PsiF	1655	100
bssS	bssS	Biofilm regulator BssS	1655	100
mntR	mntR	Transcriptional regulator MntR	1655	100
yafV_2~~~yafV~~~yafV_1	yafV_2;yafV;yafV_1	Omega-amidase YafV	1655	100
group_3866		hypothetical protein	1655	100
fadD	fadD	Long-chain-fatty-acid--CoA ligase	1655	100
group_3850		hypothetical protein	1655	100
galK	galK	Galactokinase	1655	100
cfa	cfa	Cyclopropane-fatty-acyl-phospholipid synthase	1655	100
mtlD	mtlD	Mannitol-1-phosphate 5-dehydrogenase	1655	100
lpxB	lpxB	Lipid-A-disaccharide synthase	1655	100
thiG	thiG	Thiazole synthase	1655	100
orn	orn	Oligoribonuclease	1655	100
gfcB_2~~~gfcB~~~gfcB_1	gfcB_2;gfcB;gfcB_1	putative lipoprotein GfcB	1655	100
ftsZ	ftsZ	Cell division protein FtsZ	1655	100
mtlR	mtlR	Mannitol operon repressor	1655	100
raiA	raiA	Ribosome-associated inhibitor A	1655	100
rlmN	rlmN	Dual-specificity RNA methyltransferase RlmN	1655	100
metK	metK	S-adenosylmethionine synthase	1655	100
pyrF	pyrF	Orotidine 5'-phosphate decarboxylase	1655	100
group_3796		hypothetical protein	1655	100
tsaE	tsaE	tRNA threonylcarbamoyladenosine biosynthesis protein TsaE	1655	100
ahpC	ahpC	Alkyl hydroperoxide reductase C	1655	100
pqiC	pqiC	Intermembrane transport lipoprotein PqiC	1655	100
group_3779		hypothetical protein	1655	100
mdoC	mdoC	Glucans biosynthesis protein C	1655	100
ampH	ampH	D-alanyl-D-alanine-carboxypeptidase/endopeptidase AmpH	1655	100
dacB	dacB	D-alanyl-D-alanine carboxypeptidase DacB	1655	100
group_3775		hypothetical protein	1655	100
phrB	phrB	Deoxyribodipyrimidine photo-lyase	1655	100
yecN	;yecN	hypothetical protein;Inner membrane protein YecN	1655	100
srlA	srlA	PTS system glucitol/sorbitol-specific EIIC component	1655	100
rpoZ	rpoZ	DNA-directed RNA polymerase subunit omega	1655	100
pheA	pheA	Bifunctional chorismate mutase/prephenate dehydratase	1655	100
metB	metB	Cystathionine gamma-synthase	1655	100
btuD_1~~~araG_1~~~mglA_1~~~mglA_2~~~btuD_3	btuD_1;araG_1;mglA_1;mglA_2;btuD_3	Vitamin B12 import ATP-binding protein BtuD;Arabinose import ATP-binding protein AraG;Galactose/methyl galactoside import ATP-binding protein MglA	1655	100
lapB_1~~~lapB_2	lapB_1;;lapB_2	Lipopolysaccharide assembly protein B;hypothetical protein	1655	100
gstB_1~~~gstB_2	gstB_1;gstB_2	Glutathione S-transferase GstB	1655	100
xanP_1~~~xanP~~~xanP_2	xanP_1;xanP;xanP_2	Xanthine permease XanP	1655	100
grxB	grxB	Glutaredoxin 2	1655	100
pgk	pgk	Phosphoglycerate kinase	1655	100
nagA	nagA	N-acetylglucosamine-6-phosphate deacetylase	1655	100
gloB	gloB	Hydroxyacylglutathione hydrolase GloB	1655	100
hcaR_3~~~benM~~~hcaR_2~~~hcaR_1	hcaR_3;;benM;hcaR_2;hcaR_1	Hca operon transcriptional activator HcaR;hypothetical protein;HTH-type transcriptional regulator BenM	1655	100
group_3718		hypothetical protein	1655	100
yrdA_2~~~yrdA_1	yrdA_2;yrdA_1	Protein YrdA	1655	100
aroE	aroE	Shikimate dehydrogenase (NADP(+))	1655	100
group_3700		hypothetical protein	1655	100
csdA	csdA	Cysteine desulfurase CsdA	1655	100
efp	efp	Elongation factor P	1655	100
ssuA~~~ssuA_1~~~ssuA_2	ssuA;ssuA_1;ssuA_2;	Putative aliphatic sulfonates-binding protein;hypothetical protein	1655	100
mepS_1	mepS_1	Murein DD-endopeptidase MepS/Murein LD-carboxypeptidase	1655	100
kdsC	kdsC	3-deoxy-D-manno-octulosonate 8-phosphate phosphatase KdsC	1655	100
gltR_2~~~cmpR~~~gltR_1~~~argP_2~~~yofA_2~~~yofA~~~argP_1	gltR_2;;cmpR;gltR_1;argP_2;yofA_2;yofA;argP_1	HTH-type transcriptional regulator GltR;hypothetical protein;HTH-type transcriptional activator CmpR;HTH-type transcriptional regulator ArgP;HTH-type transcriptional regulator YofA	1655	100
sucC	sucC	Succinate--CoA ligase [ADP-forming] subunit beta	1655	100
iaaA_2~~~iaaA~~~iaaA_1	iaaA_2;iaaA;iaaA_1	Isoaspartyl peptidase	1655	100
nhaA	nhaA	Na(+)/H(+) antiporter NhaA	1655	100
ychQ	ychQ	Protein YchQ	1655	100
aroK	aroK	Shikimate kinase;Shikimate kinase 1	1655	100
grpE	grpE	Protein GrpE	1655	100
lapB	lapB	Lipopolysaccharide assembly protein B	1655	100
group_3665		hypothetical protein	1655	100
fic	fic	putative protein adenylyltransferase Fic	1655	100
dmsD	dmsD	Tat proofreading chaperone DmsD	1655	100
occR	occR	Octopine catabolism/uptake operon regulatory protein OccR	1655	100
umuD~~~umuD_1	umuD;umuD_1	Protein UmuD	1655	100
ybgU	ybgU	Protein YbgU	1655	100
cdgI_1~~~cdgI~~~cdgI_2	cdgI_1;cdgI;cdgI_2	putative diguanylate cyclase CdgI	1655	100
dam_1~~~dam	dam_1;dam	DNA adenine methylase	1655	100
tolR	tolR	Tol-Pal system protein TolR	1655	100
rpsS	rpsS	30S ribosomal protein S19	1655	100
group_3605		hypothetical protein	1655	100
pagP	pagP	Lipid A palmitoyltransferase PagP	1655	100
aat	aat;	Leucyl/phenylalanyl-tRNA--protein transferase;hypothetical protein	1655	100
bamB	bamB	Outer membrane protein assembly factor BamB	1655	100
hybB	hybB	putative Ni/Fe-hydrogenase 2 b-type cytochrome subunit	1655	100
malQ	malQ	4-alpha-glucanotransferase	1655	100
livF	livF	High-affinity branched-chain amino acid transport ATP-binding protein LivF	1655	100
cmoM	cmoM	tRNA 5-carboxymethoxyuridine methyltransferase	1655	100
znuA	znuA	High-affinity zinc uptake system protein ZnuA	1655	100
dgcZ_1	;dgcZ_1	hypothetical protein;Diguanylate cyclase DgcZ	1655	100
macB_1~~~macB~~~macB_2	macB_1;macB;macB_2	Macrolide export ATP-binding/permease protein MacB	1655	100
kefF_2~~~kefF~~~kefF_1	kefF_2;kefF;kefF_1	Glutathione-regulated potassium-efflux system ancillary protein KefF	1655	100
folP_1~~~folP_2~~~folP	folP_1;folP_2;folP	Dihydropteroate synthase	1655	100
wrbA~~~wrbA_2~~~wrbA_1	wrbA;wrbA_2;wrbA_1	NAD(P)H dehydrogenase (quinone)	1655	100
agp~~~agp_1~~~agp_2	agp;;agp_1;agp_2	Glucose-1-phosphatase;hypothetical protein	1655	100
soxR	soxR	Redox-sensitive transcriptional activator SoxR	1655	100
cdsA	cdsA	Phosphatidate cytidylyltransferase	1655	100
group_3549		hypothetical protein	1655	100
rsmF~~~rsmF_2~~~rsmF_1	rsmF;rsmF_2;rsmF_1	Ribosomal RNA small subunit methyltransferase F	1655	100
yeiP	yeiP	Elongation factor P-like protein	1655	100
queF	queF	NADPH-dependent 7-cyano-7-deazaguanine reductase	1655	100
sdaC	sdaC	Serine transporter	1655	100
ttcA	ttcA	tRNA-cytidine(32) 2-sulfurtransferase	1655	100
aroG	aroG	Phospho-2-dehydro-3-deoxyheptonate aldolase Phe-sensitive	1655	100
lpp1	lpp1	Major outer membrane lipoprotein Lpp 1	1655	100
nadR_2~~~nadR_1~~~nadR	nadR_2;nadR_1;nadR	Trifunctional NAD biosynthesis/regulator protein NadR	1655	100
purL	purL	Phosphoribosylformylglycinamidine synthase	1655	100
yibF	yibF	putative GST-like protein YibF	1655	100
group_3490		hypothetical protein	1655	100
malE	malE	Maltose/maltodextrin-binding periplasmic protein	1655	100
glpC	glpC	Anaerobic glycerol-3-phosphate dehydrogenase subunit C	1655	100
aspC	aspC	Aspartate aminotransferase	1655	100
bcr	bcr	Bicyclomycin resistance protein	1655	100
mobA	mobA	Molybdenum cofactor guanylyltransferase	1655	100
yrbL~~~yrbL_1~~~yrbL_2	yrbL;;yrbL_1;yrbL_2	putative protein YrbL;hypothetical protein	1655	100
mdtC_2~~~mdtC_1~~~mdtC	mdtC_2;mdtC_1;mdtC	Multidrug resistance protein MdtC	1655	100
trpB	trpB	Tryptophan synthase beta chain	1655	100
kduD_1~~~kduD_2	kduD_1;kduD_2	2-dehydro-3-deoxy-D-gluconate 5-dehydrogenase	1655	100
melA	melA	Alpha-galactosidase	1655	100
nfuA	nfuA	Fe/S biogenesis protein NfuA	1655	100
rpoE	rpoE	ECF RNA polymerase sigma-E factor	1655	100
group_3456		hypothetical protein	1655	100
comEC	;comEC	hypothetical protein;ComE operon protein 3	1655	100
lptC	lptC	Lipopolysaccharide export system protein LptC	1655	100
osmY_1	osmY_1	Osmotically-inducible protein Y	1655	100
ydcV_2~~~ydcV_3~~~ydcV_1	ydcV_2;ydcV_3;ydcV_1	Inner membrane ABC transporter permease protein YdcV	1655	100
ltaE_2~~~ltaE_1~~~ltaE	ltaE_2;ltaE_1;ltaE	Low specificity L-threonine aldolase	1655	100
exuT_2~~~exuT_1~~~exuT	exuT_2;exuT_1;exuT	Hexuronate transporter	1655	100
uhpA~~~uhpA_2	uhpA;uhpA_2	Transcriptional regulatory protein UhpA	1655	100
glgC	glgC	Glucose-1-phosphate adenylyltransferase	1655	100
kbl	kbl	2-amino-3-ketobutyrate coenzyme A ligase	1655	100
group_3434		hypothetical protein	1655	100
pflA	pflA	Pyruvate formate-lyase 1-activating enzyme	1655	100
yqjF	yqjF	Inner membrane protein YqjF	1655	100
yajL	yajL	Protein/nucleic acid deglycase 3	1655	100
elaA	elaA	Protein ElaA	1655	100
lolC	lolC	Lipoprotein-releasing system transmembrane protein LolC	1655	100
kch	kch	Voltage-gated potassium channel Kch	1655	100
cysL	cysL	HTH-type transcriptional regulator CysL	1655	100
ymdB	ymdB	O-acetyl-ADP-ribose deacetylase	1655	100
amiD~~~amiD_2~~~amiD_1	amiD;amiD_2;amiD_1	N-acetylmuramoyl-L-alanine amidase AmiD	1655	100
ackA	ackA	Acetate kinase	1655	100
sufC	sufC	putative ATP-dependent transporter SufC	1655	100
dacC	dacC	D-alanyl-D-alanine carboxypeptidase DacC	1655	100
nupC	nupC	Nucleoside permease NupC	1655	100
group_3389	;icaB	hypothetical protein;Poly-beta-16-N-acetyl-D-glucosamine N-deacetylase	1655	100
rsmD	rsmD	Ribosomal RNA small subunit methyltransferase D	1655	100
rluE	rluE	Ribosomal large subunit pseudouridine synthase E	1655	100
yncE_2~~~yncE_1~~~yncE	yncE_2;yncE_1;yncE	putative protein YncE	1655	100
group_3378		hypothetical protein	1655	100
glpF	glpF	Glycerol uptake facilitator protein	1655	100
pal_2~~~pal_1	pal_2;;pal_1	Peptidoglycan-associated lipoprotein;Outer membrane protein Omp38;hypothetical protein	1655	100
gmhA	gmhA	Phosphoheptose isomerase	1655	100
group_3363		hypothetical protein	1655	100
rsxB	rsxB	Ion-translocating oxidoreductase complex subunit B	1655	100
gltS	gltS	Sodium/glutamate symporter	1655	100
group_3358		hypothetical protein	1655	100
yqjI	yqjI	Transcriptional regulator YqjI	1655	100
pntB	pntB	NAD(P) transhydrogenase subunit beta	1655	100
lptF	lptF	Lipopolysaccharide export system permease protein LptF	1655	100
ampC~~~ampC_2~~~ampC_1	ampC;ampC_2;ampC_1	Beta-lactamase	1655	100
group_3345		hypothetical protein	1655	100
group_3344		Epimerase family protein	1655	100
envC	envC	Murein hydrolase activator EnvC	1655	100
yibN	yibN	putative protein YibN	1655	100
ylaC	ylaC	Inner membrane protein YlaC	1655	100
group_3328		hypothetical protein	1655	100
tusB	tusB	Protein TusB	1655	100
ppnP	ppnP	Pyrimidine/purine nucleoside phosphorylase	1655	100
leuO_2~~~leuO_1~~~leuO	leuO_2;leuO_1;leuO	HTH-type transcriptional regulator LeuO	1655	100
ihfB	ihfB	Integration host factor subunit beta	1655	100
arnE	arnE	putative 4-amino-4-deoxy-L-arabinose-phosphoundecaprenol flippase subunit ArnE	1655	100
ydhC	ydhC	Inner membrane transport protein YdhC	1655	100
mntS	mntS	Small protein MntS	1655	100
aroD	aroD	3-dehydroquinate dehydratase	1655	100
sdaA_1~~~sdaA	sdaA_1;sdaA	L-serine dehydratase 1	1655	100
group_3305		hypothetical protein	1655	100
degQ_1~~~degQ_2~~~degQ	degQ_1;degQ_2;degQ	Periplasmic pH-dependent serine endoprotease DegQ	1655	100
nikE	nikE	Nickel import ATP-binding protein NikE	1655	100
flgB~~~flgB_1	flgB;flgB_1	Flagellar basal body rod protein FlgB	1655	100
nemA_1~~~nemA~~~nemA_2	nemA_1;nemA;nemA_2	N-ethylmaleimide reductase	1655	100
group_3288		hypothetical protein	1655	100
iscS	iscS	Cysteine desulfurase IscS	1655	100
group_3275		hypothetical protein	1655	100
aspT_2~~~yidE_1	aspT_2;yidE_1	Aspartate/alanine antiporter;Putative transport protein YidE	1655	100
zapE	zapE	Cell division protein ZapE	1655	100
dpiA	dpiA	Transcriptional regulatory protein DpiA	1655	100
group_3270		hypothetical protein	1655	100
fsr_1~~~fsr_2~~~fsr	fsr_1;fsr_2;fsr	Fosmidomycin resistance protein	1655	100
alaA	alaA	Glutamate-pyruvate aminotransferase AlaA	1655	100
cheW_1~~~cheW~~~cheW_2	cheW_1;cheW;cheW_2	Chemotaxis protein CheW	1655	100
chiQ~~~chiQ_1~~~chiQ_2	chiQ;chiQ_1;;chiQ_2	putative lipoprotein ChiQ;hypothetical protein	1655	100
sfsA	sfsA	Sugar fermentation stimulation protein A	1655	100
gsk	gsk	Inosine-guanosine kinase	1655	100
mntP	mntP	putative manganese efflux pump MntP	1655	100
sodB	sodB	Superoxide dismutase [Fe]	1655	100
rsxA	rsxA	Ion-translocating oxidoreductase complex subunit A	1655	100
amiB_2~~~amiB~~~amiB_1	amiB_2;amiB;amiB_1	N-acetylmuramoyl-L-alanine amidase AmiB	1655	100
nnr~~~nnr_1~~~nnr_2	nnr;nnr_1;nnr_2	Bifunctional NAD(P)H-hydrate repair enzyme Nnr	1655	100
rbn~~~rbn_2~~~rbn_1	rbn;rbn_2;rbn_1	Ribonuclease BN	1655	100
ribD	ribD	Riboflavin biosynthesis protein RibD	1655	100
creB~~~creB_2~~~creB_1	creB;creB_2;creB_1	Transcriptional regulatory protein CreB	1655	100
mlc_2	mlc_2	Protein mlc	1655	100
nagC	nagC	N-acetylglucosamine repressor	1655	100
fabB	fabB	3-oxoacyl-[acyl-carrier-protein] synthase 1	1655	100
group_3246		hypothetical protein	1655	100
mutM	mutM	Formamidopyrimidine-DNA glycosylase	1655	100
pbpG	pbpG	D-alanyl-D-alanine endopeptidase	1655	100
moaD	moaD	Molybdopterin synthase sulfur carrier subunit	1655	100
ybhN~~~ybhN_1~~~ybhN_2	ybhN;ybhN_1;ybhN_2	Inner membrane protein YbhN	1655	100
pasT~~~ratA	pasT;ratA	Persistence and stress-resistance toxin PasT;Ribosome association toxin RatA	1655	100
eutL~~~eutL_2~~~eutL_1	eutL;eutL_2;eutL_1	Ethanolamine utilization protein EutL	1655	100
group_3230		hypothetical protein	1655	100
group_3229		hypothetical protein	1655	100
group_3227		hypothetical protein	1655	100
ycjG~~~ycjG_1~~~ycjG_2	ycjG;ycjG_1;ycjG_2	L-Ala-D/L-Glu epimerase	1655	100
deoB_1	deoB_1	Phosphopentomutase	1655	100
purK	purK	N5-carboxyaminoimidazole ribonucleotide synthase	1655	100
pdxK	pdxK	Pyridoxine/pyridoxal/pyridoxamine kinase	1655	100
treC_1~~~treC~~~treC_2	treC_1;treC;treC_2	Trehalose-6-phosphate hydrolase	1655	100
treB_2~~~treB_1~~~treB	treB_2;treB_1;treB	PTS system trehalose-specific EIIBC component	1655	100
rhtA	rhtA	Threonine/homoserine exporter RhtA	1655	100
astB~~~astB_1~~~astB_2	astB;astB_1;astB_2	N-succinylarginine dihydrolase	1655	100
yggP~~~yggP_2~~~yggP_1	yggP;yggP_2;yggP_1	Mannitol-1-phosphate 5-dehydrogenase	1655	100
emrB_2~~~emrB~~~emrB_1	emrB_2;emrB;emrB_1	Multidrug export protein EmrB	1655	100
cmtB	cmtB	Mannitol-specific cryptic phosphotransferase enzyme IIA component	1655	100
group_3212		hypothetical protein	1655	100
spy	spy	Periplasmic chaperone Spy	1655	100
ydcZ	ydcZ;	Inner membrane protein YdcZ;hypothetical protein	1655	100
thiL	thiL	Thiamine-monophosphate kinase	1655	100
hpf	hpf	Ribosome hibernation promoting factor	1655	100
gntR_1~~~gntR	gntR_1;gntR	HTH-type transcriptional regulator GntR	1655	100
dgcN~~~dgcN_1~~~dgcN_2	dgcN;;dgcN_1;dgcN_2	Diguanylate cyclase DgcN;hypothetical protein	1655	100
group_3202		HTH-type transcriptional repressor;hypothetical protein	1655	100
ftsN~~~ftsN_1~~~ftsN_2	ftsN;ftsN_1;ftsN_2	Cell division protein FtsN	1655	100
rlmM_2~~~rlmM_1~~~rlmM	rlmM_2;rlmM_1;rlmM	Ribosomal RNA large subunit methyltransferase M	1655	100
pth	pth	Peptidyl-tRNA hydrolase	1655	100
uvrY	uvrY	Response regulator UvrY	1655	100
yfbR	yfbR	5'-deoxynucleotidase YfbR	1655	100
hscB	hscB	Co-chaperone protein HscB	1655	100
phaA~~~thlA	phaA;thlA	Acetyl-CoA acetyltransferase	1655	100
pepT	pepT	Peptidase T	1655	100
folA	;folA	hypothetical protein;IS1595 family transposase ISSsu9;Dihydrofolate reductase	1655	100
ybaN	ybaN	Inner membrane protein YbaN	1655	100
group_3179		hypothetical protein	1655	100
mioC	mioC	Protein MioC	1655	100
rsmG	rsmG	Ribosomal RNA small subunit methyltransferase G	1655	100
group_3175		hypothetical protein	1655	100
dsbG~~~dsbG_2~~~dsbG_1	dsbG;dsbG_2;dsbG_1	Thiol:disulfide interchange protein DsbG	1655	100
rlmH	rlmH	Ribosomal RNA large subunit methyltransferase H	1655	100
yabJ	;yabJ	hypothetical protein;2-iminobutanoate/2-iminopropanoate deaminase	1655	100
sucB	sucB	Dihydrolipoyllysine-residue succinyltransferase component of 2-oxoglutarate dehydrogenase complex	1655	100
group_3167		hypothetical protein	1655	100
epmB	epmB	L-lysine 23-aminomutase	1655	100
btuD_1~~~pdeN_1~~~pdeN~~~pdeN_2	btuD_1;pdeN_1;pdeN;pdeN_2	Vitamin B12 import ATP-binding protein BtuD;putative cyclic di-GMP phosphodiesterase PdeN	1655	100
group_3161		hypothetical protein	1655	100
prs_2~~~prs_1	prs_2;prs_1;	Putative ribose-phosphate pyrophosphokinase;hypothetical protein	1655	100
nadB~~~nadB_2~~~nadB_1	nadB;nadB_2;nadB_1	L-aspartate oxidase	1655	100
serA	serA	D-3-phosphoglycerate dehydrogenase	1655	100
fadE_1~~~fadE_2~~~fadE	fadE_1;fadE_2;fadE	Acyl-coenzyme A dehydrogenase	1655	100
yqaB_2~~~yqaB_1~~~yqaB	yqaB_2;yqaB_1;yqaB	Fructose-1-phosphate phosphatase YqaB	1655	100
mepH	mepH	Murein DD-endopeptidase MepH	1655	100
yjdF	yjdF;	Inner membrane protein YjdF;hypothetical protein	1655	100
fdhD	fdhD	Sulfur carrier protein FdhD	1655	100
group_3144		hypothetical protein	1655	100
pgpB	pgpB	Phosphatidylglycerophosphatase B	1655	100
group_3138		hypothetical protein	1655	100
group_3137		hypothetical protein	1655	100
narQ_2~~~narQ_1~~~narQ	narQ_2;narQ_1;narQ	Nitrate/nitrite sensor protein NarQ	1655	100
cyoC	cyoC	Cytochrome bo(3) ubiquinol oxidase subunit 3	1655	100
ygbE	ygbE	Inner membrane protein YgbE	1655	100
dinF	dinF	DNA damage-inducible protein F	1655	100
group_3128		hypothetical protein	1655	100
ftsK	ftsK;	DNA translocase FtsK;hypothetical protein	1655	100
fdoG_1	fdoG_1	Formate dehydrogenase-O major subunit	1655	100
mog	mog	Molybdopterin adenylyltransferase	1655	100
avtA	avtA;	Valine--pyruvate aminotransferase;hypothetical protein	1655	100
yciV	yciV	5'-3' exoribonuclease	1655	100
group_3121		hypothetical protein	1655	100
lon_2~~~lon_1	lon_2;lon_1	Lon protease	1655	100
group_3118		hypothetical protein	1655	100
zntA	zntA	Zinc/cadmium/lead-transporting P-type ATPase	1655	100
cusC_1~~~arpC~~~cusC_3~~~cusC_2	cusC_1;arpC;cusC_3;cusC_2	Cation efflux system protein CusC;Antibiotic efflux pump outer membrane protein ArpC	1655	100
alaC	alaC	Glutamate-pyruvate aminotransferase AlaC	1655	100
cca	cca	Multifunctional CCA protein	1655	100
mgsA	mgsA	Methylglyoxal synthase	1655	100
mlaB	mlaB	Intermembrane phospholipid transport system binding protein MlaB	1655	100
thiK	thiK	Thiamine kinase	1655	100
purT	purT	Formate-dependent phosphoribosylglycinamide formyltransferase	1655	100
cobC~~~cobC_2~~~cobC_1	cobC;cobC_2;cobC_1	Adenosylcobalamin/alpha-ribazole phosphatase	1655	100
ubiK	ubiK	Ubiquinone biosynthesis accessory factor UbiK	1655	100
ccmA	ccmA	Cytochrome c biogenesis ATP-binding export protein CcmA	1655	100
fabF	fabF	3-oxoacyl-[acyl-carrier-protein] synthase 2	1655	100
tusA	tusA	Sulfur carrier protein TusA	1655	100
ftsY	ftsY	Signal recognition particle receptor FtsY	1655	100
yrfG	yrfG	GMP/IMP nucleotidase YrfG	1655	100
bioH	bioH	Pimeloyl-[acyl-carrier protein] methyl ester esterase	1655	100
group_3081		hypothetical protein	1655	100
creC~~~creC_2~~~creC_1	creC;creC_2;;creC_1	Sensor protein CreC;hypothetical protein	1655	100
lolE	lolE	Lipoprotein-releasing system transmembrane protein LolE	1655	100
sbcD	sbcD	Nuclease SbcCD subunit D	1655	100
mtr	mtr	Tryptophan-specific transport protein	1655	100
ftsW	ftsW	putative peptidoglycan glycosyltransferase FtsW	1655	100
sstT	sstT	Serine/threonine transporter SstT	1655	100
sxy	sxy	Protein Sxy	1655	100
[truncated: 22,538 more rows]

## Sheet: TableS4 AMR
Supplementary Table S4. Distribution of antimicrobial resistance determinants in the 1,655 clinical STEC genomes in New York State.
[truncated: 1,657 more rows]
[truncated: 46 more columns]

[truncated: 3 more sheets: TableS5 virulence, TableS6 plasmid, TableS7 clusters]
